# Supplementary material for: Syntheses and crystal structures of di­chlorido­bis(2,3-di­methyl­pyrazine-κN)zinc(II) and catena-poly[[di­chlorido­zinc(II)]-μ-2,3-di­methyl­pyrazine-κ2N1:N4]
Source: Acta Crystallogr E Crystallogr Commun. 2025 Jul 17;81(Pt 8):694–8. doi: 10.1107/S205698902500619X (PMC12326493; doi:10.1107/S205698902500619X)
Supplement: Supplementary file 1 [file e-81-00694-sup1.cif]

##############################################################################
#                                                                            #
# This CIF contains the data in a paper accepted for publication in          #
# Acta Crystallographica Section E. It conforms to the requirements of       #
# Notes for Authors for Acta Crystallographica Section E, and has been       #
# peer reviewed under the auspices of the IUCr Commission on Journals.       #
#                                                                            #
# Full details of the Crystallographic Information File format               #
# are given in the paper "The Crystallographic Information File (CIF):       #
# a New Standard Archive File for Crystallography" by S. R. Hall, F. H.      #
# Allen and I. D. Brown [Acta Cryst. (1991), A47, 655-685].                  #
#                                                                            #
# The current version of the core CIF dictionary is obtainable from          #
# ftp://ftp.iucr.org/pub/cif_core.dic.                                       #
#                                                                            #
# Software is freely available for graphical display of the structure(s)     #
# in this CIF. For information consult the CIF software page                 #
# http://www.iucr.org/resources/cif/software.                                #
#                                                                            #
# This file may be used for bona fide research purposes within the           #
# scientific community so long as proper attribution is given to the journal # 
# article from which it was obtained.                                        #
#                                                                            #
##############################################################################
data_1
_audit_creation_method
;
Olex2 1.3-ac4
(compiled 2020.03.28 svn.rd84adfe8 for Rigaku Oxford Diffraction, GUI svn.r6032)
;
_chemical_name_systematic
;
Dichloridobis(2,3-dimethylpyrazine-\k<i>N</i>)zinc(II)
;
_chemical_name_common     ?
_chemical_formula_moiety     'C12 H16 Cl2 N4 Zn'
_chemical_formula_sum     'C12 H16 Cl2 N4 Zn'
_chemical_formula_iupac     '[Zn Cl2 (C6 H8 N2)2]'
_chemical_formula_weight     352.56
_chemical_melting_point     ?
_space_group_crystal_system     monoclinic
_space_group_name_H-M_alt     'C 1 2/c 1'
_space_group_name_Hall     '-C 2yc'
loop_
    _space_group_symop_operation_xyz
    'x, y, z'
    '-x, y, -z+1/2'
    'x+1/2, y+1/2, z'
    '-x+1/2, y+1/2, -z+1/2'
    '-x, -y, -z'
    'x, -y, z-1/2'
    '-x+1/2, -y+1/2, -z'
    'x+1/2, -y+1/2, z-1/2'
_cell_length_a     6.9984(4)
_cell_length_b     12.0864(9)
_cell_length_c     17.8220(12)
_cell_angle_alpha     90
_cell_angle_beta     94.773(8)
_cell_angle_gamma     90
_cell_volume     1502.25(17)
_cell_formula_units_Z     4
_cell_measurement_reflns_used     6648
_cell_measurement_theta_min     2.29
_cell_measurement_theta_max     28.11
_cell_measurement_temperature     220(2)
_exptl_crystal_description     block
_exptl_crystal_colour     colorless
_exptl_crystal_size_max     0.11
_exptl_crystal_size_mid     0.08
_exptl_crystal_size_min     0.06
_exptl_crystal_density_diffrn     1.559
_exptl_crystal_density_meas     ?
_exptl_crystal_density_method     'not measured'
_exptl_crystal_F_000     720
_exptl_absorpt_coefficient_mu     1.982
_exptl_absorpt_correction_type     numerical
_exptl_absorpt_process_details
;
(X-Red and X-Shape; Stoe, 2008)
;
_exptl_absorpt_correction_T_min     0.6841
_exptl_absorpt_correction_T_max     0.8022
_exptl_special_details     ?
_diffrn_ambient_temperature     220.15
_diffrn_source     ?
_diffrn_radiation_type     MoK\a
_diffrn_radiation_wavelength     0.71073
_diffrn_radiation_monochromator     graphite
_diffrn_measurement_device_type     'Stoe IPDS-2'
_diffrn_measurement_method     '\w scans'
_diffrn_detector_area_resol_mean     ?
_diffrn_reflns_number     6648
_diffrn_reflns_av_R_equivalents     0.0307
_diffrn_reflns_av_unetI/netI     0.0227
_diffrn_reflns_theta_min     2.293
_diffrn_reflns_theta_max     28.106
_diffrn_reflns_theta_full     25.242
_diffrn_measured_fraction_theta_max     0.988
_diffrn_measured_fraction_theta_full     0.999
_diffrn_reflns_limit_h_min     -8
_diffrn_reflns_limit_h_max     9
_diffrn_reflns_limit_k_min     -15
_diffrn_reflns_limit_k_max     15
_diffrn_reflns_limit_l_min     -23
_diffrn_reflns_limit_l_max     23
_refine_special_details     ?
_reflns_number_total     1822
_reflns_number_gt     1593
_reflns_threshold_expression     'I > 2\s(I)'
_refine_ls_structure_factor_coef     Fsqd
_refine_ls_matrix_type     full
_refine_ls_R_factor_all     0.0408
_refine_ls_R_factor_gt     0.0352
_refine_ls_wR_factor_gt     0.0902
_refine_ls_wR_factor_ref     0.0933
_refine_ls_goodness_of_fit_ref     1.063
_refine_ls_restrained_S_all     1.063
_refine_ls_number_reflns     1822
_refine_ls_number_parameters     90
_refine_ls_number_restraints     0
_refine_ls_hydrogen_treatment     constr
_refine_ls_weighting_scheme     calc
_refine_ls_weighting_details
              'w=1/[\s^2^(Fo^2^)+(0.0513P)^2^+2.9305P] where P=(Fo^2^+2Fc^2^)/3'
_atom_sites_solution_hydrogens     geom
_atom_sites_solution_primary     dual
_atom_sites_solution_secondary     ?
_refine_ls_shift/su_max     0.000
_refine_ls_shift/su_mean     0.000
_refine_diff_density_max     0.410
_refine_diff_density_min     -0.468
_refine_ls_extinction_method
                   '[(<i>I</i>^+^)-(<i>I</i>^-^)]/[(<i>I</i>^+^)+(<i>I</i>^-^)]'
_refine_ls_extinction_coef     0.0093(10)
_refine_ls_extinction_expression
                                  'Fc^*^=kFc[1+0.001xFc^2^\l^3^/sin(2\q)]^-1/4^'
loop_
    _atom_type_symbol
    _atom_type_description
    _atom_type_scat_dispersion_real
    _atom_type_scat_dispersion_imag
    _atom_type_scat_source
    'C' 'C' 0.0033 0.0016
                         'International Tables Vol C Tables 4.2.6.8 and 6.1.1.4'
    'H' 'H' 0.0000 0.0000
                         'International Tables Vol C Tables 4.2.6.8 and 6.1.1.4'
    'Cl' 'Cl' 0.1484 0.1585
                         'International Tables Vol C Tables 4.2.6.8 and 6.1.1.4'
    'N' 'N' 0.0061 0.0033
                         'International Tables Vol C Tables 4.2.6.8 and 6.1.1.4'
    'Zn' 'Zn' 0.2839 1.4301
                         'International Tables Vol C Tables 4.2.6.8 and 6.1.1.4'
_computing_data_collection
;
X-AREA (Stoe, 2008)
;
_computing_cell_refinement
;
X-AREA (Stoe, 2008)
;
_computing_data_reduction
;
X-AREA (Stoe, 2008)
;
_computing_structure_solution
;
<i>SHELXT2014/4</i> (Sheldrick, 2015a)
;
_computing_structure_refinement
;
<i>SHELXL2016/6</i> (Sheldrick, 2015b)
;
_computing_molecular_graphics
;
'Diamond (Brandenburg, 1999) and XP in SHELXTL-PC (Sheldrick,
2008)'
;
_computing_publication_material
;
Publcif (Westrip, 2010)
;
loop_
    _atom_site_type_symbol
    _atom_site_label
    _atom_site_fract_x
    _atom_site_fract_y
    _atom_site_fract_z
    _atom_site_U_iso_or_equiv
    _atom_site_adp_type
    _atom_site_calc_flag
    _atom_site_occupancy
    _atom_site_disorder_assembly
    _atom_site_disorder_group
    Zn Zn1 0.500000 0.61053(3) 0.750000 0.02169(16) Uani d 1 . .
    Cl Cl1 0.26198(10) 0.70442(6) 0.68863(4) 0.0358(2) Uani d 1 . .
    N N1 0.6245(3) 0.52007(17) 0.66778(11) 0.0223(4) Uani d 1 . .
    N N2 0.7842(3) 0.44320(18) 0.54064(12) 0.0296(5) Uani d 1 . .
    C C1 0.5340(3) 0.44317(19) 0.62405(13) 0.0218(5) Uani d 1 . .
    C C2 0.6168(4) 0.40470(19) 0.55934(14) 0.0252(5) Uani d 1 . .
    C C3 0.8750(4) 0.5175(2) 0.58671(15) 0.0300(5) Uani d 1 . .
    H H3 0.995471 0.544204 0.575367 0.036 Uiso calc 1 . .
    C C4 0.7971(3) 0.5558(2) 0.64998(14) 0.0266(5) Uani d 1 . .
    H H4 0.865143 0.607572 0.681208 0.032 Uiso calc 1 . .
    C C5 0.3471(4) 0.3998(2) 0.64656(16) 0.0322(6) Uani d 1 . .
    H H5A 0.368112 0.329850 0.672689 0.048 Uiso calc 1 . .
    H H5B 0.259902 0.388697 0.601969 0.048 Uiso calc 1 . .
    H H5C 0.291943 0.452534 0.679620 0.048 Uiso calc 1 . .
    C C6 0.5205(4) 0.3189(2) 0.50888(16) 0.0330(6) Uani d 1 . .
    H H6A 0.585136 0.313807 0.462928 0.050 Uiso calc 1 . .
    H H6B 0.387536 0.339443 0.496697 0.050 Uiso calc 1 . .
    H H6C 0.526353 0.247889 0.534301 0.050 Uiso calc 1 . .
loop_
    _atom_site_aniso_label
    _atom_site_aniso_U_11
    _atom_site_aniso_U_22
    _atom_site_aniso_U_33
    _atom_site_aniso_U_12
    _atom_site_aniso_U_13
    _atom_site_aniso_U_23
    Zn1 0.0234(2) 0.0244(2) 0.0175(2) 0.000 0.00345(13) 0.000
    Cl1 0.0373(4) 0.0406(4) 0.0294(3) 0.0133(3) 0.0023(3) 0.0082(3)
    N1 0.0223(9) 0.0249(9) 0.0201(9) 0.0021(7) 0.0036(7) -0.0007(8)
    N2 0.0328(11) 0.0299(11) 0.0274(11) 0.0058(9) 0.0092(8) 0.0017(9)
    C1 0.0250(11) 0.0211(10) 0.0192(10) 0.0030(8) 0.0011(8) 0.0032(9)
    C2 0.0318(12) 0.0218(11) 0.0219(11) 0.0057(9) 0.0020(9) 0.0023(9)
    C3 0.0270(12) 0.0314(13) 0.0327(13) -0.0003(10) 0.0094(10) 0.0015(11)
    C4 0.0218(11) 0.0318(12) 0.0265(12) -0.0021(9) 0.0035(9) 0.0002(10)
    C5 0.0275(12) 0.0339(14) 0.0356(14) -0.0042(10) 0.0061(10) -0.0043(11)
    C6 0.0416(15) 0.0287(12) 0.0282(13) 0.0029(11) -0.0008(11) -0.0033(10)
_geom_special_details
;
 All esds (except the esd in the dihedral angle between two l.s. planes)
 are estimated using the full covariance matrix.  The cell esds are taken
 into account individually in the estimation of esds in distances, angles
 and torsion angles; correlations between esds in cell parameters are only
 used when they are defined by crystal symmetry.  An approximate (isotropic)
 treatment of cell esds is used for estimating esds involving l.s. planes.
;
loop_
    _geom_bond_atom_site_label_1
    _geom_bond_atom_site_label_2
    _geom_bond_site_symmetry_2
    _geom_bond_distance
    _geom_bond_publ_flag
    Zn1 Cl1 2_656 2.2261(7) ?
    Zn1 Cl1 . 2.2261(7) y
    Zn1 N1 2_656 2.077(2) ?
    Zn1 N1 . 2.0769(19) y
    N1 C1 . 1.338(3) ?
    N1 C4 . 1.346(3) ?
    N2 C2 . 1.329(3) ?
    N2 C3 . 1.341(4) ?
    C1 C2 . 1.412(3) ?
    C1 C5 . 1.495(3) ?
    C2 C6 . 1.496(4) ?
    C3 H3 . 0.9400 ?
    C3 C4 . 1.373(4) ?
    C4 H4 . 0.9400 ?
    C5 H5A . 0.9700 ?
    C5 H5B . 0.9700 ?
    C5 H5C . 0.9700 ?
    C6 H6A . 0.9700 ?
    C6 H6B . 0.9700 ?
    C6 H6C . 0.9700 ?
loop_
    _geom_angle_atom_site_label_1
    _geom_angle_atom_site_label_2
    _geom_angle_atom_site_label_3
    _geom_angle_site_symmetry_1
    _geom_angle_site_symmetry_3
    _geom_angle
    _geom_angle_publ_flag
    Cl1 Zn1 Cl1 2_656 . 118.70(4) y
    N1 Zn1 Cl1 . . 105.21(6) y
    N1 Zn1 Cl1 2_656 2_656 105.21(6) ?
    N1 Zn1 Cl1 . 2_656 105.92(6) y
    N1 Zn1 Cl1 2_656 . 105.92(6) ?
    N1 Zn1 N1 2_656 . 116.47(11) y
    C1 N1 Zn1 . . 124.81(16) ?
    C1 N1 C4 . . 118.4(2) ?
    C4 N1 Zn1 . . 115.78(17) ?
    C2 N2 C3 . . 117.6(2) ?
    N1 C1 C2 . . 119.9(2) ?
    N1 C1 C5 . . 118.0(2) ?
    C2 C1 C5 . . 122.1(2) ?
    N2 C2 C1 . . 121.3(2) ?
    N2 C2 C6 . . 117.0(2) ?
    C1 C2 C6 . . 121.6(2) ?
    N2 C3 H3 . . 119.1 ?
    N2 C3 C4 . . 121.9(2) ?
    C4 C3 H3 . . 119.1 ?
    N1 C4 C3 . . 120.7(2) ?
    N1 C4 H4 . . 119.6 ?
    C3 C4 H4 . . 119.6 ?
    C1 C5 H5A . . 109.5 ?
    C1 C5 H5B . . 109.5 ?
    C1 C5 H5C . . 109.5 ?
    H5A C5 H5B . . 109.5 ?
    H5A C5 H5C . . 109.5 ?
    H5B C5 H5C . . 109.5 ?
    C2 C6 H6A . . 109.5 ?
    C2 C6 H6B . . 109.5 ?
    C2 C6 H6C . . 109.5 ?
    H6A C6 H6B . . 109.5 ?
    H6A C6 H6C . . 109.5 ?
    H6B C6 H6C . . 109.5 ?
loop_
    _geom_torsion_atom_site_label_1
    _geom_torsion_atom_site_label_2
    _geom_torsion_atom_site_label_3
    _geom_torsion_atom_site_label_4
    _geom_torsion_site_symmetry_1
    _geom_torsion_site_symmetry_2
    _geom_torsion_site_symmetry_3
    _geom_torsion_site_symmetry_4
    _geom_torsion
    _geom_torsion_publ_flag
    Zn1 N1 C1 C2 . . . . 165.76(16) ?
    Zn1 N1 C1 C5 . . . . -14.9(3) ?
    Zn1 N1 C4 C3 . . . . -166.6(2) ?
    N1 C1 C2 N2 . . . . 0.1(3) ?
    N1 C1 C2 C6 . . . . -179.9(2) ?
    N2 C3 C4 N1 . . . . -0.4(4) ?
    C1 N1 C4 C3 . . . . 2.6(4) ?
    C2 N2 C3 C4 . . . . -1.9(4) ?
    C3 N2 C2 C1 . . . . 2.0(4) ?
    C3 N2 C2 C6 . . . . -177.9(2) ?
    C4 N1 C1 C2 . . . . -2.4(3) ?
    C4 N1 C1 C5 . . . . 176.9(2) ?
    C5 C1 C2 N2 . . . . -179.2(2) ?
    C5 C1 C2 C6 . . . . 0.8(4) ?
loop_
    _geom_hbond_atom_site_label_D
    _geom_hbond_atom_site_label_H
    _geom_hbond_atom_site_label_A
    _geom_hbond_site_symmetry_A
    _geom_hbond_distance_DH
    _geom_hbond_distance_HA
    _geom_hbond_distance_DA
    _geom_hbond_angle_DHA
    C3 H3 N2 5_766 0.94 2.68 3.459(3) 140
    C4 H4 Cl1 2_656 0.94 2.81 3.445(3) 126
_shelx_space_group_comment
;
The symmetry employed for this shelxl refinement is uniquely defined
by the following loop, which should always be used as a source of
symmetry information in preference to the above space-group names.
They are only intended as comments.
;
_shelx_estimated_absorpt_T_min     ?
_shelx_estimated_absorpt_T_max     ?
_shelx_hkl_file
;
   2   0   0   50.42   11.15   0
   2   0   0   45.60   11.44   0
   4   0   0 2911.12   22.51   0
   4   0   0 3092.26   24.25   0
   6   0   0  208.54    9.91   0
   6   0   0  207.38    9.99   0
   8   0   0 1116.45   16.71   0
   8   0   0 1089.44   14.61   0
  -1   1   0 6167.47   56.80   0
  -1  -1   0 6483.20   59.33   0
   1  -1   0 6287.70   56.63   0
   3   1   0 1897.33   20.54   0
   3  -1   0 1871.18   20.34   0
   3   1   0 1819.55   21.06   0
   3  -1   0 1861.92   20.98   0
  -3  -1   0 1853.04   20.24   0
   5   1   0  117.87    7.32   0
   5  -1   0  130.25    9.60   0
   5   1   0  115.56    9.56   0
   5  -1   0  126.24    9.43   0
   7   1   0  773.36   14.52   0
   7   1   0  699.33   11.67   0
   7  -1   0  730.96   14.06   0
   7  -1   0  761.65   14.44   0
   9  -1   0   43.25   10.04   0
   9   1   0   30.91   10.38   0
   9  -1   0    3.06   10.40   0
   9   1   0   31.54   14.23   0
   0   2   0 2244.68   35.89   0
   0  -2   0 2290.01   37.18   0
   2  -2   0  550.41   13.55   0
  -2   2   0  548.34   15.28   0
   2   2   0  541.35   13.53   0
  -2  -2   0  552.40   15.45   0
   4   2   0 1045.89   14.26   0
  -4   2   0 1042.11   14.17   0
  -4  -2   0 1085.69   15.85   0
   4  -2   0 1032.16   14.16   0
   4  -2   0 1061.10   15.78   0
   6   2   0  360.67    9.19   0
   6   2   0  330.78   10.70   0
   6  -2   0  339.67   10.76   0
   6  -2   0  356.42    8.96   0
   8  -2   0    0.14   10.51   0
   8   2   0    6.59    7.28   0
   8   2   0    9.78   10.38   0
   8  -2   0   -0.28   10.52   0
   1  -3   0 2382.15   27.64   0
   1   3   0 2251.69   27.99   0
  -1  -3   0 2367.85   29.67   0
  -1   3   0 2267.81   27.29   0
   3  -3   0   70.82    6.93   0
   3   3   0   69.94    6.81   0
  -3  -3   0   59.09    9.21   0
  -3   3   0   82.87    9.56   0
   5  -3   0  800.07   12.12   0
   5   3   0  822.96   13.55   0
   5   3   0  831.15   14.09   0
   5  -3   0  779.82   12.02   0
  -5  -3   0  817.97   13.74   0
   7  -3   0    0.32   10.50   0
   7   3   0   15.08   10.44   0
   7  -3   0   16.79   10.11   0
   7   3   0   22.13    7.55   0
   9   3   0   83.11   14.52   0
   9  -3   0   73.48   10.76   0
   9   3   0   76.42   14.71   0
   9  -3   0   86.85   14.20   0
   0   4   0  248.49   12.34   0
   0  -4   0  311.47   13.01   0
  -2   4   0 3081.82   26.26   0
   2   4   0 3044.37   26.06   0
  -2  -4   0 2991.75   26.43   0
   2  -4   0 3024.82   25.85   0
   4   4   0  565.72   10.77   0
  -4   4   0  565.24   12.57   0
   4  -4   0  598.46   10.99   0
  -4  -4   0  566.64   11.05   0
   6   4   0  788.66   12.33   0
   6   4   0  754.48   11.45   0
   6  -4   0  781.56   13.14   0
   6  -4   0  783.24   13.21   0
  -6  -4   0  787.24   11.92   0
   8   4   0   66.53    9.96   0
   8  -4   0   60.57    9.95   0
   8  -4   0   53.05    9.99   0
   8   4   0   68.52   14.01   0
  -1  -5   0 1709.77   22.20   0
   1  -5   0 1739.73   21.94   0
   1   5   0 1656.59   21.95   0
  -1   5   0 1631.84   20.09   0
   3   5   0  787.30   14.07   0
  -3  -5   0  780.53   14.48   0
  -3   5   0  764.61   12.45   0
   3  -5   0  795.02   14.01   0
   5   5   0  122.76    8.98   0
  -5   5   0  124.81    9.27   0
   5  -5   0  128.67    9.20   0
  -5  -5   0  114.23    7.14   0
   7   5   0  665.20   11.85   0
   7  -5   0  717.95   14.74   0
   7   5   0  758.43   15.26   0
   7  -5   0  660.99   11.92   0
   0   6   0  660.85   14.09   0
   0  -6   0  659.05   14.35   0
   2  -6   0  114.98    9.52   0
  -2  -6   0  101.18    9.37   0
  -2   6   0  101.59    7.34   0
   2   6   0  100.10    7.13   0
   4   6   0  271.59    8.20   0
  -4   6   0  256.56    8.31   0
  -4  -6   0  270.67   10.45   0
   4  -6   0  273.03   10.26   0
   6   6   0  226.42   11.34   0
   6  -6   0  247.54    8.97   0
  -6  -6   0  220.00   11.78   0
   6  -6   0  232.12   11.67   0
  -6   6   0  233.38   11.58   0
   8   6   0    8.79   13.12   0
   8   6   0    3.40    9.73   0
   8  -6   0   -9.04    9.45   0
   8  -6   0   -5.88    9.50   0
  -1  -7   0   13.43    8.34   0
   1  -7   0    9.23    6.27   0
   1   7   0   17.31    8.16   0
  -1   7   0   17.50    8.21   0
   3   7   0   -2.30    7.98   0
   3  -7   0    3.81    8.35   0
  -3  -7   0   10.33    5.83   0
  -3   7   0    7.95    8.10   0
   5   7   0    4.23    7.57   0
  -5   7   0    8.71    8.13   0
  -5  -7   0    8.31    8.14   0
   5  -7   0   -1.81    5.63   0
   7   7   0    1.85    7.12   0
   7   7   0    5.73    7.52   0
   7  -7   0    3.25   10.26   0
  -7  -7   0   12.65    7.39   0
   7  -7   0    3.98    7.30   0
   0   8   0  121.06    7.21   0
   0  -8   0  123.94    7.23   0
  -2  -8   0 1571.57   18.04   0
   2  -8   0 1664.47   17.80   0
  -2   8   0 1620.44   17.58   0
   2   8   0 1572.23   17.50   0
   4   8   0  242.71    9.73   0
   4  -8   0  256.94    8.23   0
  -4   8   0  260.15    9.99   0
  -4  -8   0  240.62   10.40   0
   6   8   0  404.77   12.23   0
  -6   8   0  378.46   12.42   0
  -6  -8   0  370.26   10.27   0
   6  -8   0  400.96   10.21   0
   8  -8   0   39.15   10.00   0
  -1  -9   0  824.20   14.24   0
   1   9   0  851.11   13.88   0
   1  -9   0  828.77   14.03   0
  -1   9   0  838.31   13.84   0
  -3   9   0    4.67    7.94   0
   3  -9   0    7.56    7.76   0
  -3  -9   0   12.89    5.54   0
   3   9   0   13.56    7.31   0
   5   9   0  694.48   11.73   0
   5  -9   0  751.10   13.86   0
  -5  -9   0  680.58   14.45   0
  -5   9   0  701.85   14.08   0
   7  -9   0   15.19   13.29   0
  -7   9   0   20.26    9.87   0
   7   9   0    8.10   13.05   0
  -7  -9   0   17.63   13.79   0
   7  -9   0   21.03    9.59   0
   0  10   0 1553.76   17.30   0
   0 -10   0 1451.43   16.33   0
  -2 -10   0   39.31    8.12   0
  -2  10   0   37.36    8.03   0
   2 -10   0   45.38    5.92   0
   2  10   0   43.64    7.59   0
   4 -10   0  203.05    8.68   0
  -4 -10   0  169.37   11.64   0
  -4  10   0  181.44    8.77   0
   4  10   0  208.83   10.61   0
  -6  10   0   14.39   13.26   0
   6 -10   0   11.23    9.12   0
  -6 -10   0    4.03   13.27   0
   6  10   0    3.09   12.21   0
  -1 -11   0  139.93    7.28   0
   1  11   0  153.20    8.93   0
   1 -11   0  141.65    9.23   0
  -1  11   0  138.29    8.88   0
  -3  11   0   10.52    6.49   0
  -3 -11   0    6.77    6.89   0
   3 -11   0    4.56    9.76   0
   3  11   0   -0.80    6.47   0
  -5  11   0   15.15   10.39   0
   5 -11   0   28.91    7.28   0
  -5 -11   0   14.66   10.60   0
   5  11   0   12.12    9.73   0
   0  12   0  501.08   12.80   0
   0 -12   0  482.11   13.32   0
  -2 -12   0   36.11   10.20   0
  -2  12   0   46.19    9.60   0
   2  12   0   54.09    9.70   0
   2 -12   0   38.32   10.15   0
  -4 -12   0  394.26   11.38   0
   4 -12   0  465.40   11.09   0
  -4  12   0  459.82   13.16   0
   4  12   0  440.41   13.15   0
   6 -12   0    6.72    9.33   0
  -6  12   0   -4.09   13.50   0
  -6 -12   0   13.85   13.72   0
   6  12   0   12.02   12.71   0
  -1 -13   0  294.27   12.48   0
   1  13   0  373.07   11.97   0
  -1  13   0  333.82    9.74   0
   1 -13   0  318.78   12.27   0
  -3  13   0  253.02   12.11   0
  -3 -13   0  253.72   12.66   0
   3  13   0  264.12   11.67   0
   3 -13   0  260.03   12.21   0
  -5  13   0   69.91   14.16   0
   5 -13   0   65.08   10.29   0
  -5 -13   0   50.90   14.42   0
   5  13   0   69.10   13.36   0
   0 -14   0  144.45   11.54   0
   0  14   0  152.93   10.93   0
  -2 -14   0  458.41   13.19   0
   2  14   0  496.93   15.52   0
  -2  14   0  491.17   12.57   0
   2 -14   0  561.24   16.04   0
  -4 -14   0   18.13   13.52   0
   4  14   0    3.80    8.94   0
   4 -14   0   22.83    9.16   0
  -4  14   0   14.69    9.54   0
   1  15   0  103.34   13.16   0
  -1 -15   0   69.00   13.89   0
  -1  15   0   86.19   13.51   0
   1 -15   0   68.56   10.29   0
   3  15   0    2.41   12.60   0
  -3 -15   0    1.65   13.60   0
   3 -15   0    6.04    9.39   0
  -3  15   0   -1.93   13.13   0
   8   0  -1   -6.84    7.39   0
   8   0  -1   -2.12   10.54   0
   6   0  -1   -9.77    8.21   0
   6   0  -1   13.56    5.81   0
   4   0  -1   -6.49    8.67   0
   4   0  -1    1.18    6.28   0
   2   0  -1    3.52    7.67   0
  -2   0   1    5.87   10.12   0
  -2   0  -1    1.76   11.33   0
   2   0   1   10.44   10.84   0
   2   0   1   20.32   10.73   0
   4   0   1    5.87    6.32   0
   4   0   1   -7.55    9.02   0
   6   0   1    2.99    5.79   0
   6   0   1   -4.05    8.12   0
   8   0   1   10.36   10.83   0
   8   0   1   -7.03   10.77   0
   9  -1  -1  181.25   15.45   0
   9   1  -1  221.64   12.03   0
   9  -1  -1  205.87   12.10   0
   9   1  -1  218.58   12.09   0
   7   1  -1   18.49   10.26   0
   7   1  -1    9.66   10.13   0
   7  -1  -1   -9.17   10.21   0
   7  -1  -1   -0.52   10.26   0
   5  -1  -1 1888.23   17.56   0
   5   1  -1 1909.59   18.52   0
   5  -1  -1 1845.40   18.30   0
   5   1  -1 2009.20   19.18   0
   3   1  -1  368.74   10.54   0
   3  -1  -1  401.36   12.76   0
  -3  -1   1  382.53   10.69   0
   3  -1  -1  398.64   12.68   0
   1  -1  -1 1869.42   33.64   0
   1   1  -1 1933.63   31.07   0
  -1  -1   1 1901.66   31.11   0
  -1   1   1 1897.49   33.69   0
  -1   1  -1   62.12    9.11   0
   1  -1   1   63.26    9.06   0
   1   1   1   90.94   12.98   0
  -1  -1  -1   93.23   13.38   0
   3   1   1 1159.71   17.83   0
   3   1   1 1079.04   16.11   0
   3  -1   1 1128.44   15.98   0
   3  -1   1 1080.77   15.79   0
  -3   1  -1 1052.37   15.73   0
   5   1   1  100.42    9.17   0
   5  -1   1   96.23    9.17   0
   5  -1   1   95.65    6.92   0
   5   1   1  101.39    9.35   0
   7   1   1   78.49    7.76   0
   7   1   1   59.26   10.96   0
   7  -1   1   61.45   10.69   0
   7  -1   1   76.94    7.76   0
   9  -1   1   77.66   14.02   0
   9   1   1   31.32   10.49   0
   9  -1   1   20.82   14.19   0
   9   1   1   53.05   10.37   0
   8  -2  -1  331.95   10.31   0
   8   2  -1  352.99   13.21   0
   8   2  -1  348.80   10.32   0
   8  -2  -1  355.70   12.85   0
   6   2  -1  214.99    7.82   0
   6  -2  -1  208.51    8.04   0
   6  -2  -1  216.22    7.92   0
   6   2  -1  207.15    8.03   0
   4   2  -1 4208.88   27.11   0
   4  -2  -1 4453.19   27.83   0
  -4  -2   1 4334.69   27.68   0
   4  -2  -1 3967.48   25.82   0
   2   2  -1  786.66   15.25   0
  -2  -2   1  806.27   17.05   0
  -2   2   1  769.55   17.45   0
   2  -2  -1  775.90   17.31   0
   0   2  -1 3627.68   40.70   0
   0  -2  -1 3749.92   54.84   0
   0  -2   1 3581.94   41.16   0
   2  -2   1  101.84   11.19   0
   2   2   1  120.19   11.69   0
  -2  -2  -1  105.22   11.46   0
  -2   2  -1   96.85    8.85   0
   4  -2   1 1611.99   17.04   0
  -4   2  -1 1657.58   18.18   0
   4   2   1 1574.59   18.18   0
   4   2   1 1614.20   18.73   0
  -4  -2  -1 1531.98   18.22   0
   4  -2   1 1625.89   17.88   0
   6  -2   1  112.39    7.11   0
   6   2   1  119.45    9.11   0
   6  -2   1  107.95    8.97   0
   6   2   1  108.86    9.46   0
   8  -2   1  303.43   10.44   0
   8   2   1  346.92   12.84   0
   8  -2   1  324.35   10.01   0
   8   2   1  312.15   10.61   0
   9  -3  -1   10.81   14.06   0
   9   3  -1   26.24   14.06   0
   9   3  -1   18.28   10.40   0
   9  -3  -1   51.58   13.71   0
   7  -3  -1  499.55   10.66   0
   7   3  -1  484.81   11.00   0
   7   3  -1  506.88   10.67   0
   7  -3  -1  488.87   10.71   0
   5  -3  -1  260.09    8.62   0
   5   3  -1  274.51    8.46   0
   5  -3  -1  268.99    8.66   0
  -5  -3   1  285.34    8.61   0
   3  -3  -1 3606.09   27.25   0
  -3   3   1 3417.27   25.89   0
   3   3  -1 3559.99   26.73   0
  -3  -3   1 3446.33   25.68   0
   1   3  -1   49.09   10.91   0
  -1  -3   1   58.29   10.44   0
  -1   3   1   57.19    8.50   0
   1  -3  -1   60.81   10.84   0
   1   3   1  656.14   18.55   0
   1  -3   1  679.36   16.78   0
  -1  -3  -1  625.65   17.40   0
  -1   3  -1  631.91   14.99   0
  -3   3  -1 1836.42   19.77   0
   3   3   1 1732.23   20.32   0
   3  -3   1 1806.65   18.68   0
  -3  -3  -1 1760.38   20.79   0
  -5   3  -1  115.70    7.22   0
   5  -3   1  109.72    9.21   0
   5   3   1  133.57    9.10   0
   5  -3   1  124.81    7.19   0
  -5  -3  -1  112.31    7.31   0
   5   3   1  109.60    7.50   0
   7  -3   1  412.76   12.73   0
   7   3   1  396.75   10.15   0
   7  -3   1  404.41    9.83   0
   7   3   1  414.99   10.43   0
   9   3   1   49.93   10.46   0
   8   4  -1   -5.09   13.06   0
   8  -4  -1   10.62   11.70   0
   8  -4  -1   -7.06    9.12   0
   8   4  -1    4.60    9.66   0
   6  -4  -1  233.65   10.07   0
   6   4  -1  210.15    9.68   0
   6   4  -1  242.76    8.14   0
   6  -4  -1  206.34    9.80   0
  -6  -4   1  221.89    7.89   0
   4   4  -1   47.75    6.22   0
   4  -4  -1   51.26    8.71   0
  -4  -4   1   41.76    6.61   0
  -4   4   1   47.55    6.58   0
   2   4  -1 1803.50   20.65   0
  -2  -4   1 1826.93   21.25   0
   2  -4  -1 1819.16   20.74   0
  -2   4   1 1778.38   20.40   0
   0   4   1  576.20   15.72   0
   0   4  -1  582.31   14.19   0
   0  -4  -1  578.29   15.99   0
   0  -4   1  599.98   14.54   0
   2   4   1 1508.99   20.52   0
  -2   4  -1 1442.77   17.67   0
  -2  -4  -1 1399.14   20.61   0
   2  -4   1 1451.08   18.86   0
   4   4   1  544.07   12.16   0
   4  -4   1  517.62   10.55   0
  -4  -4  -1  500.15   11.08   0
  -4   4  -1  519.03   10.52   0
   6   4   1  765.98   12.96   0
   6  -4   1  723.95   11.52   0
   6   4   1  739.96   13.61   0
   6  -4   1  684.25   11.26   0
   8   4   1   -1.25   13.89   0
   8   4   1    8.82    9.31   0
   8  -4   1   16.55   13.40   0
   8  -4   1   -7.18   13.33   0
   7   5  -1   13.97   10.19   0
   7  -5  -1    2.73    7.68   0
   7  -5  -1    0.73   10.45   0
  -7  -5   1    7.49   10.45   0
   7   5  -1   22.21   10.61   0
   5   5  -1   28.62    5.79   0
  -5   5   1   28.77    8.48   0
   5  -5  -1   25.01    5.96   0
  -5  -5   1   33.90    6.00   0
   5  -5  -1   30.09    8.47   0
   3   5  -1  704.72   12.15   0
  -3   5   1  712.53   12.42   0
  -3  -5   1  729.06   14.08   0
   3  -5  -1  727.81   14.00   0
  -1  -5   1  202.90   10.46   0
   1  -5  -1  200.59    9.12   0
  -1   5   1  208.26   10.85   0
   1   5  -1  195.88    8.55   0
  -1  -5  -1  691.37   15.94   0
   1  -5   1  697.23   14.64   0
   1   5   1  657.34   15.30   0
  -1   5  -1  661.13   14.26   0
   3   5   1  165.09    9.56   0
  -3  -5  -1  144.31    7.90   0
  -3   5  -1  150.86    9.49   0
   3  -5   1  157.24    7.53   0
  -5   5  -1  352.65   10.92   0
   5   5   1  332.68    8.85   0
   5  -5   1  336.88   10.70   0
  -5  -5  -1  328.10   11.06   0
   7   5   1   46.36   11.04   0
   7   5   1   41.85    7.62   0
   7  -5   1   46.67    7.73   0
   7  -5   1   69.82   10.49   0
   8   6  -1   12.85   13.10   0
   8  -6  -1   26.50   13.44   0
   8  -6  -1   -5.59    9.42   0
   8   6  -1   20.10   13.83   0
  -6   6   1  574.65   11.18   0
   6   6  -1  603.28   10.82   0
   6  -6  -1  641.27   13.83   0
  -6  -6   1  563.84   13.76   0
   6  -6  -1  516.62   11.02   0
   4   6  -1  219.14    7.84   0
  -4  -6   1  216.48    8.26   0
   4  -6  -1  228.15    9.95   0
  -4   6   1  221.22   10.09   0
   2  -6  -1 4278.66   29.29   0
  -2  -6   1 4261.77   27.65   0
  -2   6   1 4353.72   29.14   0
   2   6  -1 4153.19   27.15   0
   0   6   1  159.10    8.81   0
   0   6  -1  165.95    7.99   0
   0  -6   1  144.89    8.59   0
   0  -6  -1  153.79    8.65   0
   2  -6   1 5137.30   29.58   0
  -2  -6  -1 5286.59   33.81   0
  -2   6  -1 5197.28   30.12   0
   2   6   1 5216.65   32.92   0
   4   6   1  329.71   10.40   0
  -4   6  -1  302.02    8.71   0
  -4  -6  -1  321.03   11.09   0
   4  -6   1  314.57    8.65   0
   6   6   1 1208.04   16.23   0
  -6  -6  -1 1144.18   16.77   0
   6  -6   1 1235.15   16.26   0
  -6   6  -1 1156.22   14.08   0
   8   6   1   21.04   13.37   0
   8   6   1   11.95   10.04   0
   8  -6   1   26.38    9.74   0
   8  -6   1    3.07   13.37   0
   7   7  -1   30.57    7.13   0
   7  -7  -1    8.63    7.79   0
  -7  -7   1   20.59    7.61   0
   7  -7  -1   19.61   10.31   0
  -5   7   1  288.94   10.34   0
   5   7  -1  299.21   10.03   0
  -5  -7   1  274.88    8.37   0
   5  -7  -1  307.98   10.40   0
   3  -7  -1 2541.39   20.60   0
  -3  -7   1 2597.95   21.77   0
  -3   7   1 2511.66   20.39   0
   3   7  -1 2619.89   21.17   0
  -1  -7   1  942.64   15.20   0
   1  -7  -1  920.06   15.62   0
   1   7  -1  929.11   14.73   0
  -1   7   1  928.87   15.49   0
  -1  -7  -1 1148.64   17.37   0
   1  -7   1 1092.57   14.60   0
   1   7   1 1140.37   17.11   0
  -1   7  -1 1174.10   14.79   0
   3   7   1  822.37   14.00   0
  -3   7  -1  767.93   13.24   0
   3  -7   1  818.39   13.53   0
  -3  -7  -1  746.95   12.81   0
   5   7   1 1543.32   16.88   0
  -5  -7  -1 1493.52   16.27   0
  -5   7  -1 1601.99   16.77   0
   5  -7   1 1610.47   16.66   0
   7   7   1  236.07   11.93   0
  -7   7  -1  246.52    9.55   0
   7  -7   1  238.06    9.57   0
  -7  -7  -1  237.99   10.20   0
   7  -7   1  221.89    9.57   0
   7   7   1  272.44   10.13   0
   8  -8  -1    8.04    9.35   0
   6   8  -1    8.33    9.59   0
  -6  -8   1    4.09    7.27   0
   6  -8  -1    2.48    7.14   0
  -6   8   1    0.91    7.24   0
   6  -8  -1   -3.26    7.12   0
   4   8  -1 1330.81   14.39   0
   4  -8  -1 1340.24   14.85   0
  -4   8   1 1394.46   16.19   0
  -4  -8   1 1337.51   14.99   0
  -2  -8   1  126.09    9.25   0
  -2   8   1  121.68    7.20   0
   2  -8  -1  126.97    9.21   0
   2   8  -1  126.06    8.87   0
   0   8   1  557.90   12.54   0
   0   8  -1  515.87   11.96   0
   0  -8   1  555.73   12.14   0
   0  -8  -1  560.99   12.96   0
  -2  -8  -1    6.62    8.30   0
   2  -8   1   -1.18    8.12   0
  -2   8  -1   13.75    8.02   0
   2   8   1    3.20    7.82   0
   4   8   1 1719.63   17.95   0
   4  -8   1 1707.12   17.48   0
  -4  -8  -1 1670.38   18.53   0
  -4   8  -1 1664.87   17.14   0
   6   8   1    9.64    6.84   0
  -6  -8  -1    5.06    7.59   0
  -6   8  -1    6.11    7.56   0
   6  -8   1   18.06   10.06   0
   7   9  -1  142.94   10.24   0
  -7  -9   1  130.73   14.76   0
   7  -9  -1  104.57   14.08   0
   7  -9  -1  125.15   14.13   0
   5   9  -1   39.54   10.06   0
   5  -9  -1   51.65   10.61   0
  -5  -9   1   48.66   10.46   0
  -5   9   1   44.29   10.53   0
   3  -9  -1   43.45    8.25   0
  -3  -9   1   46.34    6.15   0
   3   9  -1   41.46    7.78   0
  -3   9   1   49.35    8.11   0
  -1  -9   1  111.05    7.18   0
   1   9  -1  121.16    6.88   0
   1  -9  -1  124.03    9.15   0
  -1   9   1  116.17    8.91   0
  -1  -9  -1  390.73   11.60   0
   1   9   1  414.55   11.40   0
   1  -9   1  384.80    9.57   0
  -1   9  -1  389.89    9.45   0
  -3   9  -1   12.54    7.86   0
   3  -9   1    8.75    5.59   0
  -3  -9  -1   11.35    8.19   0
   3   9   1    6.32    7.49   0
   5   9   1    9.36    9.19   0
   5  -9   1    3.76    6.99   0
  -5   9  -1    4.74    6.99   0
  -5  -9  -1   -5.43   10.25   0
   7  -9   1    1.17   13.21   0
   7   9   1   27.08   12.69   0
  -7   9  -1   11.95    9.65   0
  -7  -9  -1   23.12   14.05   0
   7  -9   1   -0.39   13.37   0
   7   9   1   14.77   13.83   0
   6 -10  -1   60.02   13.30   0
  -6 -10   1   53.79   12.57   0
  -6  10   1   53.38    9.94   0
   6  10  -1   84.08   12.85   0
   4 -10  -1   24.51    7.45   0
  -4 -10   1   22.55    7.19   0
  -4  10   1   24.42   10.14   0
   4  10  -1   31.70    6.83   0
  -2 -10   1  131.56    7.01   0
  -2  10   1  132.18    8.85   0
   2 -10  -1  121.83    9.05   0
   2  10  -1  127.48    8.46   0
   0  10   1 1006.35   15.25   0
   0  10  -1 1039.61   14.53   0
   0 -10   1 1041.28   14.95   0
   0 -10  -1 1047.95   15.63   0
  -2 -10  -1  171.82    9.58   0
  -2  10  -1  181.01    9.04   0
   2 -10   1  181.77    9.38   0
   2  10   1  165.97    7.26   0
   4 -10   1  191.66    8.59   0
  -4 -10  -1  203.49    9.01   0
  -4  10  -1  179.21   11.03   0
   4  10   1  187.04   11.02   0
   6  10   1   59.89   12.90   0
   6 -10   1   62.11    9.70   0
  -6  10  -1   53.76    9.64   0
  -6 -10  -1   74.35   13.79   0
   5 -11  -1  589.94   14.34   0
  -5 -11   1  578.57   14.73   0
   5  11  -1  588.26   11.83   0
  -5  11   1  564.50   11.90   0
  -3  11   1   92.34    7.53   0
  -3 -11   1   76.89    7.80   0
   3 -11  -1   78.73    7.63   0
   3  11  -1   75.10    7.32   0
  -1 -11   1  641.21   12.63   0
   1  11  -1  639.39   10.80   0
  -1  11   1  632.42   12.61   0
   1 -11  -1  640.46   12.69   0
  -1 -11  -1  737.81   13.97   0
   1  11   1  708.80   13.27   0
   1 -11   1  730.74   13.04   0
  -1  11  -1  707.84   11.38   0
  -3  11  -1  678.51   13.65   0
  -3 -11  -1  647.78   12.48   0
   3 -11   1  705.65   13.93   0
   3  11   1  665.71   13.96   0
  -5  11  -1  185.77    9.03   0
   5 -11   1  187.26    9.26   0
  -5 -11  -1  195.49   12.29   0
   5  11   1  192.67   11.33   0
   6 -12  -1   -1.44   13.54   0
  -6 -12   1   10.92   13.63   0
   6  12  -1   20.86   12.88   0
  -6  12   1   17.66    9.61   0
  -4 -12   1  279.75    9.99   0
   4 -12  -1  316.81   12.55   0
  -4  12   1  274.80    9.71   0
   4  12  -1  291.03    9.41   0
  -2 -12   1  352.12    9.91   0
  -2  12   1  340.54    9.76   0
   2  12  -1  370.72   11.84   0
   2 -12  -1  375.73   12.26   0
   0  12   1  598.38   11.78   0
   0 -12  -1  643.68   14.55   0
   0  12  -1  629.64   13.54   0
   0 -12   1  618.68   11.93   0
  -2 -12  -1  234.45    9.32   0
   2  12   1  249.25   10.99   0
  -2  12  -1  249.99   11.15   0
   2 -12   1  258.07   11.58   0
  -4 -12  -1  200.88    9.53   0
   4 -12   1  208.64    9.11   0
   4  12   1  220.87   11.31   0
  -4  12  -1  207.77    9.33   0
   6 -12   1    0.77   13.87   0
  -6  12  -1   29.09   10.01   0
  -6 -12  -1   52.94   14.21   0
   5 -13  -1   13.81   13.00   0
  -5 -13   1    7.61    9.67   0
   5  13  -1    3.89   12.49   0
  -5  13   1    0.75    9.53   0
  -3 -13   1  181.63   11.95   0
   3  13  -1  165.25    8.56   0
   3 -13  -1  177.76   11.77   0
  -3  13   1  155.80   11.39   0
  -1 -13   1   -4.34    9.92   0
   1  13  -1   -7.31    9.45   0
  -1  13   1    7.75    9.35   0
   1 -13  -1   -2.34    9.72   0
  -1 -13  -1  251.66   11.83   0
   1  13   1  260.02   11.47   0
  -1  13  -1  241.75   11.39   0
   1 -13   1  264.62   11.83   0
  -3  13  -1   39.26    7.56   0
  -3 -13  -1   58.59   11.05   0
   3  13   1   56.60   10.02   0
   3 -13   1   52.21   10.53   0
  -5  13  -1   14.09   13.81   0
   5 -13   1   -7.00   13.40   0
  -5 -13  -1    2.65   10.12   0
   5  13   1   23.75    9.01   0
  -4 -14   1  123.97   14.44   0
  -4  14   1   98.36   14.50   0
   4  14  -1  108.31   13.70   0
   4 -14  -1   88.89   14.51   0
  -2 -14   1   64.55   13.54   0
  -2  14   1   84.55   12.96   0
   2  14  -1   72.88   12.55   0
   2 -14  -1   79.97   13.14   0
   0 -14   1   58.02    7.75   0
   0 -14  -1   76.40   10.66   0
   0  14   1   71.17   10.20   0
   0  14  -1   67.61   10.09   0
   2  14   1   26.13   12.39   0
  -2 -14  -1   24.07   13.33   0
  -2  14  -1   10.08   12.76   0
   2 -14   1   30.21   12.87   0
  -4 -14  -1   49.97   14.38   0
   4  14   1   58.80   13.22   0
   4 -14   1   57.85   14.11   0
  -4  14  -1   43.62   13.79   0
  -3 -15   1  171.57   12.01   0
   3  15  -1  175.92   11.25   0
   3 -15  -1  134.13   11.67   0
  -3  15   1  137.75   11.53   0
   1  15  -1   57.44   13.16   0
  -1 -15   1   69.99   13.56   0
  -1  15   1   52.54   13.49   0
   1 -15  -1   76.74   13.54   0
   1  15   1   25.73   12.57   0
  -1 -15  -1   15.35    9.78   0
  -1  15  -1   22.26   12.79   0
   1 -15   1   10.30   13.27   0
  -3  15  -1   37.65   13.61   0
   3  15   1   45.87   13.26   0
  -3 -15  -1   68.64   14.15   0
   3 -15   1   40.52    9.88   0
   8   0  -2  126.90    8.36   0
   8   0  -2  129.36   11.58   0
   6   0  -2  544.70   10.43   0
   6   0  -2  617.28   12.38   0
   4   0  -2  146.92   10.13   0
   4   0  -2  148.00    7.75   0
   2   0  -2  380.21   12.52   0
  -2   0   2  389.35   14.38   0
   0   0   2 2278.41   49.69   0
   2   0   2  229.21   10.95   0
  -2   0  -2  248.82   13.66   0
   4   0   2 6866.07   34.05   0
   4   0   2 6741.38   33.87   0
   6   0   2   17.93    6.05   0
   6   0   2    6.48    6.12   0
   8   0   2  697.72   15.18   0
   8   0   2  598.83   12.49   0
   9   1  -2   99.94   10.68   0
   9  -1  -2  111.25   10.54   0
   9   1  -2   93.07   14.60   0
   9  -1  -2   82.04   10.75   0
   7   1  -2  195.83    8.70   0
   7  -1  -2  229.99    8.88   0
   7  -1  -2  245.53    8.87   0
   7   1  -2  257.97   11.68   0
   5  -1  -2  963.66   14.88   0
   5   1  -2  960.33   14.66   0
   5  -1  -2  947.70   12.93   0
  -5  -1   2  947.29   13.00   0
   5   1  -2  933.61   13.02   0
   3  -1  -2  109.18   10.09   0
   3   1  -2   82.67    9.71   0
   3  -1  -2  100.52   10.01   0
  -3  -1   2   91.04    9.64   0
   1   1  -2   71.40   11.53   0
  -1  -1   2   69.64    8.81   0
   1  -1  -2   69.01   12.43   0
   1  -1  -2   67.19    9.99   0
  -1   1   2   73.01   12.18   0
  -1   1  -2 6246.58   50.16   0
   1  -1   2 5982.76   48.42   0
   3   1   2 1698.13   20.07   0
   3   1   2 1736.39   21.23   0
  -3   1  -2 1661.32   19.06   0
   3  -1   2 1686.07   18.97   0
   5   1   2  500.88   12.38   0
   5   1   2  502.15   12.08   0
   5  -1   2  472.04   11.79   0
   5  -1   2  509.98   12.02   0
   7  -1   2  199.52    8.74   0
   7   1   2  191.76   11.74   0
   7  -1   2  179.99    8.84   0
   7   1   2  196.44   11.80   0
   9   1   2   84.19   14.98   0
   9  -1   2   79.11   10.95   0
   9   1   2   80.86   11.20   0
   9  -1   2   31.92   15.01   0
   8   2  -2   14.83   10.73   0
   8   2  -2    8.46    7.32   0
   8  -2  -2   12.98    7.38   0
   8  -2  -2   -5.27   10.56   0
   6   2  -2  262.74    8.45   0
   6   2  -2  279.30   10.18   0
   6  -2  -2  265.70    8.30   0
   6  -2  -2  276.04    8.31   0
   4  -2  -2  487.74   10.77   0
   4   2  -2  447.72   10.34   0
  -4  -2   2  453.07   12.18   0
   4  -2  -2  458.93   10.60   0
   2   2  -2 2516.44   26.00   0
   2  -2  -2 2580.53   28.58   0
  -2  -2   2 2612.17   26.27   0
  -2   2   2 2623.91   28.41   0
   2  -2  -2 2529.57   28.09   0
   0   2   2  369.92   24.27   0
   0   2  -2  313.97   16.73   0
   0  -2  -2  343.79   26.79   0
   0  -2   2  358.73   16.08   0
   2   2   2 3246.53   32.15   0
   2  -2   2 3201.51   27.69   0
  -2  -2  -2 3096.50   32.07   0
  -2   2  -2 3179.00   27.97   0
   4   2   2   -1.13    8.75   0
   4  -2   2    4.73    5.78   0
   4   2   2    4.64    8.44   0
  -4   2  -2   -5.65    6.20   0
   6   2   2  360.93   11.00   0
   6  -2   2  336.33    8.86   0
   6   2   2  332.03    8.75   0
   6  -2   2  344.83    8.87   0
   8  -2   2   -8.30   10.81   0
   8   2   2   -7.47   10.57   0
   8  -2   2    8.47    7.49   0
   8   2   2   15.41   10.64   0
   9   3  -2   87.26   14.70   0
   9  -3  -2   86.47   14.26   0
   9   3  -2   58.77   14.98   0
   9  -3  -2   54.82   11.22   0
   7  -3  -2   56.36   10.44   0
   7   3  -2   27.88    7.60   0
   7  -3  -2   25.83   10.49   0
   7   3  -2   36.42   10.78   0
   5   3  -2  556.61   10.29   0
   5  -3  -2  557.93   12.25   0
  -5  -3   2  528.94   11.76   0
   5  -3  -2  569.41   10.52   0
  -3   3   2  123.90   10.56   0
   3   3  -2  137.15    9.95   0
  -3  -3   2  126.60    7.89   0
   3  -3  -2  126.20   10.40   0
  -1  -3   2 3126.50   29.50   0
   1  -3  -2 3165.97   35.44   0
   1   3  -2 3084.58   28.80   0
  -1   3   2 3134.15   36.04   0
   1   3   2 5232.82   48.91   0
   1  -3   2 5167.38   36.58   0
  -1  -3  -2 5197.66   49.44   0
  -1   3  -2 5047.95   35.95   0
   3   3   2  585.41   14.05   0
  -3   3  -2  611.01   13.56   0
   3  -3   2  620.31   12.08   0
  -3  -3  -2  602.61   14.52   0
   5  -3   2  161.26    9.35   0
   5   3   2  156.63    9.57   0
   5  -3   2  156.24    7.65   0
  -5   3  -2  156.06    7.77   0
   5   3   2  170.60    7.91   0
   7   3   2  133.59    8.77   0
   7  -3   2  132.25    8.27   0
   7   3   2  147.48    8.34   0
   7  -3   2  112.48   11.02   0
   8   4  -2  278.21   14.62   0
   8  -4  -2  244.12   13.76   0
   8   4  -2  241.52   15.39   0
   8  -4  -2  278.81   13.60   0
   6  -4  -2  497.80   10.11   0
   6   4  -2  523.23    9.77   0
   6  -4  -2  475.31   11.80   0
  -6  -4   2  531.33   10.13   0
   4  -4  -2  889.69   14.46   0
  -4   4   2  891.89   13.06   0
   4   4  -2  877.73   12.52   0
  -4  -4   2  897.90   14.01   0
   4  -4  -2  892.32   14.38   0
   2   4  -2 2798.21   24.40   0
  -2  -4   2 2776.08   24.35   0
  -2   4   2 2703.01   26.42   0
   2  -4  -2 2753.16   26.66   0
   0   4   2  581.09   17.31   0
   0   4  -2  544.56   14.39   0
   0  -4   2  544.35   14.51   0
   0  -4  -2  541.83   17.72   0
   2  -4   2 2134.90   21.67   0
   2   4   2 2068.39   24.45   0
  -2   4  -2 2057.93   21.10   0
  -2  -4  -2 2009.10   25.10   0
  -4   4  -2  604.99   11.09   0
   4   4   2  607.05   12.68   0
   4  -4   2  628.39   12.64   0
  -4  -4  -2  635.76   13.40   0
   6   4   2  966.96   13.54   0
   6   4   2  956.04   14.18   0
   6  -4   2  939.89   12.73   0
   6  -4   2  867.85   14.04   0
  -6   4  -2  956.02   14.00   0
   8   4   2   10.53   13.56   0
   8   4   2    7.90   13.68   0
   8  -4   2   19.23    9.21   0
   8  -4   2    0.51   13.47   0
   7   5  -2  721.63   13.99   0
   7  -5  -2  676.82   14.07   0
   7   5  -2  701.64   12.09   0
   7  -5  -2  690.24   11.80   0
  -7  -5   2  707.03   12.06   0
  -5   5   2   48.71    8.67   0
   5   5  -2   43.41    8.20   0
   5  -5  -2   53.55    6.15   0
  -5  -5   2   48.58    8.47   0
   5  -5  -2   40.95    8.46   0
  -3   5   2 6130.37   33.23   0
   3   5  -2 6278.42   31.53   0
  -3  -5   2 6354.96   33.24   0
   3  -5  -2 6623.07   34.96   0
  -1  -5   2  496.20   11.26   0
   1  -5  -2  509.08   14.38   0
  -1   5   2  502.21   14.11   0
   1   5  -2  507.15   12.68   0
  -1   5  -2 2527.94   23.24   0
  -1  -5  -2 2508.84   28.85   0
   1  -5   2 2536.91   22.64   0
   1   5   2 2554.27   28.38   0
   3   5   2  554.94   11.62   0
  -3  -5  -2  559.77   11.95   0
   3  -5   2  551.48   10.84   0
  -3   5  -2  560.26   10.90   0
   5   5   2 2805.83   22.02   0
  -5   5  -2 2795.48   21.14   0
   5  -5   2 2924.15   21.30   0
  -5  -5  -2 2807.91   22.80   0
   7   5   2  144.72    8.23   0
   7   5   2  138.69   11.34   0
   7  -5   2  136.71   11.37   0
   7  -5   2  137.40    8.42   0
   8   6  -2   -9.01   13.32   0
   8   6  -2    5.48    9.77   0
   8  -6  -2  -19.47   13.33   0
   8  -6  -2  -11.99    9.61   0
   6   6  -2  432.02   10.15   0
   6  -6  -2  463.20   10.48   0
  -6  -6   2  496.07   12.89   0
   6  -6  -2  463.02   10.45   0
   4   6  -2   35.77    8.07   0
  -4   6   2   29.78    6.09   0
  -4  -6   2   30.65    6.02   0
   4  -6  -2   27.04    6.26   0
  -2   6   2 1239.64   17.58   0
   2  -6  -2 1220.22   16.53   0
  -2  -6   2 1219.29   16.62   0
   2   6  -2 1205.48   14.82   0
   0   6   2  273.03   11.52   0
   0   6  -2  263.34    8.85   0
   0  -6   2  248.24   10.76   0
   0  -6  -2  247.37   10.27   0
   2  -6   2  715.47   12.47   0
  -2  -6  -2  699.07   16.17   0
  -2   6  -2  720.76   13.68   0
   2   6   2  735.76   15.38   0
   4   6   2  799.90   13.74   0
  -4   6  -2  740.76   11.59   0
  -4  -6  -2  770.74   14.26   0
   4  -6   2  766.68   11.70   0
   6   6   2  209.49   11.29   0
  -6   6  -2  186.58   11.76   0
  -6  -6  -2  201.87    9.30   0
   6   6   2  197.25   12.22   0
   6  -6   2  207.17    8.79   0
   8   6   2   17.66    9.55   0
   8  -6   2   10.62    9.95   0
   8  -6   2    0.03   13.44   0
   8   6   2   28.98    9.69   0
   7   7  -2  444.85   10.78   0
   7  -7  -2  444.60   13.26   0
  -7  -7   2  420.16   13.56   0
   7  -7  -2  428.84   13.50   0
   5   7  -2   61.42    7.94   0
  -5   7   2   50.87    8.57   0
  -5  -7   2   51.55    8.50   0
   5  -7  -2   45.54    6.28   0
   3  -7  -2  201.74   10.00   0
  -3  -7   2  219.88    9.77   0
  -3   7   2  206.40    9.95   0
   3   7  -2  187.88    9.59   0
  -1  -7   2   26.14    6.03   0
   1  -7  -2   27.00    6.25   0
   1   7  -2   25.51    8.19   0
  -1   7   2   35.25    8.33   0
  -1   7  -2  592.86   12.51   0
  -1  -7  -2  585.53   14.35   0
   1  -7   2  624.37   12.62   0
   1   7   2  612.08   13.96   0
   3   7   2    3.54    5.37   0
   3  -7   2    4.52    5.58   0
  -3   7  -2    0.59    7.91   0
  -3  -7  -2   -3.42    8.21   0
  -5   7  -2   30.99    6.08   0
   5   7   2   32.17    7.98   0
  -5  -7  -2   37.70    8.78   0
   5  -7   2   40.81    6.12   0
  -7   7  -2   10.00    7.41   0
   7   7   2    3.80    9.88   0
   7   7   2   -5.01    7.65   0
   7  -7   2    7.89   10.44   0
   7  -7   2    6.28   10.17   0
   8   8  -2  122.25   10.51   0
   8   8  -2   89.56   11.82   0
  -8  -8   2  129.13   11.27   0
   8  -8  -2  109.07   11.11   0
   6   8  -2  331.02   11.82   0
  -6   8   2  334.03    9.79   0
  -6  -8   2  326.14    9.68   0
   6  -8  -2  310.00   12.11   0
   6  -8  -2  300.97   12.31   0
   4   8  -2  588.79   10.27   0
   4  -8  -2  606.52   12.51   0
  -4   8   2  569.01   10.77   0
  -4  -8   2  573.37   10.74   0
  -2  -8   2 1095.30   13.92   0
  -2   8   2 1137.72   16.11   0
   2  -8  -2 1161.25   16.42   0
   2   8  -2 1132.07   13.78   0
   0   8   2  705.49   14.04   0
   0   8  -2  694.53   12.89   0
   0  -8   2  731.18   13.12   0
   0  -8  -2  689.53   14.38   0
  -2  -8  -2 1277.24   17.86   0
   2  -8   2 1381.07   15.89   0
  -2   8  -2 1235.62   14.36   0
   2   8   2 1281.67   17.16   0
   4   8   2   26.21    5.70   0
   4  -8   2   28.47    5.85   0
  -4  -8  -2   33.04    8.68   0
  -4   8  -2   21.07    6.02   0
   6  -8   2  522.14   13.26   0
   6   8   2  501.23   10.79   0
  -6   8  -2  556.60   13.37   0
  -6  -8  -2  523.24   14.32   0
   7   9  -2  428.33   15.45   0
  -7  -9   2  319.85   16.22   0
   7  -9  -2  344.78   12.22   0
   7  -9  -2  397.76   15.76   0
   5   9  -2 1005.04   13.28   0
   5  -9  -2 1105.56   16.07   0
  -5   9   2 1090.82   15.98   0
  -5  -9   2 1069.44   15.94   0
   3  -9  -2  181.92    9.23   0
  -3  -9   2  159.04    9.19   0
  -3   9   2  150.04    7.26   0
   3   9  -2  136.17    8.72   0
  -1  -9   2 2460.47   19.69   0
   1   9  -2 2557.00   20.57   0
  -1   9   2 2334.16   21.22   0
   1  -9  -2 2498.36   22.85   0
  -1  -9  -2  341.05   11.39   0
   1   9   2  347.00   11.12   0
   1  -9   2  351.31   10.44   0
  -1   9  -2  342.57   10.34   0
  -3   9  -2 1282.23   14.14   0
   3  -9   2 1374.80   15.94   0
  -3  -9  -2 1297.27   17.71   0
   3   9   2 1346.03   16.70   0
   5   9   2  171.94    8.28   0
   5  -9   2  179.48    8.31   0
  -5   9  -2  175.82   11.15   0
  -5  -9  -2  176.66    8.90   0
  -7   9  -2   16.26   13.69   0
   7  -9   2   19.70   13.42   0
   7   9   2   29.83   12.96   0
  -7  -9  -2   29.47   14.29   0
   7   9   2   20.87   14.17   0
  -6  10   2   37.06   13.39   0
   6 -10  -2   49.06   13.08   0
  -6 -10   2   29.00    9.47   0
   6  10  -2   37.45   12.76   0
   4 -10  -2 1049.99   16.13   0
  -4  10   2 1000.27   13.82   0
  -4 -10   2  961.21   13.56   0
   4  10  -2 1047.68   15.13   0
  -2 -10   2    7.53    7.76   0
  -2  10   2    1.30    7.72   0
   2 -10  -2   10.96    7.90   0
   2  10  -2   11.03    5.41   0
   0  10   2 1052.48   16.20   0
   0  10  -2 1174.01   14.90   0
   0 -10   2 1084.30   13.58   0
   0 -10  -2 1133.57   16.50   0
  -2 -10  -2    1.43    5.51   0
   2  10   2    2.49    5.15   0
   2 -10   2    1.25    5.38   0
  -2  10  -2    1.43    5.44   0
   4 -10   2  625.72   11.29   0
  -4 -10  -2  640.65   14.78   0
   4  10   2  643.71   13.77   0
  -4  10  -2  660.72   13.45   0
   6  10   2    5.30   12.23   0
   6 -10   2   -2.42    9.41   0
  -6  10  -2  -11.18   13.24   0
  -6 -10  -2    6.23    9.72   0
   5 -11  -2    1.95   10.34   0
  -5 -11   2   11.35    7.49   0
  -5  11   2    0.37    7.48   0
   5  11  -2    4.49    9.89   0
  -3 -11   2    4.11    9.77   0
   3 -11  -2    9.12    9.56   0
   3  11  -2    5.10    6.51   0
  -3  11   2   -2.46    6.78   0
  -1 -11   2    5.51    5.58   0
   1  11  -2   16.31    7.41   0
  -1  11   2    5.87    7.74   0
   1 -11  -2    4.65    5.59   0
  -1 -11  -2   53.03    6.35   0
   1  11   2   54.70    8.07   0
   1 -11   2   66.76    8.17   0
  -1  11  -2   65.34    8.00   0
  -3  11  -2   79.85    7.53   0
  -3 -11  -2   87.16   10.98   0
   3 -11   2   89.42    7.71   0
   3  11   2   86.85    9.89   0
   5 -11   2   29.28    7.12   0
  -5  11  -2    5.48   10.36   0
  -5 -11  -2   20.66    7.93   0
   5  11   2   30.14    9.72   0
   6 -12  -2    3.59   13.26   0
  -6  12   2   13.73   13.49   0
  -6 -12   2   -7.34    9.99   0
   6  12  -2    3.82    8.97   0
  -4  12   2   43.58    7.68   0
  -4 -12   2   70.02   10.76   0
   4 -12  -2   69.92   10.49   0
   4  12  -2   64.67   10.08   0
  -2 -12   2   36.11    9.89   0
  -2  12   2   24.86    9.55   0
   2  12  -2   29.15    9.28   0
   2 -12  -2   27.09    9.71   0
   0 -12  -2  508.15   13.97   0
   0  12  -2  526.36   12.68   0
   0  12   2  524.04   11.45   0
   0 -12   2  550.67   13.19   0
  -2 -12  -2   -3.52   10.01   0
   2  12   2    8.44    9.12   0
  -2  12  -2    2.35    9.69   0
   2 -12   2   -3.30    6.87   0
   4 -12   2  300.35   12.27   0
  -4 -12  -2  284.48   13.25   0
   4  12   2  284.74    9.91   0
  -4  12  -2  308.64   11.96   0
   5 -13  -2  131.48   10.59   0
  -5 -13   2  105.50   14.60   0
  -5  13   2   53.96   14.72   0
   5  13  -2  110.38   13.59   0
  -3 -13   2   56.64    7.80   0
   3  13  -2   61.61    9.94   0
   3 -13  -2   53.92   10.59   0
  -3  13   2   49.01   10.35   0
  -1 -13   2  383.65   12.23   0
   1  13  -2  362.75   11.92   0
  -1  13   2  372.30   12.38   0
   1 -13  -2  369.08   12.61   0
   1  13   2   71.86    7.39   0
  -1 -13  -2   89.63   10.61   0
  -1  13  -2   61.82    9.99   0
   1 -13   2   64.57   10.35   0
  -3  13  -2  221.55    9.36   0
  -3 -13  -2  250.08   12.69   0
   3  13   2  226.43   11.61   0
   3 -13   2  216.76    9.28   0
  -5  13  -2   19.00   13.53   0
   5 -13   2   31.01   13.58   0
  -5 -13  -2   16.28   10.44   0
   5  13   2   34.46   12.72   0
  -4  14   2   47.63   13.77   0
  -4 -14   2    9.81   10.87   0
   4  14  -2   55.85   13.15   0
   4 -14  -2   47.88   13.92   0
  -2  14   2  161.26   13.62   0
  -2 -14   2  142.72   13.82   0
   2  14  -2  130.11   13.43   0
   2 -14  -2  154.21   10.52   0
   0 -14   2   39.52   10.40   0
   0 -14  -2   33.49    7.66   0
   0  14   2   30.57    7.20   0
   0  14  -2   25.12   10.06   0
   2  14   2  250.82   13.93   0
  -2 -14  -2  220.23   14.90   0
  -2  14  -2  209.83   14.07   0
   2 -14   2  218.25   14.20   0
  -4 -14  -2   18.49   13.95   0
   4  14   2    9.96   12.56   0
   4 -14   2   -0.82   13.44   0
  -4  14  -2   18.49   13.40   0
  -3 -15   2   42.02   14.18   0
   3  15  -2   71.13   13.33   0
  -3  15   2   45.68   13.83   0
   3 -15  -2   54.56   10.29   0
   1 -15  -2    5.04   13.14   0
   1  15  -2    4.12   12.60   0
  -1 -15   2    1.21   13.07   0
  -1  15   2   -8.88   12.67   0
  -1 -15  -2   60.71   14.06   0
  -1  15  -2   47.67   13.46   0
   1  15   2   59.01   13.05   0
   1 -15   2   53.76    9.79   0
   3 -15   2   28.95    9.16   0
   8   0  -3    0.54   10.54   0
   8   0  -3    5.86   10.39   0
   6   0  -3   -2.22    5.77   0
   6   0  -3   -1.77    8.25   0
   4   0  -3    2.73    6.25   0
   4   0  -3  -17.26    7.22   0
  -4   0   3   33.39    6.34   0
   2   0  -3   -2.65   10.28   0
  -2   0   3    7.26    9.68   0
   0   0  -3   -1.18   10.26   0
   0   0   3    1.89    6.80   0
   2   0   3    4.21    9.35   0
  -2   0  -3    1.81    7.02   0
   4   0   3   -4.87    8.94   0
   4   0   3   -4.14    8.91   0
   6   0   3   -5.31    8.20   0
   6   0   3   -1.99    8.06   0
   8   0   3    6.88   10.84   0
   8   0   3   -1.18    7.49   0
   9   1  -3  175.26   15.00   0
   9  -1  -3  156.72   15.03   0
   9   1  -3  172.55   11.85   0
   9  -1  -3  171.95   11.63   0
   7   1  -3   -0.52    7.13   0
   7  -1  -3  -11.26   10.15   0
   7  -1  -3   10.09    9.85   0
   7   1  -3    7.09    7.13   0
   5   1  -3 1925.05   17.52   0
   5   1  -3 1903.65   17.22   0
   5  -1  -3 1971.40   18.76   0
  -5  -1   3 1878.31   17.18   0
   5  -1  -3 1929.83   18.60   0
   3  -1  -3  165.71   10.90   0
   3   1  -3  156.96   10.66   0
   3  -1  -3  145.41    8.61   0
  -3  -1   3  170.31   10.56   0
   1   1  -3 5037.66   42.67   0
  -1  -1   3 5133.98   42.80   0
   1  -1  -3 4761.98   50.77   0
  -1   1   3 5163.26   51.63   0
  -1  -1  -3 1131.55   28.32   0
  -1   1  -3 1119.42   22.38   0
   1   1   3 1116.64   27.68   0
   1  -1   3 1129.95   21.93   0
   3  -1   3 3200.74   25.71   0
   3   1   3 3395.47   28.68   0
  -3   1  -3 3325.81   26.02   0
   3   1   3 3466.95   28.62   0
   5  -1   3    1.48    5.91   0
   5   1   3   -3.12    8.43   0
   5   1   3   -4.10    8.35   0
   5  -1   3   -5.31    8.44   0
   7  -1   3  608.87   11.45   0
   7   1   3  634.45   13.87   0
   7  -1   3  600.85   13.82   0
   7   1   3  645.50   14.12   0
   9  -1   3  -12.18   13.92   0
   9   1   3   18.88   10.15   0
   9  -1   3   17.23   10.05   0
   8   2  -3  136.51   11.41   0
   8  -2  -3  122.46   11.41   0
   8  -2  -3  132.17    8.60   0
   8   2  -3  123.87   11.61   0
   6   2  -3 1199.53   14.00   0
   6   2  -3 1236.72   15.11   0
   6  -2  -3 1166.21   15.24   0
   6  -2  -3 1103.80   14.99   0
  -6  -2   3 1102.17   13.20   0
   4  -2  -3 1092.99   16.07   0
   4   2  -3 1052.08   15.39   0
  -4  -2   3 1050.30   14.16   0
   4  -2  -3 1044.40   14.34   0
   2   2  -3  627.57   13.19   0
  -2  -2   3  594.48   13.14   0
   2  -2  -3  638.00   16.72   0
   2  -2  -3  638.61   15.11   0
  -2   2  -3 1895.50   21.32   0
   2   2   3 2114.20   27.60   0
   2   2   3 1942.15   25.35   0
   2  -2   3 2027.09   22.88   0
  -4   2  -3 2156.81   19.20   0
   4  -2   3 2169.26   19.19   0
   4   2   3 2244.75   20.49   0
   4   2   3 2282.18   20.80   0
   6  -2   3   35.29    5.98   0
   6   2   3   43.23    8.58   0
   6   2   3   35.30    6.09   0
   6  -2   3   43.44    8.45   0
   8  -2   3  564.81   16.15   0
   8   2   3  582.49   16.12   0
   8  -2   3  661.10   15.67   0
   8   2   3  683.19   16.02   0
   9   3  -3   40.83   10.54   0
   9  -3  -3   40.99   10.20   0
   9   3  -3   12.01   10.11   0
   9  -3  -3   35.48   10.29   0
   7   3  -3 1230.11   16.54   0
   7   3  -3 1227.20   16.10   0
   7  -3  -3 1119.62   15.91   0
   7  -3  -3 1131.68   13.89   0
   5   3  -3  216.93    7.90   0
   5  -3  -3  224.50    8.23   0
  -5  -3   3  249.08   10.14   0
   5  -3  -3  237.87    8.23   0
   3   3  -3 4217.89   27.54   0
  -3  -3   3 4226.93   28.06   0
   3  -3  -3 4186.35   30.19   0
   3  -3  -3 3993.58   29.67   0
  -1  -3   3   98.87   10.34   0
  -1   3   3   86.46   11.81   0
   1  -3  -3   90.02   11.46   0
   1   3  -3   93.98    8.06   0
   3   3   3   45.14    9.10   0
  -3   3  -3   52.53    6.94   0
   3  -3   3   39.83    6.73   0
  -3  -3  -3   61.16    9.57   0
   3   3   3   52.78    9.66   0
  -5   3  -3  300.52   10.66   0
   5  -3   3  300.32    8.53   0
   5   3   3  297.91    8.78   0
   5   3   3  293.35    9.10   0
   7   3   3  178.85    8.73   0
   7   3   3  195.21   11.61   0
   7  -3   3  171.58    8.67   0
   7  -3   3  169.94    8.61   0
   8  -4  -3   17.29    9.39   0
   8   4  -3   21.99   13.52   0
   8  -4  -3   27.02    9.65   0
   8   4  -3   20.82    9.77   0
   6  -4  -3  658.84   12.69   0
   6   4  -3  678.53   12.37   0
   6  -4  -3  634.53   12.44   0
  -6  -4   3  644.38   12.53   0
   4  -4  -3   73.47    6.69   0
   4   4  -3   78.64    6.63   0
  -4  -4   3   62.51    8.83   0
   4  -4  -3   70.27    6.86   0
   2   4  -3  588.23   11.65   0
  -2  -4   3  605.92   13.88   0
   2  -4  -3  615.65   15.23   0
  -2   4   3  601.04   13.67   0
   0   4   3  476.58   17.61   0
   0   4  -3  482.56   11.65   0
   0  -4   3  482.59   11.67   0
   0  -4  -3  454.06   17.46   0
   2  -4   3  977.71   15.74   0
   2   4   3  955.85   18.47   0
  -2   4  -3  887.20   13.97   0
  -2  -4  -3  912.54   18.76   0
   4   4   3   -2.02    8.63   0
  -4   4  -3    4.85    5.99   0
   4   4   3   -3.53    8.16   0
   4  -4   3    4.45    5.82   0
  -4  -4  -3    8.86    8.39   0
  -6   4  -3    0.11    7.61   0
   6   4   3   -1.82    7.16   0
   6  -4   3   -0.51    7.31   0
   6  -4   3   -5.75    7.36   0
   6   4   3   -0.73   10.94   0
   8   4   3   11.84   13.21   0
   8   4   3   16.32   13.57   0
   8  -4   3   -2.29   13.56   0
   8  -4   3  -23.54   13.59   0
   7   5  -3    1.23    7.27   0
   7  -5  -3    0.88    7.03   0
   7  -5  -3    0.42    7.25   0
  -7  -5   3   -3.17    7.30   0
   5   5  -3   12.55    5.65   0
   5  -5  -3   11.91    8.18   0
  -5  -5   3   15.39    7.92   0
   5  -5  -3   14.84    6.02   0
   3   5  -3   -4.85    8.37   0
  -3  -5   3   -7.41    6.19   0
  -3   5   3   -1.51    6.35   0
   3  -5  -3   -0.14    6.23   0
  -1  -5   3  388.51   10.01   0
   1  -5  -3  394.70   13.82   0
  -1   5   3  386.11   13.65   0
   1   5  -3  393.61   11.61   0
  -1   5  -3  506.74   11.11   0
  -1  -5  -3  510.33   15.81   0
   1  -5   3  524.04   12.74   0
   1   5   3  507.10   15.48   0
   3  -5   3  305.94   10.59   0
  -3   5  -3  279.06    8.54   0
   3   5   3  295.74   10.89   0
  -3  -5  -3  294.90   11.72   0
   5   5   3  225.24   10.10   0
  -5  -5  -3  230.17   10.64   0
   5   5   3  247.74   10.93   0
  -5   5  -3  214.83    8.15   0
   5  -5   3  232.28   10.23   0
   7   5   3   57.22    7.63   0
   7  -5   3   43.27    7.96   0
   7  -5   3   57.94    7.77   0
   7   5   3   69.76    8.15   0
   8   6  -3  191.82   15.33   0
   8  -6  -3  264.51   15.14   0
   8  -6  -3  274.58   15.11   0
  -8  -6   3  248.52   15.34   0
   8   6  -3  229.69   15.81   0
   6   6  -3   67.91   10.05   0
   6  -6  -3   61.71   10.51   0
  -6  -6   3   51.06    7.59   0
   6  -6  -3   59.34    7.61   0
   4   6  -3  376.30    8.97   0
  -4  -6   3  366.87    9.19   0
   4  -6  -3  396.56   11.32   0
  -4   6   3  366.68   11.36   0
   2  -6  -3 1113.73   17.16   0
  -2  -6   3 1040.80   15.13   0
  -2   6   3 1081.74   17.17   0
   2   6  -3 1043.09   13.68   0
   0   6   3  506.54   14.38   0
   0   6  -3  520.40   12.26   0
   0  -6   3  503.08   12.08   0
   0  -6  -3  510.44   14.68   0
   2  -6   3 2726.71   21.90   0
  -2  -6  -3 2512.67   27.34   0
  -2   6  -3 2688.89   21.49   0
   2   6   3 2521.91   24.64   0
   4  -6   3   78.27    6.46   0
   4   6   3   81.53    8.56   0
  -4  -6  -3   74.08    6.79   0
  -4   6  -3   78.26    8.93   0
   6   6   3 1350.25   17.31   0
   6   6   3 1339.09   16.22   0
   6  -6   3 1455.22   16.94   0
  -6   6  -3 1304.51   14.77   0
   8   6   3   16.39   14.07   0
   8   6   3   26.91    9.58   0
   8  -6   3   28.09   13.45   0
   8  -6   3   12.49    9.60   0
   7   7  -3  330.94    9.87   0
   7  -7  -3  310.67   12.68   0
  -7  -7   3  338.28   12.63   0
   7  -7  -3  344.80   13.05   0
   5   7  -3  282.07    9.73   0
  -5   7   3  280.26   10.19   0
  -5  -7   3  283.50    9.95   0
   5  -7  -3  274.97    8.51   0
   5  -7  -3  271.90   10.21   0
  -3   7   3  834.78   13.39   0
  -3  -7   3  824.04   12.07   0
   3   7  -3  837.14   13.33   0
   3  -7  -3  887.86   14.62   0
  -1  -7   3  900.77   14.01   0
   1  -7  -3  888.99   16.22   0
  -1   7   3  880.19   16.01   0
   1   7  -3  940.67   13.97   0
  -1   7  -3 1336.07   15.12   0
  -1  -7  -3 1368.21   20.28   0
   1   7   3 1247.86   17.95   0
   1  -7   3 1354.36   16.32   0
   3   7   3  317.90   10.56   0
   3  -7   3  293.27   10.32   0
  -3   7  -3  291.40    8.44   0
  -3  -7  -3  286.71    9.66   0
   5  -7   3  661.88   13.07   0
   5   7   3  679.28   14.03   0
  -5   7  -3  708.51   13.18   0
  -5  -7  -3  645.20   14.17   0
   7   7   3   70.59    7.89   0
  -7   7  -3   58.35   12.24   0
   7   7   3   71.48   12.80   0
   7  -7   3   72.03   12.26   0
   7  -7   3   61.68    8.12   0
   8  -8  -3   43.66   10.30   0
   6   8  -3  120.04   10.59   0
  -6  -8   3  113.19   10.98   0
   6  -8  -3   99.50   11.12   0
   6  -8  -3  103.15   10.91   0
  -4  -8   3  106.41    8.66   0
  -4   8   3  104.63    9.11   0
   4  -8  -3  115.26    8.98   0
   4   8  -3  102.19    6.65   0
  -2   8   3  168.53    7.92   0
  -2  -8   3  183.37    9.24   0
   2  -8  -3  181.24    8.14   0
   2   8  -3  171.20    9.28   0
   0   8   3 1861.04   21.80   0
   0   8  -3 1834.51   16.90   0
   0  -8   3 1819.10   18.32   0
   0  -8  -3 1906.39   22.24   0
  -2  -8  -3  129.85    9.84   0
   2  -8   3  143.95    9.01   0
  -2   8  -3  127.61    8.97   0
   2   8   3  129.97    9.34   0
   4   8   3  135.26    9.08   0
   4  -8   3  146.36    9.06   0
  -4  -8  -3  145.81    9.82   0
  -4   8  -3  178.74    9.05   0
   6  -8   3   21.22    7.43   0
   6   8   3   19.74   10.90   0
   6   8   3   21.04    9.75   0
  -6   8  -3   19.51    7.59   0
  -6  -8  -3   31.23    7.58   0
   7   9  -3   80.86   14.04   0
  -7  -9   3   86.31   14.29   0
   7  -9  -3   86.96   14.07   0
   7  -9  -3   65.48   14.06   0
   5  -9  -3  138.28   11.16   0
  -5  -9   3  113.68   10.82   0
  -5   9   3  129.49   11.31   0
   5   9  -3  125.14    7.84   0
   3  -9  -3  146.80    9.48   0
  -3  -9   3  152.40    7.20   0
  -3   9   3  160.59    9.53   0
   3   9  -3  163.38    8.88   0
  -1  -9   3  375.53   10.93   0
   1   9  -3  384.31   10.77   0
  -1   9   3  364.17   11.53   0
   1  -9  -3  379.99   11.87   0
  -1   9  -3  229.75    9.54   0
   1  -9   3  244.00    9.71   0
  -1  -9  -3  218.42   10.49   0
   1   9   3  232.19   10.11   0
  -3   9  -3  183.38    9.20   0
   3  -9   3  156.95    9.31   0
  -3  -9  -3  162.32   10.07   0
   3   9   3  158.99    9.30   0
   5   9   3   52.45    9.78   0
   5  -9   3   49.36   10.29   0
  -5   9  -3   41.31   10.18   0
  -5  -9  -3   51.59    7.84   0
   7   9   3   78.03   10.20   0
   7  -9   3   93.78   10.27   0
  -7   9  -3   67.18   14.40   0
   7   9   3   99.88   11.13   0
   6 -10  -3  203.04   14.34   0
  -6 -10   3  149.88   14.61   0
   6 -10  -3  148.17   13.89   0
  -6  10   3  156.34   14.44   0
   6  10  -3  180.07   10.37   0
   4 -10  -3  231.23   11.62   0
  -4 -10   3  221.00   11.24   0
   4  10  -3  189.43    8.48   0
  -4  10   3  194.17   11.52   0
  -2  10   3   59.03    8.39   0
  -2 -10   3   61.86    8.25   0
   2 -10  -3   59.30    8.11   0
   2  10  -3   65.62    7.84   0
   0  10  -3   75.10    6.42   0
   0 -10   3   78.14    6.46   0
   0  10   3   77.66    8.32   0
   0 -10  -3   72.27    8.97   0
  -2 -10  -3  186.09   10.26   0
   2  10   3  186.34    7.77   0
   2 -10   3  173.58    9.22   0
  -2  10  -3  187.86    7.35   0
   4 -10   3  289.97    9.30   0
  -4 -10  -3  296.97   12.73   0
   4  10   3  295.29   11.53   0
  -4  10  -3  288.54   11.74   0
   6  10   3    8.27   12.21   0
   6 -10   3  -17.91   13.09   0
  -6 -10  -3   15.80   13.77   0
  -6  10  -3  -14.24   13.26   0
  -5  11   3  681.78   12.90   0
   5 -11  -3  646.41   13.05   0
  -5 -11   3  687.57   14.84   0
   5  11  -3  713.24   14.12   0
  -3 -11   3  125.06   10.72   0
   3 -11  -3  127.81   10.85   0
   3  11  -3  125.20    7.68   0
  -3  11   3  139.85   10.61   0
  -1 -11   3 1419.48   16.33   0
   1  11  -3 1378.82   14.66   0
  -1  11   3 1267.61   16.13   0
   1 -11  -3 1360.97   17.91   0
  -1 -11  -3  110.53    9.11   0
   1  11   3  107.66    8.52   0
   1 -11   3  108.45    8.60   0
  -1  11  -3  115.57    8.38   0
  -3  11  -3 1167.62   15.76   0
  -3 -11  -3 1215.07   18.56   0
   3 -11   3 1235.32   16.09   0
   3  11   3 1229.38   17.28   0
   5 -11   3   10.87    7.14   0
  -5  11  -3   26.71   11.33   0
  -5 -11  -3    8.92   10.85   0
   5  11   3   -3.89    9.65   0
   6 -12  -3   20.73    9.78   0
  -6  12   3   32.70   13.84   0
  -6 -12   3    2.79   13.87   0
   6 -12  -3   31.96   13.34   0
  -4  12   3  212.38   12.10   0
  -4 -12   3  218.13    9.34   0
   4 -12  -3  233.32    9.36   0
   4  12  -3  213.10   11.60   0
  -2  12   3    6.99    9.32   0
  -2 -12   3    0.10    9.61   0
   2  12  -3    3.80    9.08   0
   2 -12  -3   10.27    9.49   0
   0 -12  -3  235.01   12.04   0
   0  12  -3  226.31   11.12   0
   0  12   3  227.89   11.48   0
   0 -12   3  215.78   11.29   0
  -2 -12  -3  848.16   16.71   0
   2  12   3  854.86   15.41   0
  -2  12  -3  821.70   14.54   0
   2 -12   3  858.51   14.92   0
   4 -12   3   27.40   10.75   0
  -4 -12  -3   53.60   11.13   0
   4  12   3   63.86    9.76   0
  -4  12  -3   44.17   10.61   0
   5  13  -3    5.42    8.86   0
  -5  13   3    3.02   13.69   0
   5 -13  -3   12.45   13.15   0
  -5 -13   3   13.44    9.53   0
  -3 -13   3   23.77    7.24   0
   3  13  -3    1.91    9.82   0
   3 -13  -3   31.34   10.07   0
  -3  13   3   18.39   10.38   0
  -1 -13   3   -0.05    7.01   0
   1  13  -3   10.10    6.77   0
  -1  13   3    3.78    9.27   0
   1 -13  -3   -5.24   10.03   0
   1  13   3  410.38   12.74   0
  -1 -13  -3  403.82   13.54   0
  -1  13  -3  412.24   12.24   0
   1 -13   3  391.46   12.71   0
  -3  13  -3   -8.80   10.07   0
  -3 -13  -3   13.20    7.65   0
   3  13   3    3.62    9.25   0
   3 -13   3   10.42   10.26   0
  -5  13  -3   10.72   13.27   0
   5 -13   3   -3.46    9.33   0
  -5 -13  -3    6.15   13.99   0
   5  13   3    8.94    8.70   0
  -4  14   3   23.84   13.60   0
  -4 -14   3   33.79   13.56   0
   4  14  -3   12.89   13.11   0
   4 -14  -3   26.67   13.34   0
  -2  14   3  112.87   13.55   0
  -2 -14   3  141.48   14.01   0
   2  14  -3  133.60   13.23   0
   2 -14  -3  144.11   14.22   0
   0  14  -3  125.34   10.53   0
   0 -14   3   92.24    8.20   0
   0 -14  -3   85.15   11.31   0
   0  14   3  100.90   10.48   0
   2  14   3   32.82   12.32   0
  -2 -14  -3   34.61   13.63   0
  -2  14  -3   39.18   12.82   0
   2 -14   3   32.68   12.99   0
   4  14   3   94.04   13.39   0
  -4 -14  -3   71.17   11.57   0
   4 -14   3   74.64   14.05   0
  -4  14  -3   87.40   10.33   0
  -3 -15   3  341.21   16.68   0
   3  15  -3  351.92   13.01   0
  -3  15   3  284.16   14.59   0
   3 -15  -3  422.75   16.92   0
   1 -15  -3   54.83   13.44   0
   1  15  -3   26.76    9.28   0
  -1 -15   3   32.73    9.55   0
  -1  15   3   42.47    9.19   0
  -1 -15  -3  156.78   15.00   0
  -1  15  -3  123.34   14.17   0
   1  15   3  143.16   13.99   0
   1 -15   3  142.47   10.88   0
   8   0  -4  127.09    8.66   0
   8   0  -4  115.13    8.27   0
   6   0  -4 1040.06   13.14   0
   6   0  -4  994.84   12.61   0
   4   0  -4 1936.82   18.47   0
  -4   0   4 2008.02   19.65   0
   2   0  -4 3587.98   32.06   0
  -2   0   4 3596.24   31.51   0
   0   0  -4  257.32   15.70   0
   0   0   4  247.64   16.07   0
  -2   0  -4 2502.27   26.60   0
   2   0   4 2478.83   27.22   0
   4   0   4 3281.58   24.44   0
   4   0   4 3416.61   25.45   0
   6   0   4   62.62    6.41   0
   6   0   4   66.51    6.42   0
   8   0   4  281.94   14.40   0
   8   0   4  323.49   11.81   0
   9   1  -4  123.03   15.79   0
   9   1  -4  204.27   11.98   0
   9  -1  -4  210.96   11.76   0
   9  -1  -4  117.28   15.44   0
   7  -1  -4   59.26    7.65   0
   7   1  -4   60.09   10.43   0
   7   1  -4   59.36   10.33   0
   7  -1  -4   69.64   10.13   0
   5  -1  -4  896.13   14.25   0
   5   1  -4  868.18   13.88   0
   5  -1  -4  838.81   12.46   0
  -5  -1   4  866.72   12.44   0
   3   1  -4  483.21   11.52   0
   3  -1  -4  513.39   13.41   0
   3  -1  -4  486.60   11.80   0
  -3  -1   4  563.61   13.10   0
  -3   1   4  524.55   13.46   0
   1   1  -4 3786.87   35.86   0
  -1  -1   4 3848.33   35.92   0
   1  -1  -4 3780.63   43.17   0
  -1   1   4 3808.28   43.35   0
   1  -1   4   48.09    7.81   0
  -1  -1  -4   51.99   11.90   0
   1   1   4   45.56   11.12   0
  -1   1  -4   51.10   10.96   0
   3  -1   4 1617.72   18.22   0
   3   1   4 1699.89   21.09   0
   3   1   4 1680.60   21.12   0
  -3   1  -4 1689.32   20.01   0
   5  -1   4  246.19    8.21   0
   5  -1   4  254.00    8.39   0
   5   1   4  247.64    8.53   0
   5   1   4  269.81   10.62   0
   7   1   4  304.60    9.74   0
   7  -1   4  309.33   12.25   0
   7   1   4  276.56   12.33   0
   7  -1   4  332.42   12.28   0
   8   2  -4    6.18    7.94   0
   8  -2  -4   41.28    7.75   0
   8   2  -4   32.27    7.94   0
   8  -2  -4   29.84   10.57   0
   6  -2  -4    9.51    8.15   0
   6   2  -4    9.37    8.08   0
   6  -2  -4    0.17    8.16   0
  -6  -2   4    1.96    8.22   0
   6   2  -4    6.05    8.24   0
   4   2  -4  306.01   10.72   0
   4  -2  -4  290.14   11.00   0
  -4  -2   4  298.17    8.76   0
   4  -2  -4  322.43    9.30   0
   2  -2  -4 1178.81   20.61   0
   2   2  -4 1160.80   16.73   0
  -2  -2   4 1160.11   17.97   0
   2  -2  -4 1156.62   20.62   0
   0   2  -4 2059.47   24.92   0
   0  -2   4 2072.43   25.03   0
   2   2   4  348.92   13.95   0
  -2   2  -4  310.51   10.17   0
   2   2   4  332.71   13.72   0
   2  -2   4  325.79   11.74   0
   4   2   4   -5.23    6.28   0
   4  -2   4   -9.97    5.98   0
   4   2   4   -0.27    5.93   0
  -4   2  -4   -0.67    6.05   0
   6  -2   4   -1.06    5.86   0
   6  -2   4    3.90    7.99   0
   6   2   4    0.03    7.92   0
   6   2   4   -3.06    5.83   0
   8  -2   4   21.69   13.86   0
   8   2   4   39.07   13.61   0
   8  -2   4   41.35    9.61   0
   8   2   4   35.18   14.00   0
   9  -3  -4   98.48   11.05   0
   9   3  -4   97.02   11.14   0
   9  -3  -4   46.57   15.05   0
   9   3  -4   78.91   15.04   0
   7   3  -4   -2.55    7.31   0
   7   3  -4  -12.95    7.04   0
  -7  -3   4   11.71    7.01   0
   7  -3  -4   10.79    7.05   0
   7  -3  -4    2.01    9.89   0
   5   3  -4  877.90   12.13   0
   5  -3  -4  942.25   12.95   0
   5  -3  -4  928.53   14.35   0
  -5  -3   4  893.35   13.68   0
   3   3  -4  305.65    9.26   0
   3  -3  -4  295.97    9.90   0
  -3  -3   4  297.79    9.16   0
   3  -3  -4  295.78    9.91   0
  -1  -3   4 6356.66   37.28   0
   1  -3  -4 6445.50   56.64   0
  -1   3   4 6557.18   57.13   0
   1  -3  -4 6217.93   55.61   0
   1   3  -4 6333.15   36.86   0
  -1   3  -4   24.35    6.98   0
   1   3   4   31.90   11.88   0
   1  -3   4   36.14    6.67   0
  -1  -3  -4   29.28   10.73   0
   3   3   4 2601.32   26.16   0
   3   3   4 2480.96   24.59   0
   3  -3   4 2491.77   20.35   0
  -3   3  -4 2464.38   20.72   0
   5   3   4   18.38    8.70   0
   5   3   4   15.63    8.44   0
   5  -3   4    9.18    8.39   0
  -5   3  -4    7.52    6.20   0
   7   3   4  411.41   10.48   0
   7  -3   4  422.00   10.28   0
   7   3   4  395.15   10.61   0
   7  -3   4  379.35    9.96   0
   8  -4  -4  375.14   11.95   0
   8   4  -4  398.51   12.17   0
   8  -4  -4  353.93   11.83   0
   8   4  -4  356.30   16.03   0
   6  -4  -4   11.42    5.51   0
   6  -4  -4   17.56    8.08   0
   6   4  -4    8.28    5.62   0
  -6  -4   4    5.81    7.91   0
   4   4  -4  948.69   13.97   0
  -4  -4   4  978.82   14.21   0
   4  -4  -4  885.59   13.20   0
   4  -4  -4  952.35   13.74   0
   2   4  -4 5982.01   32.07   0
  -2  -4   4 5924.80   33.32   0
   2  -4  -4 6055.34   40.52   0
  -2   4   4 6014.22   40.04   0
   0   4  -4 2507.50   22.52   0
   0   4   4 2593.98   43.57   0
   0  -4   4 2490.78   22.88   0
   0  -4  -4 2538.55   43.62   0
   2  -4   4  260.24    8.72   0
   2   4   4  257.65   12.02   0
  -2   4  -4  252.61   10.60   0
  -2  -4  -4  241.70   12.81   0
   4   4   4  395.58   10.16   0
  -4   4  -4  424.11    9.64   0
   4   4   4  440.36   12.65   0
   4  -4   4  410.70   11.20   0
   6   4   4 1302.85   17.73   0
   6   4   4 1220.52   14.98   0
   6  -4   4 1293.79   14.53   0
  -6   4  -4 1231.50   14.63   0
   8   4   4  100.00   14.43   0
   8  -4   4   99.37   10.57   0
   8  -4   4   97.85   14.30   0
   8   4   4  100.27   10.63   0
   7   5  -4  386.89    9.85   0
   7  -5  -4  388.93   10.16   0
   7  -5  -4  376.00   12.67   0
  -7  -5   4  396.95   12.37   0
   5   5  -4   11.81    8.02   0
   5  -5  -4   23.71    5.85   0
  -5  -5   4   20.40    5.64   0
   5  -5  -4    8.63    8.29   0
   3   5  -4 4905.60   27.58   0
  -3   5   4 4696.80   30.34   0
  -3  -5   4 4907.67   27.79   0
   3  -5  -4 4652.26   30.40   0
  -1  -5   4  -16.24    8.70   0
   1  -5  -4   -5.46    8.60   0
   1   5  -4   -7.54    8.62   0
  -1   5   4    0.95    8.55   0
  -1   5  -4 1972.34   18.91   0
  -1  -5  -4 1915.93   30.07   0
   1  -5   4 2124.94   20.32   0
   1   5   4 1996.68   29.31   0
   3  -5   4   24.50    8.38   0
  -3   5  -4   20.03    8.38   0
   3   5   4   25.36    8.11   0
  -3  -5  -4   21.79    8.99   0
   5   5   4 1717.46   18.59   0
   5  -5   4 1850.29   17.82   0
   5   5   4 1808.91   18.47   0
  -5   5  -4 1869.46   17.87   0
   7   5   4   13.44   10.58   0
   7   5   4   19.53   10.06   0
  -7   5  -4   25.48   10.21   0
   7  -5   4   16.52   10.35   0
   7  -5   4   22.26   10.34   0
   8   6  -4   81.38   13.97   0
   8  -6  -4  122.05   13.50   0
   8  -6  -4   81.51   13.98   0
   8   6  -4  104.15   10.60   0
  -8  -6   4   69.84   10.51   0
   6   6  -4   27.80    9.61   0
   6  -6  -4   33.77   10.12   0
  -6  -6   4   34.58   10.04   0
   6  -6  -4   30.31    7.27   0
   4   6  -4   17.07    8.00   0
  -4   6   4   25.04    6.25   0
  -4  -6   4   18.58    8.28   0
   4  -6  -4   15.72    8.54   0
   4  -6  -4   21.56    8.61   0
  -2  -6   4 1282.87   15.83   0
  -2   6   4 1227.99   17.39   0
   2   6  -4 1181.00   15.48   0
   2  -6  -4 1188.54   18.50   0
   0   6  -4   85.65    8.80   0
   0  -6   4   94.60    6.85   0
   0  -6  -4   94.01    9.91   0
   0   6   4   90.55    9.55   0
   2  -6   4  267.35   10.03   0
  -2  -6  -4  233.63   11.57   0
  -2   6  -4  239.84    8.18   0
   2   6   4  250.09   11.14   0
   4  -6   4   80.63    6.49   0
   4   6   4   90.56    8.53   0
  -4  -6  -4   89.27    7.24   0
  -4   6  -4   85.42    6.65   0
   6   6   4  155.17    8.41   0
  -6   6  -4  170.38   11.16   0
   6   6   4  164.40   11.82   0
   6  -6   4  158.39    8.33   0
   8   6   4   84.64   13.90   0
   8   6   4   91.67   14.52   0
   8  -6   4   29.76   10.58   0
   8  -6   4   70.42   14.15   0
   7   7  -4  161.03    8.71   0
   7  -7  -4  196.42    8.93   0
   7  -7  -4  138.38   12.08   0
  -7  -7   4  169.75   11.84   0
   5   7  -4   90.97    6.38   0
  -5  -7   4  127.75    6.69   0
  -5   7   4   76.10    6.78   0
   5  -7  -4   90.49    8.73   0
   5  -7  -4   80.12    6.78   0
  -3  -7   4  813.07   13.18   0
  -3   7   4  829.93   14.57   0
   3  -7  -4  813.52   13.17   0
   3   7  -4  813.60   12.88   0
  -1  -7   4  466.60   10.03   0
  -1   7   4  471.49   13.48   0
   1  -7  -4  478.42   13.55   0
   1   7  -4  477.65   10.05   0
  -1   7  -4 2022.48   17.68   0
  -1  -7  -4 1988.43   25.90   0
   1   7   4 2150.13   25.51   0
   1  -7   4 2153.23   19.27   0
   3   7   4  132.94    7.34   0
   3  -7   4  126.51    7.02   0
  -3   7  -4  138.23    8.97   0
  -3  -7  -4  118.99    9.86   0
   5  -7   4  279.47    9.60   0
   5   7   4  270.25    9.32   0
  -5  -7  -4  264.36   12.52   0
   5   7   4  286.05   10.26   0
  -5   7  -4  271.86    9.25   0
  -7   7  -4   38.06   13.79   0
   7   7   4   17.49   12.88   0
   7   7   4   55.21   10.06   0
   7  -7   4   30.69   13.50   0
   6   8  -4  209.59   11.26   0
  -6  -8   4  231.21    9.16   0
   6  -8  -4  238.80   11.39   0
   6  -8  -4  209.24   11.79   0
  -4   8   4  495.66   11.80   0
  -4  -8   4  468.03    9.69   0
   4  -8  -4  500.14   12.01   0
   4   8  -4  501.12    9.62   0
  -2  -8   4  304.91    8.50   0
   2  -8  -4  344.83   11.38   0
   2   8  -4  318.47    8.39   0
  -2   8   4  316.88   11.30   0
   0   8  -4  443.98   11.02   0
   0  -8   4  405.68   10.81   0
   0   8   4  414.63   12.66   0
   0  -8  -4  427.06   13.22   0
  -2  -8  -4  721.06   15.67   0
   2  -8   4  710.54   12.59   0
  -2   8  -4  732.48   12.53   0
   2   8   4  735.41   14.86   0
   4   8   4  410.83   11.56   0
   4  -8   4  425.92   10.92   0
  -4  -8  -4  428.38   12.69   0
  -4   8  -4  427.95   10.90   0
   6  -8   4   95.00   10.69   0
   6   8   4  103.80   10.29   0
   6   8   4   92.68    8.70   0
  -6   8  -4   95.90    7.87   0
   7   9  -4   41.87    9.57   0
  -7  -9   4   24.34   10.12   0
   7  -9  -4   26.06   13.52   0
   7  -9  -4   44.93    9.75   0
  -5  -9   4  417.22   12.19   0
   5  -9  -4  349.81    9.99   0
  -5   9   4  355.67   10.38   0
   5   9  -4  415.86    9.82   0
   5  -9  -4  408.82   12.54   0
   3  -9  -4  644.74   11.91   0
  -3  -9   4  664.98   12.11   0
  -3   9   4  660.35   13.23   0
   3   9  -4  668.83   12.12   0
  -1  -9   4 1605.08   15.70   0
  -1   9   4 1562.32   19.96   0
   1   9  -4 1628.25   16.49   0
   1  -9  -4 1581.69   20.26   0
  -1   9  -4  241.49    9.64   0
   1  -9   4  231.96    9.54   0
  -1  -9  -4  233.70   10.83   0
   1   9   4  231.62   10.48   0
  -3   9  -4 1086.12   14.21   0
   3  -9   4 1095.90   14.06   0
  -3  -9  -4  980.56   17.20   0
   3   9   4 1008.18   15.94   0
   5   9   4  232.66   11.50   0
   5  -9   4  246.75   11.64   0
  -5   9  -4  243.74    9.05   0
  -5  -9  -4  228.28    9.89   0
   7   9   4  117.50   14.25   0
   7  -9   4   81.63   14.65   0
   7   9   4  130.00   15.82   0
  -7   9  -4  104.84   15.00   0
   6 -10  -4  181.84   14.42   0
   6 -10  -4  189.32   14.13   0
  -6 -10   4  212.35   10.68   0
   6  10  -4  200.48   13.74   0
   4 -10  -4  401.53   10.53   0
  -4 -10   4  401.22   12.27   0
  -4  10   4  380.22   10.37   0
   4  10  -4  400.49   11.86   0
  -2 -10   4  915.91   12.34   0
   2 -10  -4  958.41   15.71   0
   2  10  -4  969.15   13.57   0
  -2  10   4  980.92   15.46   0
   0 -10  -4  473.31   13.05   0
   0  10  -4  443.23   10.91   0
   0  10   4  467.73   12.72   0
   0 -10   4  468.04    9.52   0
  -2  10  -4  332.32    8.33   0
  -2 -10  -4  320.17   11.76   0
   2  10   4  333.02   11.12   0
   2 -10   4  344.85   10.35   0
  -4  10  -4  658.48   13.45   0
   4 -10   4  651.36   11.62   0
  -4 -10  -4  624.14   13.35   0
   4  10   4  657.19   12.32   0
   6  10   4   57.92   13.09   0
   6  10   4   76.51   14.28   0
   6 -10   4   74.02   13.47   0
  -6 -10  -4   66.55   14.50   0
  -6  10  -4   87.14   13.55   0
   5 -11  -4    3.97   10.49   0
  -5  11   4    2.07   10.58   0
  -5 -11   4    8.10    7.29   0
   5  11  -4    5.75    9.93   0
  -3 -11   4  298.74   11.60   0
  -3  11   4  288.35   12.20   0
   3 -11  -4  307.66   12.16   0
   3  11  -4  302.84   11.08   0
  -1 -11   4  177.69    7.55   0
   1  11  -4  221.50   10.22   0
  -1  11   4  209.48   11.61   0
   1 -11  -4  202.23   10.07   0
   1  11   4   49.24    9.36   0
  -1 -11  -4   41.83   10.20   0
   1 -11   4   53.69    7.23   0
  -1  11  -4   43.96    7.09   0
  -3  11  -4   78.21   10.23   0
  -3 -11  -4   75.39   11.12   0
   3 -11   4   78.72   10.44   0
   3  11   4   76.57    9.64   0
   5 -11   4   23.76    9.43   0
  -5  11  -4    5.93   13.27   0
  -5 -11  -4   22.48   12.72   0
   5  11   4   37.58    8.69   0
   6 -12  -4   44.17   13.93   0
  -6 -12   4   36.88   10.54   0
  -4 -12   4    4.13    7.18   0
   4 -12  -4    2.12   10.07   0
   4  12  -4    4.93    9.67   0
  -4  12   4    7.54   10.29   0
  -2 -12   4   14.27    6.96   0
   2  12  -4   20.24    9.57   0
   2 -12  -4   20.16   10.16   0
  -2  12   4   18.44    9.79   0
   0 -12  -4   42.65   10.28   0
   0  12  -4   54.12    7.04   0
   0  12   4   48.58    6.85   0
   0 -12   4   53.22   10.00   0
   2  12   4    9.19    9.24   0
  -2 -12  -4   16.42   10.44   0
  -2  12  -4   11.40    9.86   0
   2 -12   4   20.51    9.78   0
  -4  12  -4   49.51   10.59   0
   4 -12   4   45.64    7.89   0
  -4 -12  -4   58.83   11.29   0
   4  12   4   49.88    9.94   0
   5 -13  -4  291.48   15.67   0
  -5 -13   4  194.99   15.72   0
  -5  13   4  218.72   16.10   0
   5  13  -4  244.87   15.22   0
  -3 -13   4   96.04    8.31   0
  -3  13   4  101.49   11.06   0
   3  13  -4  100.12   10.57   0
   3 -13  -4   95.72   11.28   0
  -1 -13   4  459.20   12.88   0
   1  13  -4  469.41   12.78   0
  -1  13   4  453.44   13.47   0
   1 -13  -4  456.75   12.22   0
  -1 -13  -4   93.44    8.62   0
  -1  13  -4  100.15   10.44   0
   1 -13   4  104.10   10.81   0
   1  13   4  101.58   10.29   0
  -3  13  -4  473.03   14.31   0
   3  13   4  501.88   14.74   0
  -3 -13  -4  379.43   16.18   0
   3 -13   4  401.31   10.81   0
  -4 -14   4  281.01   15.41   0
   4  14  -4  205.43   15.02   0
   4 -14  -4  156.56   15.96   0
  -4  14   4  226.38   12.61   0
  -2 -14   4  311.40   11.55   0
   2  14  -4  342.56   11.27   0
   2 -14  -4  372.81   15.93   0
  -2  14   4  361.91   15.20   0
   0 -14   4  200.85    9.14   0
   0  14  -4  205.58    9.00   0
   0  14   4  217.15   11.89   0
   0 -14  -4  204.51   12.68   0
   2  14   4  273.39   14.54   0
  -2 -14  -4  286.38   16.08   0
  -2  14  -4  297.74   14.65   0
   2 -14   4  276.49   11.13   0
  -4 -14  -4   58.66   11.42   0
   4 -14   4   62.58   10.39   0
  -4  14  -4   71.76   10.36   0
   1 -15  -4    7.22   13.25   0
   1  15  -4   11.90   12.63   0
  -1 -15   4    8.27   12.86   0
  -1  15   4    4.03   12.51   0
  -1 -15  -4  139.15   15.70   0
  -1  15  -4  152.49   10.78   0
   1  15   4  143.61   14.11   0
   1 -15   4  136.13   14.44   0
   8   0  -5    2.09   10.38   0
   8   0  -5    2.31    7.35   0
   6   0  -5   -6.03    5.99   0
   6   0  -5    2.37    8.31   0
   4   0  -5   -5.29    8.22   0
  -4   0   5   -4.24    8.04   0
   2   0  -5   53.89    9.78   0
  -2   0   5   72.58    9.56   0
   0   0  -5   -0.53    9.92   0
   0   0   5    2.17    9.14   0
  -2   0  -5   -2.26    9.31   0
   2   0   5   -0.11    8.49   0
   4   0   5   -1.41    8.29   0
   4   0   5    2.53    8.98   0
  -4   0  -5   -9.72    9.09   0
   6   0   5   11.03    7.86   0
   6   0   5    5.74    5.85   0
   8   0   5  -17.51   13.55   0
   8   0   5   -2.61   13.63   0
   9   1  -5   75.99   10.87   0
   9   1  -5  107.35   10.64   0
   9  -1  -5   85.01   14.50   0
   9  -1  -5   54.77   14.15   0
   7  -1  -5   14.62   10.05   0
   7   1  -5   11.79   10.03   0
   7  -1  -5   13.78    9.92   0
   7   1  -5    3.21    7.27   0
   5   1  -5 2171.91   18.14   0
   5  -1  -5 2075.51   18.13   0
  -5  -1   5 2147.92   18.05   0
   5  -1  -5 2173.17   19.57   0
   3   1  -5  226.14   10.45   0
   3  -1  -5  224.33   10.83   0
  -3  -1   5  213.82    8.59   0
  -3   1   5  228.84   10.76   0
   1   1  -5 5664.28   40.31   0
  -1  -1   5 5969.32   41.33   0
   1  -1  -5 5939.00   50.19   0
  -1   1   5 6015.45   50.45   0
   1  -1   5  234.63   10.15   0
  -1   1  -5  218.41   10.42   0
  -1  -1  -5  226.17   14.68   0
   1   1   5  234.62   13.59   0
   3   1   5 2685.29   25.22   0
  -3  -1  -5 2738.43   25.61   0
  -3   1  -5 2621.55   22.72   0
   3  -1   5 2683.36   23.75   0
   3   1   5 2829.52   25.84   0
   5  -1   5   -7.56    8.06   0
   5   1   5    3.73    8.32   0
   5  -1   5    8.79    8.39   0
  -5   1  -5    0.33    8.41   0
   5   1   5   -3.94    8.36   0
   7   1   5  432.60   10.75   0
   7  -1   5  431.25   13.01   0
   7  -1   5  431.27   13.16   0
   7   1   5  453.54   13.07   0
   8   2  -5  102.41   11.34   0
   8   2  -5   84.79   11.45   0
   8  -2  -5   99.89    8.61   0
   8  -2  -5   96.12   11.10   0
   6  -2  -5 1418.83   15.16   0
   6   2  -5 1370.84   15.87   0
   6  -2  -5 1405.19   16.01   0
  -6  -2   5 1368.75   15.78   0
   4   2  -5  585.02   10.91   0
   4  -2  -5  560.60   11.19   0
   4  -2  -5  535.59   11.29   0
  -4  -2   5  566.64   10.76   0
   2   2  -5 3663.54   27.89   0
  -2  -2   5 3591.51   26.83   0
  -2   2   5 3777.26   33.06   0
   2  -2  -5 3467.16   31.56   0
   2  -2  -5 3629.18   33.30   0
   0   2  -5  434.59   15.01   0
   0  -2   5  477.59   15.02   0
   2  -2   5 5158.63   32.60   0
  -2   2  -5 4775.10   31.21   0
   2   2   5 5104.99   41.67   0
   2   2   5 4965.38   41.51   0
   4   2   5  869.08   13.77   0
   4  -2   5  893.93   12.82   0
   4   2   5  904.45   13.93   0
  -4   2  -5  866.62   14.30   0
   6  -2   5  652.00   12.33   0
   6   2   5  647.53   13.65   0
   6   2   5  650.53   13.00   0
   6  -2   5  635.57   10.98   0
   8   2   5  142.41   10.35   0
   8   2   5  110.40   14.32   0
   8  -2   5  140.94   10.53   0
   8  -2   5  129.47   10.54   0
   9  -3  -5   20.96    9.42   0
   9  -3  -5   31.47    9.79   0
   7   3  -5  174.91   10.99   0
   7   3  -5  187.35    8.72   0
   7  -3  -5  142.54    8.53   0
  -7  -3   5  167.49   11.06   0
   7  -3  -5  182.87   11.03   0
   5   3  -5 1094.40   13.19   0
   5  -3  -5 1148.35   15.37   0
   5  -3  -5 1107.83   15.23   0
  -5  -3   5 1086.59   13.16   0
   3   3  -5 1122.56   15.73   0
   3  -3  -5 1117.02   17.41   0
  -3  -3   5 1147.25   15.77   0
   3  -3  -5 1092.45   16.99   0
  -1  -3   5  562.60   13.86   0
   1  -3  -5  514.39   19.44   0
   1  -3  -5  524.93   19.17   0
   1   3  -5  520.71   12.25   0
  -1   3  -5 5849.09   34.76   0
   1  -3   5 5798.54   34.65   0
   1   3   5 5777.16   69.47   0
   3   3   5  258.41   11.84   0
   3   3   5  230.93   11.13   0
   3  -3   5  227.99    8.24   0
  -3   3  -5  231.33   10.68   0
  -5   3  -5 3308.55   23.12   0
   5   3   5 3353.72   25.32   0
   5   3   5 3219.30   24.44   0
   5  -3   5 3335.81   23.02   0
   7   3   5   21.19    7.42   0
   7  -3   5   18.28    7.49   0
   7  -3   5   22.18    7.56   0
   7   3   5   27.69   10.46   0
   8  -4  -5   86.24   10.20   0
   8   4  -5   94.67   13.96   0
   8   4  -5   98.18   13.85   0
   8  -4  -5   91.57   14.21   0
   6   4  -5    6.48    7.67   0
   6  -4  -5   -2.12    5.79   0
  -6  -4   5   -1.90    5.51   0
   6  -4  -5    8.03    7.75   0
   4   4  -5  513.81   11.64   0
  -4  -4   5  495.52   11.54   0
   4  -4  -5  497.55   12.39   0
   4  -4  -5  506.26   10.97   0
   2   4  -5  102.58    7.32   0
   2  -4  -5  102.82   10.23   0
  -2  -4   5  109.51    9.30   0
   2  -4  -5  105.07   10.50   0
   0  -4  -5   47.36   15.59   0
   0   4  -5   41.37    7.30   0
   0   4   5   53.01   14.95   0
   0  -4   5   38.92    9.51   0
   2   4   5 2432.83   31.62   0
   2  -4   5 2322.96   20.81   0
   2   4   5 2272.87   28.41   0
  -2   4  -5 2244.84   19.59   0
  -2  -4  -5 2101.01   28.98   0
   4   4   5  450.76   12.12   0
  -4   4  -5  469.62    9.86   0
   4   4   5  473.32   12.68   0
   4  -4   5  471.67   11.41   0
  -6   4  -5  283.68   12.16   0
   6   4   5  252.24    9.44   0
   6   4   5  264.88   12.36   0
   6  -4   5  276.91    9.26   0
   8   4   5   34.16    9.91   0
   8  -4   5   45.46    9.86   0
   8   4   5   32.05   10.26   0
   8  -4   5   40.36   13.77   0
   7  -5  -5  334.28   12.37   0
   7   5  -5  372.33   12.33   0
   7  -5  -5  342.02   12.65   0
  -7  -5   5  356.50   12.40   0
   5  -5  -5   20.60    8.20   0
   5   5  -5   20.78    7.76   0
  -5  -5   5   12.96    8.11   0
   5  -5  -5   16.31    8.06   0
   3  -5  -5  428.74   10.89   0
   3   5  -5  463.89   11.36   0
   3  -5  -5  436.87   10.99   0
  -3  -5   5  438.36    9.78   0
  -1  -5   5   12.48    6.10   0
  -1   5   5    9.76    9.30   0
   1  -5  -5   13.42    8.76   0
   1   5  -5   11.38    8.18   0
  -1   5  -5  250.60    8.82   0
  -1  -5  -5  257.15   16.13   0
   1  -5   5  253.37    8.51   0
   1   5   5  253.92   13.81   0
   3  -5   5    2.90    5.48   0
  -3   5  -5    5.48    7.98   0
   3   5   5    3.87    7.65   0
  -3  -5  -5   -0.86    8.31   0
   3   5   5    9.17    8.45   0
  -5   5  -5   97.37    9.15   0
   5   5   5   85.42    6.69   0
   5   5   5   91.39    9.41   0
   5  -5   5   86.64    8.92   0
   7   5   5   77.55   10.71   0
   7   5   5   74.50   11.13   0
   7  -5   5   32.15   10.82   0
  -7   5  -5   55.93   10.90   0
   7  -5   5   66.42   10.69   0
   8   6  -5  285.63   15.31   0
   8  -6  -5  311.25   15.24   0
   8  -6  -5  279.77   11.70   0
  -8  -6   5  305.23   15.45   0
   6   6  -5   62.89    7.39   0
   6  -6  -5   67.36    7.64   0
  -6  -6   5   67.81    7.71   0
   6  -6  -5   76.13   10.49   0
   4   6  -5 1413.52   14.47   0
  -4  -6   5 1303.10   14.31   0
   4  -6  -5 1432.89   17.56   0
   4  -6  -5 1298.68   15.80   0
  -2  -6   5   58.88    8.92   0
  -2   6   5   84.66   10.24   0
   2   6  -5   54.97    8.70   0
   2  -6  -5   67.65    9.46   0
   0   6  -5 3431.72   22.89   0
   0  -6   5 3603.67   24.30   0
   0   6   5 3616.41   40.47   0
   0  -6  -5 3450.53   39.85   0
   2  -6   5   28.66    5.82   0
  -2  -6  -5   25.30    8.81   0
  -2   6  -5   22.72    5.97   0
   2   6   5   24.45    8.03   0
   4  -6   5  525.21   11.58   0
   4   6   5  524.77   12.56   0
  -4  -6  -5  520.06   13.57   0
   4   6   5  582.41   13.93   0
  -4   6  -5  535.01   11.86   0
   6   6   5  431.30   12.80   0
  -6   6  -5  445.97   12.80   0
   6   6   5  498.07   14.06   0
   6  -6   5  448.65   10.18   0
   8   6   5   30.71    9.77   0
   8   6   5   22.86   10.15   0
   8  -6   5   19.29   10.25   0
   8  -6   5   40.47   10.05   0
   7   7  -5  735.60   15.27   0
   7  -7  -5  788.76   13.29   0
   7  -7  -5  832.09   15.86   0
  -7  -7   5  795.57   13.06   0
   5   7  -5   85.88    9.41   0
  -5  -7   5   86.07    9.51   0
   5  -7  -5  110.62    9.69   0
   5  -7  -5   85.90    8.85   0
  -3   7   5 1275.54   17.65   0
  -3  -7   5 1223.61   15.12   0
   3  -7  -5 1249.91   17.42   0
   3   7  -5 1286.15   14.99   0
  -1  -7   5  431.19   11.19   0
  -1   7   5  416.95   13.82   0
   1  -7  -5  450.14   13.89   0
   1   7  -5  431.97   11.07   0
  -1   7  -5 2174.94   18.78   0
   1  -7   5 2176.28   19.04   0
  -1  -7  -5 2017.22   28.36   0
   1   7   5 2127.42   28.49   0
   3   7   5  331.15   11.31   0
   3  -7   5  340.96   10.33   0
  -3   7  -5  318.45   10.24   0
  -3  -7  -5  321.94   12.31   0
   5  -7   5  526.49   10.96   0
   5   7   5  580.10   13.54   0
   5   7   5  587.40   15.07   0
  -5   7  -5  570.13   11.11   0
   7  -7   5  229.60   10.78   0
   7   7   5  223.25   15.45   0
   7   7   5  203.91   10.72   0
  -7   7  -5  211.98   14.92   0
   6   8  -5  411.38   12.49   0
  -6  -8   5  397.09   10.21   0
   6  -8  -5  365.70   10.29   0
   6  -8  -5  400.37   12.80   0
  -4   8   5   28.11    8.19   0
  -4  -8   5   19.93    5.76   0
   4  -8  -5   26.52    8.39   0
   4   8  -5   19.46    5.66   0
  -2  -8   5  831.06   11.90   0
   2  -8  -5  812.34   15.49   0
  -2   8   5  811.77   15.68   0
   2   8  -5  856.65   13.07   0
   0  -8  -5  431.10   13.89   0
   0   8  -5  436.42   10.94   0
   0   8   5  438.52   13.62   0
   0  -8   5  416.65    9.28   0
  -2  -8  -5   38.04    9.00   0
   2  -8   5   30.84    6.10   0
   2   8   5   39.06    8.14   0
  -2   8  -5   27.34    8.30   0
  -4   8  -5  284.82   10.06   0
   4   8   5  255.26   10.35   0
   4  -8   5  269.51    8.21   0
  -4  -8  -5  273.46   11.34   0
   6  -8   5  177.12    8.81   0
   6   8   5  192.90   11.15   0
   6   8   5  216.60    9.78   0
  -6   8  -5  170.84    8.99   0
   7   9  -5   18.09    9.26   0
  -7  -9   5    6.84   13.42   0
   7  -9  -5  -17.94   13.01   0
   7  -9  -5   -9.00    9.46   0
  -5   9   5  149.35   11.09   0
  -5  -9   5  128.99    8.07   0
   5  -9  -5  127.95   10.79   0
   5   9  -5  114.23   10.74   0
   5  -9  -5  140.92    8.34   0
   3  -9  -5  332.01   11.02   0
  -3  -9   5  303.31    8.32   0
   3   9  -5  313.11    8.10   0
  -3   9   5  316.75   11.03   0
  -1  -9   5  371.08   10.55   0
  -1   9   5  370.91   12.38   0
   1   9  -5  377.03   10.55   0
   1  -9  -5  378.29   12.51   0
  -1   9  -5  143.19    6.86   0
   1   9   5  133.58    9.47   0
  -1  -9  -5  137.51   10.10   0
   1  -9   5  143.65    6.99   0
  -3   9  -5  139.49    8.82   0
   3  -9   5  122.81    8.95   0
  -3  -9  -5  121.75   10.13   0
   3   9   5  123.88    9.08   0
   5   9   5  171.78   11.01   0
   5  -9   5  172.53    8.30   0
   5   9   5  188.71   11.84   0
  -5  -9  -5  176.31   12.03   0
  -5   9  -5  180.00    8.39   0
  -7   9  -5   41.26   14.47   0
   7   9   5   72.84   13.33   0
   7  -9   5   70.07   13.73   0
   7   9   5   46.82   14.95   0
   6 -10  -5  240.22   11.21   0
  -6 -10   5  224.43   11.06   0
   6 -10  -5  217.91   14.32   0
   6  10  -5  210.84   14.29   0
  -4  10   5  104.85   10.41   0
   4 -10  -5   94.38   10.25   0
  -4 -10   5   80.04   10.45   0
   4  10  -5   94.81    9.86   0
  -2 -10   5   43.09    6.08   0
   2 -10  -5   47.22    8.45   0
   2  10  -5   57.30    8.07   0
  -2  10   5   51.54    8.38   0
   0 -10  -5  245.74   11.18   0
   0  10  -5  252.65    7.85   0
   0  10   5  261.89   10.90   0
   0 -10   5  251.52    7.84   0
   2 -10   5  175.95    9.26   0
  -2 -10  -5  185.78   10.97   0
   2  10   5  198.84    9.85   0
  -2  10  -5  198.03    7.24   0
  -4  10  -5  359.21   11.92   0
   4 -10   5  349.74    9.61   0
  -4 -10  -5  338.68   13.85   0
   4  10   5  387.77   12.44   0
   6  10   5    9.03   12.16   0
  -6  10  -5    0.08   13.43   0
   6 -10   5  -12.71   13.04   0
   6  10   5    4.39   13.53   0
   5 -11  -5  412.95   11.71   0
  -5  11   5  446.57   14.10   0
  -5 -11   5  438.49   10.95   0
   5 -11  -5  445.94   13.61   0
   5  11  -5  452.50   10.80   0
  -3  11   5  173.33   11.25   0
   3  11  -5  191.44   10.49   0
  -3 -11   5  163.92   10.78   0
   3 -11  -5  176.24   11.09   0
  -1 -11   5  784.66   13.99   0
  -1  11   5  747.76   15.77   0
   1  11  -5  780.89   13.84   0
   1 -11  -5  795.27   16.48   0
   1  11   5   15.47    8.79   0
  -1 -11  -5    2.24    9.96   0
   1 -11   5   23.45    9.41   0
  -1  11  -5   -1.55    9.52   0
  -3  11  -5 1072.04   13.34   0
  -3 -11  -5 1058.83   19.16   0
   3 -11   5 1167.40   15.84   0
   3  11   5 1073.99   18.03   0
   5 -11   5    5.04    9.00   0
  -5  11  -5    3.75   12.65   0
  -5 -11  -5    1.60    9.82   0
   5  11   5   10.15   11.94   0
  -4  12   5  306.75   12.91   0
  -4 -12   5  282.66   10.00   0
   4 -12  -5  300.82   12.91   0
   4  12  -5  309.90    9.65   0
  -2 -12   5   13.81    9.66   0
   2  12  -5    4.40    9.35   0
   2 -12  -5    5.31    7.16   0
  -2  12   5   14.28    9.33   0
   0 -12  -5  220.08   12.29   0
   0  12  -5  230.84   10.84   0
   0  12   5  225.81   11.36   0
   0 -12   5  236.92   11.14   0
   2  12   5  163.86   10.88   0
  -2 -12  -5  161.78   11.74   0
  -2  12  -5  156.58   10.58   0
   2 -12   5  143.82   10.70   0
  -4  12  -5  112.38   13.52   0
   4 -12   5  106.48    9.85   0
  -4 -12  -5   88.58   14.59   0
   4  12   5   88.61   12.59   0
   5 -13  -5   -1.00   13.33   0
  -5 -13   5   -3.56   13.43   0
  -5  13   5    3.24   13.45   0
   5  13  -5   -0.05   12.69   0
   5 -13  -5   10.65    9.44   0
  -3  13   5  337.65   11.12   0
  -3 -13   5  330.45   13.79   0
   3  13  -5  389.86   13.56   0
   3 -13  -5  303.69   11.11   0
  -1 -13   5  155.39    8.44   0
  -1  13   5  122.42   11.11   0
   1  13  -5  146.65    8.19   0
   1 -13  -5  164.45   11.60   0
  -1 -13  -5   44.03   10.59   0
   1  13   5   32.56    9.86   0
  -1  13  -5   30.93    7.15   0
   1 -13   5   27.14   10.05   0
  -3  13  -5    3.65    9.03   0
   3  13   5   -3.22   11.76   0
  -3 -13  -5    7.27   13.53   0
   3 -13   5   12.69    8.96   0
   4 -14  -5    0.37    9.62   0
  -4  14   5   -3.88   13.44   0
  -4 -14   5   14.57   13.43   0
   4  14  -5   11.42   12.86   0
  -2 -14   5  303.01   15.07   0
   2  14  -5  284.96   11.45   0
  -2  14   5  336.41   15.34   0
   2 -14  -5  348.52   15.61   0
   0 -14   5   -0.85   11.51   0
   0  14  -5   -1.58   12.41   0
   0 -14  -5    5.19   11.71   0
   0  14   5    4.88   14.59   0
   2  14   5  105.80   12.82   0
  -2 -14  -5  107.19   14.55   0
  -2  14  -5   30.89   13.88   0
   2 -14   5   74.61   10.26   0
  -1  15   5  147.35   14.37   0
   1 -15  -5  126.89   15.18   0
  -1 -15   5  144.06   11.00   0
   1  15  -5  126.57   10.78   0
   1  15   5  271.50   16.19   0
  -1 -15  -5  252.70   17.56   0
  -1  15  -5  289.34   11.82   0
   1 -15   5  229.80   12.45   0
   8   0  -6   33.67   10.83   0
   8   0  -6   33.50   10.64   0
   6   0  -6 2110.64   17.73   0
   6   0  -6 2207.40   19.00   0
   4   0  -6  124.70    9.34   0
  -4   0   6  146.24    9.19   0
   2   0  -6 5180.12   34.96   0
  -2   0   6 5145.59   34.71   0
   0   0  -6  457.00   14.58   0
   0   0   6  470.53   15.37   0
  -2   0  -6 6109.67   40.03   0
   2   0   6 6129.98   38.24   0
   4   0   6  205.26    9.94   0
   4   0   6  198.05    8.22   0
  -4   0  -6  193.20    8.26   0
   6   0   6  101.83   10.99   0
   6   0   6   81.37   10.93   0
   8   0   6  114.19   14.63   0
   8   0   6  118.08   14.60   0
   9   1  -6   35.74   14.28   0
   9   1  -6   57.67   14.20   0
   9  -1  -6   49.47   10.75   0
   9  -1  -6   59.75   14.04   0
   7   1  -6   70.06    7.53   0
   7  -1  -6   47.21   10.44   0
   7   1  -6   67.97    7.64   0
   7  -1  -6   71.95    7.69   0
   5  -1  -6 1797.53   17.36   0
  -5  -1   6 1892.45   17.86   0
   5   1  -6 1800.76   17.71   0
   5  -1  -6 1882.66   18.23   0
   3   1  -6 1582.22   17.31   0
  -3   1   6 1590.22   18.23   0
   3  -1  -6 1554.57   18.10   0
  -3  -1   6 1525.37   17.05   0
   1  -1  -6   53.25   10.17   0
  -1  -1   6   33.20    6.70   0
  -1   1   6   34.78    9.39   0
   1   1  -6   33.03    6.89   0
   1   1   6  358.21   15.01   0
  -1  -1  -6  338.83   15.88   0
   1  -1   6  371.42   13.14   0
  -1   1  -6  354.15   13.26   0
   3   1   6 1513.82   19.77   0
  -3   1  -6 1511.00   17.40   0
  -3  -1  -6 1516.58   20.19   0
   3  -1   6 1523.53   17.43   0
   3   1   6 1548.87   20.26   0
   5   1   6  275.49    8.90   0
  -5   1  -6  280.75    8.64   0
   5  -1   6  299.14   10.37   0
   5  -1   6  290.37    8.68   0
   5   1   6  305.03    8.85   0
   7  -1   6    4.96   10.60   0
   7   1   6   -5.78   10.49   0
   7   1   6   11.65   10.35   0
   7  -1   6    3.22   10.55   0
   8   2  -6  197.89   12.12   0
   8   2  -6  213.24    9.34   0
   8  -2  -6  225.55   11.82   0
   8  -2  -6  199.95   12.07   0
   6  -2  -6    1.91    8.14   0
   6   2  -6    3.17    8.10   0
   6  -2  -6    6.32    5.38   0
  -6  -2   6   -3.41    7.77   0
   4   2  -6 1168.85   15.29   0
   4  -2  -6 1023.11   15.65   0
  -4  -2   6 1114.49   13.57   0
   4  -2  -6 1088.30   14.49   0
   2   2  -6    9.81    8.55   0
  -2  -2   6   24.67    8.56   0
  -2   2   6   14.20    8.85   0
   2  -2  -6   11.89    9.10   0
   0  -2  -6 1030.30   36.09   0
   0   2   6 1036.23   36.96   0
   0   2  -6 1052.11   17.85   0
   0  -2   6 1033.04   16.31   0
   2  -2   6   68.44    6.93   0
   2   2   6   74.18    9.75   0
  -2   2  -6   72.62    9.31   0
   2   2   6   72.48   10.10   0
  -4   2  -6  200.13    8.09   0
   4   2   6  171.22    8.21   0
   4  -2   6  195.81    7.85   0
   4   2   6  195.32   10.30   0
   6   2   6   42.28   10.77   0
   6  -2   6   48.03    7.86   0
   6  -2   6   64.39    7.69   0
   6   2   6   34.78   10.51   0
  -6   2  -6   42.33    7.94   0
   8   2   6    3.73   13.81   0
   8   2   6    9.80    9.46   0
   8  -2   6    1.04   10.06   0
   8  -2   6    5.79    9.78   0
   7   3  -6   57.06   10.35   0
   7  -3  -6   46.63    7.53   0
   7  -3  -6   58.88    7.74   0
  -7  -3   6   62.51   10.51   0
   5   3  -6   44.70    6.14   0
   5  -3  -6   49.58    6.26   0
   5  -3  -6   35.03    8.67   0
  -5  -3   6   47.18    8.46   0
   3   3  -6  317.50    9.00   0
  -3  -3   6  339.84   10.72   0
   3  -3  -6  356.67   11.93   0
   3  -3  -6  343.40   12.09   0
  -1  -3   6 2172.90   20.52   0
   1  -3  -6 2201.54   35.16   0
   1  -3  -6 2169.78   34.63   0
   1   3  -6 2181.80   20.86   0
  -1   3  -6   33.57    6.55   0
   1   3   6   32.73   11.59   0
   1  -3   6   26.61    6.27   0
   1   3   6   39.41   11.61   0
   3  -3   6  851.62   12.53   0
  -3   3  -6  803.63   12.62   0
   3   3   6  820.64   16.29   0
   3   3   6  880.63   16.86   0
  -5   3  -6  187.10   10.19   0
   5   3   6  188.10    8.09   0
   5  -3   6  190.12    7.76   0
   5   3   6  201.19   10.44   0
   7   3   6  571.04   12.08   0
   7   3   6  569.35   13.91   0
   7  -3   6  571.85   11.42   0
   7  -3   6  526.46   11.34   0
   8  -4  -6  247.51   11.54   0
   8   4  -6  284.69   14.88   0
   8   4  -6  241.52   11.57   0
   8  -4  -6  283.96   14.97   0
  -8  -4   6  296.81   11.34   0
   6   4  -6  143.00   10.73   0
   6  -4  -6  147.31   10.91   0
  -6  -4   6  141.82    8.05   0
   6  -4  -6  140.69    8.32   0
   4   4  -6 1589.80   16.49   0
  -4  -4   6 1537.40   16.55   0
   4  -4  -6 1457.52   17.92   0
   4  -4  -6 1588.60   18.50   0
  -2  -4   6  271.59   10.55   0
   2  -4  -6  254.14   12.34   0
   2   4  -6  241.93    8.73   0
   2  -4  -6  262.00   12.24   0
   0   4  -6 2563.39   22.42   0
   0  -4   6 2497.35   21.24   0
   2   4   6 1474.83   25.47   0
   2  -4   6 1436.00   15.80   0
   2   4   6 1430.14   24.86   0
  -2   4  -6 1464.38   17.16   0
   4   4   6  766.82   15.06   0
   4   4   6  735.22   14.48   0
  -4   4  -6  740.99   13.04   0
   4  -4   6  736.13   11.31   0
   6   4   6  220.28    8.97   0
  -6   4  -6  235.23   11.87   0
   6   4   6  231.76   11.90   0
   6  -4   6  209.66    8.84   0
   8   4   6  136.02   14.84   0
   8   4   6  144.88   14.59   0
   8  -4   6  118.65   14.60   0
   8  -4   6   79.26   14.58   0
   7  -5  -6  713.37   14.94   0
   7   5  -6  794.98   12.07   0
   7  -5  -6  722.62   12.37   0
  -7  -5   6  703.92   12.24   0
   5  -5  -6  205.22    8.02   0
   5   5  -6  199.35    7.54   0
  -5  -5   6  191.51    7.51   0
   5  -5  -6  193.19    9.77   0
   3   5  -6 1438.40   14.87   0
   3  -5  -6 1496.42   18.29   0
  -3  -5   6 1465.68   15.24   0
   3  -5  -6 1394.04   19.07   0
  -1  -5   6  612.12   11.34   0
   1  -5  -6  625.40   18.55   0
   1   5  -6  633.78   12.74   0
   1  -5  -6  601.92   19.82   0
  -1   5   6  648.47   19.53   0
  -1   5  -6 9781.81   39.07   0
   1  -5   6 9999.00   39.45   0
   3  -5   6   69.61    6.37   0
   3   5   6   66.42    8.64   0
  -3   5  -6   73.96    6.37   0
   3   5   6   73.52    9.39   0
  -5   5  -6  745.79   13.01   0
   5   5   6  760.55   14.61   0
   5   5   6  704.66   13.61   0
   5  -5   6  723.79   12.76   0
  -7   5  -6   15.90    7.52   0
   7   5   6    3.85    7.25   0
   7  -5   6   18.88    7.26   0
   7   5   6    7.21    7.55   0
   7  -5   6   14.98    7.45   0
   8   6  -6   58.54   14.61   0
   8  -6  -6  100.76   10.54   0
   8  -6  -6   88.96   14.35   0
  -8  -6   6   69.39   14.48   0
   6   6  -6  202.04   10.91   0
   6  -6  -6  185.59    8.77   0
   6  -6  -6  199.20    8.87   0
  -6  -6   6  211.08   11.05   0
   4   6  -6  366.50   10.51   0
  -4  -6   6  372.13   10.50   0
   4  -6  -6  364.96    9.71   0
   4  -6  -6  370.38   11.50   0
  -2   6   6  453.09   13.67   0
  -2  -6   6  410.72    9.31   0
   2   6  -6  431.42   11.09   0
   2  -6  -6  422.26   13.48   0
   0  -6  -6  856.66   25.95   0
   0   6   6  868.55   25.98   0
   0   6  -6  863.98   14.32   0
   0  -6   6  886.43   14.34   0
  -2  -6  -6  739.30   18.81   0
   2  -6   6  762.82   11.57   0
  -2   6  -6  721.71   12.76   0
   2   6   6  786.10   17.75   0
   4  -6   6  257.56    9.82   0
   4   6   6  252.84    9.57   0
   4   6   6  251.30   10.39   0
  -4   6  -6  277.58   10.00   0
   6  -6   6    8.97    9.93   0
   6   6   6    5.00    7.34   0
   6   6   6    9.66    9.67   0
  -6   6  -6   -0.05   10.13   0
   8  -6   6   85.86   10.72   0
   7   7  -6   11.21   11.69   0
   7  -7  -6   -9.86   11.84   0
   7  -7  -6    8.28   11.69   0
  -7  -7   6   -0.33    7.58   0
   5   7  -6   12.39    9.74   0
  -5  -7   6   10.87    9.67   0
   5  -7  -6   17.99   10.01   0
   5  -7  -6   -1.76   10.25   0
   3  -7  -6  450.29   12.70   0
  -3   7   6  477.81   12.73   0
  -3  -7   6  458.34   11.01   0
   3  -7  -6  472.80   12.83   0
   3   7  -6  462.82    9.56   0
  -1  -7   6  240.48   10.06   0
  -1   7   6  246.97   12.41   0
   1   7  -6  242.26    7.96   0
   1  -7  -6  251.03   12.19   0
  -1   7  -6   72.73    6.27   0
   1   7   6   70.80    9.57   0
  -1  -7  -6   72.89   11.96   0
   1  -7   6   68.12    8.53   0
   3   7   6    0.96    7.37   0
   3  -7   6    0.51    7.88   0
  -3   7  -6    4.87    7.79   0
  -3  -7  -6   10.84    8.27   0
   5  -7   6  637.40   13.51   0
   5   7   6  551.08   12.04   0
  -5   7  -6  573.81   11.16   0
   5   7   6  632.49   15.55   0
   7  -7   6   12.83   13.22   0
   7   7   6   18.27   12.96   0
   7   7   6   23.96   13.83   0
  -7   7  -6   22.55    9.74   0
   6   8  -6   13.13   10.03   0
  -6  -8   6    8.18   10.20   0
   6  -8  -6   21.62   10.30   0
   6  -8  -6    1.52    7.30   0
  -4  -8   6  852.07   11.69   0
   4  -8  -6  806.33   14.63   0
  -4   8   6  876.75   13.46   0
   4  -8  -6  899.44   15.06   0
   4   8  -6  862.41   11.66   0
  -2  -8   6   29.40    8.02   0
   2  -8  -6   20.27    8.56   0
   2   8  -6   21.53    8.03   0
  -2   8   6   34.02    8.74   0
   0  -8  -6 1817.80   27.90   0
   0   8  -6 1878.01   17.28   0
   0   8   6 1782.00   27.49   0
   0  -8   6 1865.78   17.34   0
  -2  -8  -6  237.78   12.28   0
   2  -8   6  238.39    9.62   0
   2   8   6  247.47   12.32   0
  -2   8  -6  233.19    7.69   0
   4   8   6 1133.13   19.10   0
   4   8   6 1057.09   17.15   0
  -4   8  -6 1067.20   15.16   0
   4  -8   6 1101.25   15.39   0
  -4  -8  -6  963.80   18.46   0
  -6   8  -6   92.38    8.35   0
   6   8   6   81.48   10.72   0
   6  -8   6   74.66   11.12   0
   6   8   6  125.14   11.54   0
   7   9  -6   78.46   10.29   0
  -7  -9   6   78.82   13.95   0
   7  -9  -6   50.88   13.57   0
   7  -9  -6   63.54   14.12   0
  -5  -9   6  412.38   10.00   0
   5  -9  -6  363.02   12.79   0
   5   9  -6  432.75   12.24   0
   5  -9  -6  425.99   13.31   0
  -3   9   6  453.43   12.44   0
   3  -9  -6  427.91   10.85   0
  -3  -9   6  450.84    9.23   0
   3   9  -6  443.14    9.10   0
  -1  -9   6  954.82   13.65   0
   1   9  -6  999.68   12.31   0
   1  -9  -6  996.14   18.32   0
  -1   9   6  955.71   18.06   0
  -1   9  -6  303.25    9.90   0
   1   9   6  283.87   11.95   0
  -1  -9  -6  284.47   12.79   0
   1  -9   6  282.13    8.15   0
  -3   9  -6 2320.54   18.98   0
   3  -9   6 2280.04   18.20   0
  -3  -9  -6 2166.22   27.23   0
   3   9   6 2272.38   25.82   0
   5   9   6   57.49    9.59   0
   5  -9   6   68.76   10.33   0
   5   9   6   70.74   10.88   0
  -5   9  -6   69.58   10.45   0
   7   9   6  276.61   15.56   0
   7  -9   6  177.88   12.40   0
  -7   9  -6  145.06   16.08   0
   6 -10  -6  211.41   14.95   0
   6 -10  -6  188.92   11.29   0
  -6 -10   6  244.02   11.12   0
   6  10  -6  264.96   14.35   0
   4 -10  -6    6.55    7.14   0
  -4 -10   6    6.07    9.85   0
   4  10  -6   -2.28    6.69   0
  -4  10   6    7.08    6.91   0
  -2 -10   6  278.09    8.03   0
  -2  10   6  280.66   11.23   0
   2 -10  -6  287.42   11.23   0
   2  10  -6  289.11    7.99   0
   0 -10  -6   72.71    9.21   0
   0  10  -6   70.26    6.22   0
   0  10   6   83.68    8.52   0
   0 -10   6   70.71    8.43   0
   2  10   6 1125.42   19.26   0
  -2 -10  -6  939.28   21.30   0
   2 -10   6 1040.80   12.47   0
  -2  10  -6 1106.37   14.74   0
   4 -10   6   66.66   10.20   0
  -4  10  -6   33.19   10.31   0
  -4 -10  -6   54.25   10.97   0
   4  10   6   50.94    9.55   0
   6  10   6  124.21   13.55   0
  -6  10  -6   82.46   14.68   0
   6 -10   6  141.72   10.67   0
   6  10   6  127.65   11.47   0
   5 -11  -6    4.37   11.42   0
   5 -11  -6   -4.31   13.23   0
  -5 -11   6    6.09    9.14   0
   5  11  -6   15.45   12.42   0
  -3 -11   6   12.14    6.87   0
   3 -11  -6    6.54    9.91   0
  -3  11   6   14.48    7.07   0
   3  11  -6   14.60    6.72   0
  -1 -11   6   15.52    9.81   0
   1  11  -6   28.88    9.64   0
   1 -11  -6   24.32   10.01   0
  -1  11   6   31.18    9.35   0
  -1 -11  -6   20.39   10.28   0
   1 -11   6   18.38    6.83   0
   1  11   6   17.51    8.97   0
  -1  11  -6   14.43    6.71   0
  -3  11  -6   59.13    7.61   0
   3  11   6   58.81    9.80   0
   3 -11   6   61.93   10.28   0
  -3 -11  -6   50.47   11.27   0
   5 -11   6   -0.49    9.27   0
  -5 -11  -6    0.88   13.59   0
   5  11   6    5.32   13.25   0
  -5  11  -6   -4.82   13.20   0
   5  11   6    4.05   11.68   0
   4  12  -6    1.92   11.23   0
  -4 -12   6   -5.91    7.19   0
   4 -12  -6    8.14   10.07   0
  -4  12   6    9.23   11.55   0
  -2 -12   6  573.29   10.97   0
   2  12  -6  603.70   13.16   0
  -2  12   6  582.29   14.98   0
   2 -12  -6  555.96   15.37   0
   0 -12  -6    1.99    9.86   0
   0  12  -6   -5.56    9.37   0
   0  12   6    5.71    8.94   0
   0 -12   6   -4.25    9.50   0
   2  12   6  157.85   11.16   0
  -2 -12  -6  148.39   14.57   0
  -2  12  -6  150.07    8.21   0
   2 -12   6  150.37    8.16   0
  -4  12  -6    4.68   13.11   0
   4 -12   6   19.73    9.35   0
   4  12   6   11.48   11.75   0
  -4 -12  -6   12.36   16.81   0
  -3 -13   6   31.50   13.30   0
   3  13  -6   55.96    9.18   0
   3 -13  -6   65.92   13.35   0
  -3  13   6   66.93   13.14   0
   1 -13  -6  232.93   12.93   0
  -1 -13   6  207.01    9.40   0
   1  13  -6  245.66    9.05   0
  -1  13   6  206.14   12.56   0
  -1 -13  -6   65.71   11.55   0
   1  13   6   64.05   11.97   0
   1 -13   6   59.20    7.59   0
  -1  13  -6   72.89   10.29   0
   3  13   6  199.63   14.16   0
  -3  13  -6  210.06   10.54   0
   3 -13   6  203.61   14.33   0
  -3 -13  -6  207.90   16.04   0
  -2 -14   6   -1.27   13.13   0
  -2  14   6   13.97   12.59   0
   2  14  -6    0.62    9.06   0
   2 -14  -6    8.48   13.28   0
   0 -14   6  166.49   13.82   0
   0  14  -6  174.28   10.18   0
   0 -14  -6  175.18   17.40   0
   0  14   6  154.54   13.60   0
  -2 -14  -6  107.06   14.88   0
  -2  14  -6  106.88   10.15   0
   2 -14   6   63.63   13.91   0
   2  14   6  100.11   16.06   0
   1 -15  -6    1.67   13.27   0
  -1 -15   6    5.47   13.07   0
   1  15  -6    3.96   12.65   0
  -1  15   6    7.92   12.60   0
  -1 -15  -6  126.94   15.30   0
   1  15   6  124.66   14.05   0
  -1  15  -6   65.97   14.18   0
   1 -15   6  108.14   10.63   0
   8   0  -7   -0.46    7.23   0
   8   0  -7   -9.42   10.40   0
   6   0  -7    5.47    8.15   0
  -6   0   7    9.13    8.04   0
   6   0  -7   -4.72    8.33   0
  -4   0   7    1.16    5.64   0
   4   0  -7   13.19    8.15   0
   2   0  -7  -10.23    8.51   0
  -2   0   7   -6.55    8.35   0
   0   0  -7   31.99    9.12   0
   0   0   7   37.03    8.74   0
   2   0   7    1.33    8.33   0
  -2   0  -7    2.93    9.03   0
  -4   0  -7    3.22    8.40   0
   4   0   7    6.34    5.89   0
   6   0   7   -1.30   10.71   0
   6   0   7   -2.17    7.44   0
   8   0   7   13.58   13.11   0
   8   0   7   -0.86    9.67   0
   9   1  -7    7.19   13.72   0
   9   1  -7    1.27    9.82   0
   7   1  -7  178.11   11.12   0
   7   1  -7  164.95    8.60   0
   7  -1  -7  158.12   11.19   0
   7  -1  -7  179.32    8.63   0
   5   1  -7  106.81    9.07   0
   5  -1  -7  106.25    9.40   0
   5  -1  -7  100.18    9.16   0
  -5  -1   7  117.32    7.01   0
  -5   1   7  115.75    9.12   0
   3   1  -7  348.44   11.12   0
   3  -1  -7  335.57   11.57   0
  -3  -1   7  339.04    9.35   0
  -3   1   7  327.14   11.52   0
   1  -1  -7 3863.97   36.81   0
  -1  -1   7 3895.78   31.03   0
  -1   1   7 3968.03   36.90   0
   1   1  -7 3913.09   30.83   0
   1  -1   7   19.29    6.19   0
   1   1   7   23.57    8.53   0
  -1  -1  -7   10.29    9.26   0
  -1   1  -7   12.66    8.87   0
   3   1   7 1921.49   21.66   0
  -3   1  -7 1912.78   20.35   0
  -3  -1  -7 1920.87   21.22   0
   3  -1   7 1937.34   19.07   0
   5   1   7   69.38    8.79   0
   5  -1   7   78.61    8.71   0
   5   1   7   73.89    8.82   0
  -5   1  -7   58.66    6.63   0
   5  -1   7   68.29    6.74   0
   7   1   7  602.07   12.08   0
   7   1   7  590.19   14.68   0
   7  -1   7  643.54   12.12   0
   7  -1   7  620.62   14.40   0
   8   2  -7  121.18   14.07   0
   8  -2  -7  109.05   14.06   0
   8  -2  -7  105.71   14.13   0
   8   2  -7  140.84   14.03   0
   6   2  -7  266.39   10.13   0
   6  -2  -7  277.84   10.18   0
  -6  -2   7  274.98    8.26   0
   6  -2  -7  287.16   10.36   0
   4   2  -7  277.92   10.44   0
   4  -2  -7  264.25    8.74   0
   4  -2  -7  249.13    8.94   0
  -4  -2   7  289.04   10.06   0
  -2   2   7 4816.60   36.05   0
   2   2  -7 4619.24   29.48   0
  -2  -2   7 4670.74   29.47   0
   2  -2  -7 4536.43   35.50   0
   0  -2  -7 1010.88   30.21   0
   0   2   7 1000.79   29.46   0
   0   2  -7  991.67   16.65   0
   0  -2   7 1050.88   16.59   0
   2  -2   7 1261.01   17.02   0
  -2   2  -7 1208.31   15.86   0
  -2  -2  -7 1252.69   22.31   0
   2   2   7 1261.21   21.38   0
   2   2   7 1255.95   21.89   0
   4   2   7  445.78   12.17   0
   4   2   7  407.96   11.82   0
  -4   2  -7  426.66   11.46   0
   4  -2   7  400.77    9.33   0
  -6   2  -7 1589.51   16.35   0
   6   2   7 1624.15   18.71   0
   6  -2   7 1672.23   18.30   0
   6   2   7 1564.99   18.58   0
   6  -2   7 1581.57   16.25   0
   8   2   7   75.64   14.26   0
   8  -2   7   92.42   14.33   0
   8  -2   7   86.58   10.50   0
   8   2   7   91.39   14.19   0
   7   3  -7  254.17    8.76   0
   7  -3  -7  218.50   11.45   0
   7  -3  -7  227.34    9.21   0
  -7  -3   7  238.38   11.51   0
   5  -3  -7   95.76    9.16   0
   5   3  -7  120.08    8.80   0
   5  -3  -7  126.59    9.10   0
  -5  -3   7  109.46    6.78   0
   3  -3  -7  978.41   16.47   0
   3   3  -7 1003.23   14.43   0
  -3  -3   7 1008.98   14.44   0
   3  -3  -7  987.38   16.66   0
  -1  -3   7 1720.37   18.29   0
   1  -3  -7 1663.67   30.35   0
   1  -3  -7 1704.54   31.79   0
   1   3  -7 1681.49   18.40   0
  -1   3  -7  261.33   10.82   0
   1   3   7  270.24   19.83   0
   1  -3   7  266.90   10.78   0
   1   3   7  277.09   20.60   0
   3  -3   7  189.20    7.77   0
   3   3   7  205.07   10.72   0
  -3   3  -7  186.50    9.86   0
   3   3   7  178.77   10.52   0
   5   3   7 1168.31   15.33   0
   5   3   7 1226.92   16.77   0
  -5   3  -7 1147.54   15.42   0
   5  -3   7 1189.85   15.01   0
   7   3   7   89.92   11.02   0
   7  -3   7   68.17   10.95   0
   7  -3   7   82.40    8.04   0
   7   3   7   64.85   11.06   0
   8  -4  -7  281.97   11.93   0
   8  -4  -7  273.03   14.92   0
   8   4  -7  296.78   11.54   0
   8   4  -7  285.13   11.95   0
  -8  -4   7  294.03   11.64   0
   6  -4  -7  478.53   10.90   0
   6   4  -7  527.17   10.62   0
  -6  -4   7  511.72   12.86   0
   6  -4  -7  536.83   11.12   0
   4   4  -7 1362.51   15.70   0
  -4  -4   7 1302.05   14.23   0
   4  -4  -7 1330.45   17.32   0
   4  -4  -7 1195.04   15.62   0
  -2  -4   7  527.39   10.44   0
   2  -4  -7  544.55   15.31   0
   2  -4  -7  563.13   15.39   0
   2   4  -7  559.10   10.67   0
   0   4  -7 1980.54   18.67   0
   0  -4   7 1983.68   18.64   0
   2   4   7 1274.64   24.52   0
   2  -4   7 1282.09   16.05   0
   2   4   7 1215.00   23.50   0
  -2   4  -7 1231.72   14.78   0
   4  -4   7  409.11   11.00   0
   4   4   7  429.31   12.15   0
  -4   4  -7  427.77   11.24   0
   4   4   7  409.33   12.58   0
  -6   4  -7   23.56   10.29   0
   6   4   7   16.33    7.12   0
   6  -4   7   17.07    7.08   0
   6   4   7   14.48   10.28   0
   8   4   7   28.81   10.13   0
   8  -4   7   30.20   10.53   0
   8   4   7   31.18   10.26   0
   8  -4   7   38.46   13.95   0
   7  -5  -7    6.37   10.22   0
   7   5  -7   17.89   10.12   0
   7  -5  -7    0.15    7.44   0
  -7  -5   7    2.88    7.33   0
   5  -5  -7  140.77    7.63   0
   5   5  -7  158.91    9.08   0
  -5  -5   7  157.05    7.19   0
   5  -5  -7  141.55    9.44   0
   3   5  -7  201.37    7.67   0
   3  -5  -7  209.83   10.71   0
  -3  -5   7  218.74    7.72   0
   3  -5  -7  213.95    8.85   0
  -1  -5   7  245.64   10.03   0
   1  -5  -7  234.25   15.17   0
   1  -5  -7  231.94   14.90   0
   1   5  -7  246.67   10.08   0
  -1   5  -7 1637.59   17.86   0
   1  -5   7 1607.27   18.34   0
   3  -5   7   28.11    7.91   0
   3   5   7   28.57    8.25   0
   3   5   7   31.02    8.63   0
  -3   5  -7   17.93    5.91   0
   5  -5   7  124.82    8.97   0
   5   5   7  131.71    9.58   0
  -5   5  -7  135.14    9.18   0
   5   5   7  133.42    9.91   0
   7   5   7   -0.04   11.66   0
   7  -5   7    7.97    7.54   0
  -7   5  -7   11.06    7.59   0
   7   5   7    5.14    7.69   0
   7  -5   7   14.26    7.53   0
   8   6  -7  368.14   13.00   0
   8  -6  -7  387.38   16.19   0
   8  -6  -7  385.54   13.07   0
  -8  -6   7  347.90   16.39   0
   6   6  -7  131.99    7.79   0
   6  -6  -7  141.88    8.31   0
   6  -6  -7  124.19   10.68   0
  -6  -6   7  175.35   10.49   0
   4   6  -7 1147.29   13.20   0
   4  -6  -7 1216.81   16.87   0
  -4  -6   7 1156.91   14.43   0
   4  -6  -7 1111.19   16.34   0
  -2  -6   7  379.68   10.52   0
   2  -6  -7  369.03   13.20   0
   2   6  -7  388.20    9.13   0
   2  -6  -7  401.84   13.46   0
   0  -6  -7 3279.81   73.80   0
   0   6  -7 3477.85   23.09   0
   0  -6   7 3414.60   22.51   0
   2   6   7   73.82   11.93   0
   2  -6   7   63.47    8.48   0
  -2   6  -7   75.02    8.46   0
   2   6   7   66.41    9.07   0
   4   6   7 1040.07   17.99   0
   4  -6   7 1071.04   14.06   0
   4   6   7  988.08   16.56   0
  -4   6  -7 1004.38   12.63   0
   6  -6   7   -1.14   10.08   0
   6   6   7    1.64    6.80   0
   6   6   7   -8.49   10.44   0
  -6   6  -7    0.18    7.35   0
   7   7  -7  364.36   14.80   0
   7  -7  -7  333.83   14.87   0
  -7  -7   7  377.47   11.88   0
   7  -7  -7  362.68   15.27   0
   5   7  -7  164.69    8.18   0
   5  -7  -7  163.51   11.29   0
  -5  -7   7  173.16   10.70   0
   5  -7  -7  145.98   11.18   0
  -3  -7   7 1070.10   12.86   0
   3  -7  -7 1044.61   16.89   0
   3  -7  -7 1125.49   17.66   0
   3   7  -7 1119.80   12.99   0
  -1  -7   7 2012.12   17.02   0
   1   7  -7 2121.62   18.27   0
   1  -7  -7 2114.18   30.58   0
  -1   7   7 2037.51   31.14   0
   1   7   7 1717.73   34.75   0
   1  -7   7 1754.85   15.95   0
  -1   7  -7 1688.25   15.88   0
  -1  -7  -7 1617.41   35.50   0
   3   7   7   19.25    7.52   0
   3  -7   7   25.63    5.72   0
  -3   7  -7   17.83    5.81   0
   3   7   7   20.68    8.32   0
   5   7   7  380.51   13.42   0
   5   7   7  372.21   12.28   0
  -5   7  -7  349.78   12.02   0
   5  -7   7  402.65   12.01   0
   7  -7   7  121.73   10.42   0
   7   7   7  116.45   14.76   0
   7   7   7  107.16   14.21   0
  -7   7  -7  122.41   10.73   0
   6   8  -7  498.61   12.78   0
  -6  -8   7  499.71   13.07   0
   6  -8  -7  438.33   11.03   0
   6  -8  -7  480.00   11.34   0
  -4  -8   7   16.25    5.76   0
   4  -8  -7   23.79    8.29   0
   4  -8  -7   16.07    8.18   0
   4   8  -7   31.02    7.66   0
  -2  -8   7 1743.52   16.96   0
   2  -8  -7 1776.20   23.78   0
  -2   8   7 1724.37   23.20   0
   2   8  -7 1750.04   15.51   0
   0   8   7   92.86   11.78   0
   0  -8  -7   95.41   12.54   0
   0   8  -7   95.54    8.80   0
   0  -8   7   95.70    6.61   0
   2   8   7  599.29   17.01   0
   2  -8   7  648.27   11.79   0
  -2  -8  -7  544.90   18.45   0
  -2   8  -7  592.18   11.58   0
   4   8   7   12.89    8.93   0
  -4   8  -7   -5.39   10.09   0
   4   8   7   18.54   10.12   0
   4  -8   7   18.00    9.87   0
  -6   8  -7   99.90   12.87   0
   6   8   7  115.27   10.60   0
   6   8   7  114.55   13.07   0
   6  -8   7  115.95    8.38   0
   7   9  -7   13.17    9.19   0
  -7  -9   7    2.69   13.37   0
   7  -9  -7    1.63    9.35   0
   7  -9  -7   -9.35   13.18   0
  -5  -9   7   46.05    7.24   0
   5  -9  -7   41.75   10.41   0
   5  -9  -7   39.16   10.18   0
   5   9  -7   51.37    9.83   0
  -3  -9   7   27.25    7.89   0
   3  -9  -7   38.88    8.41   0
  -3   9   7   35.76    8.52   0
   3  -9  -7   39.59    8.28   0
   3   9  -7   42.72    7.88   0
  -1  -9   7  371.74   10.37   0
  -1   9   7  387.18   13.47   0
   1   9  -7  370.20    8.48   0
   1  -9  -7  365.63   14.58   0
  -1   9  -7   10.84    7.80   0
  -1  -9  -7   12.71   10.16   0
   1  -9   7   23.21    7.48   0
   1   9   7    8.39    8.56   0
  -3   9  -7   -8.66    7.20   0
   3  -9   7    8.62    9.82   0
  -3  -9  -7    7.39   12.97   0
   3   9   7    0.85    8.79   0
   5   9   7   43.29    9.45   0
   5  -9   7   31.19    7.28   0
   5   9   7   22.53   10.51   0
  -5   9  -7   20.43   10.23   0
   6 -10  -7  110.90   10.61   0
  -6 -10   7  114.10   10.41   0
   6 -10  -7   66.97   14.25   0
   6  10  -7  119.48   10.30   0
   4 -10  -7   98.85   10.86   0
  -4 -10   7   97.06   10.29   0
   4 -10  -7   85.96   10.79   0
   4  10  -7   95.32    7.54   0
  -2 -10   7  737.59   12.88   0
   2 -10  -7  730.70   15.84   0
   2  10  -7  790.85   13.45   0
  -2  10   7  740.05   16.35   0
   0 -10  -7   34.85    8.76   0
   0  10   7   30.66    7.79   0
   0  10  -7   32.32    5.75   0
   0 -10   7   38.82    7.69   0
   2  10   7  145.56   10.98   0
  -2 -10  -7  121.90   14.38   0
   2 -10   7  120.22    8.02   0
  -2  10  -7  140.32    7.84   0
   4  10   7  114.70   11.85   0
  -4 -10  -7   94.87   11.75   0
  -4  10  -7  119.14    7.85   0
   4 -10   7  132.87   10.62   0
   4  10   7  120.26   10.13   0
   6  10   7   15.05   13.93   0
  -6  10  -7   11.16   10.08   0
   6 -10   7   -1.93    9.76   0
   6  10   7   13.79   12.65   0
   5 -11  -7  421.63   15.98   0
  -5 -11   7  375.71   11.99   0
   5 -11  -7  323.80   12.40   0
   5  11  -7  348.21   11.74   0
   3  11  -7  631.17   12.75   0
  -3 -11   7  620.63   13.26   0
   3 -11  -7  600.76   15.03   0
  -3  11   7  572.45   14.96   0
  -1 -11   7  594.85   12.91   0
  -1  11   7  587.81   15.94   0
   1  11  -7  622.70   12.98   0
   1 -11  -7  581.33   16.03   0
  -1  11  -7  169.74   10.37   0
  -1 -11  -7  136.35   14.37   0
   1  11   7  157.53   13.10   0
   1 -11   7  157.26   10.35   0
   3 -11   7  634.18   13.16   0
  -3  11  -7  597.20   13.25   0
   3  11   7  605.99   15.60   0
  -3 -11  -7  528.77   18.70   0
   5  11   7  109.59   14.51   0
   5 -11   7  104.76    9.98   0
  -5  11  -7   87.20   10.35   0
   5  11   7   95.43   12.99   0
  -4 -12   7   62.69   13.19   0
   4 -12  -7   69.03   13.33   0
   4  12  -7   65.39    9.37   0
   4 -12  -7   72.67   13.16   0
  -4  12   7   78.47   13.07   0
  -2 -12   7 1418.52   16.95   0
   2  12  -7 1398.76   14.80   0
   2 -12  -7 1454.16   21.14   0
  -2  12   7 1294.61   22.80   0
   0  12  -7  163.36   10.59   0
   0  12   7  174.00   13.50   0
   0 -12  -7  176.41   14.56   0
   0 -12   7  182.24   11.04   0
   2  12   7  177.43   11.60   0
  -2 -12  -7  165.01   15.10   0
   2 -12   7  227.86   10.92   0
  -2  12  -7  193.79   10.91   0
  -4  12  -7  109.81   10.01   0
   4  12   7  102.17   14.66   0
   4 -12   7  120.15    9.81   0
  -4 -12  -7   96.44   17.72   0
   4  12   7   94.52   12.89   0
  -3 -13   7  228.92   10.81   0
   3  13  -7  228.76   13.89   0
  -3  13   7  232.93   15.17   0
   3 -13  -7  273.13   14.92   0
   1 -13  -7   25.12   10.52   0
  -1 -13   7   33.61    9.90   0
  -1  13   7   18.52    9.80   0
   1  13  -7   26.68    7.14   0
  -1 -13  -7  126.19   14.75   0
   1  13   7  127.20   13.43   0
   1 -13   7  146.54   11.06   0
  -1  13  -7  115.20    8.25   0
   3 -13   7    7.66    9.12   0
   3  13   7    6.44   11.78   0
  -3 -13  -7   -8.71   13.94   0
  -3  13  -7    2.02   13.01   0
  -2 -14   7   21.65   12.92   0
   2  14  -7   13.10    9.03   0
  -2  14   7   10.92   12.71   0
   2 -14  -7   10.42   13.31   0
   0 -14   7    1.87    9.10   0
   0  14   7   12.22   12.22   0
   0  14  -7   11.31    8.95   0
   0 -14  -7    9.53   16.19   0
  -2  14  -7  226.46   14.68   0
  -2 -14  -7  191.27   17.35   0
   2  14   7  219.69   15.44   0
   2 -14   7  262.08   11.31   0
  -1 -15   7   98.74   13.58   0
   1 -15  -7   52.98   15.04   0
   1  15  -7   70.95   13.56   0
  -1  15   7   71.84   14.01   0
   1  15   7  124.21   14.63   0
  -1 -15  -7  124.89   15.72   0
   1 -15   7   89.40   10.92   0
   8   0  -8   11.24    9.49   0
   8   0  -8    5.92   13.27   0
   6   0  -8  908.69   13.89   0
   6   0  -8  804.80   11.84   0
  -6   0   8  914.08   13.37   0
   4   0  -8 1942.73   18.19   0
  -4   0   8 2057.05   19.39   0
   2   0  -8 9585.37   45.53   0
  -2   0   8 9980.92   45.14   0
   0   0  -8    4.03    8.27   0
   0   0   8    1.91    7.77   0
  -2   0  -8 7186.78   41.49   0
   2   0   8 7456.41   41.03   0
   4   0   8  100.98    8.98   0
  -4   0  -8  104.67    7.33   0
   6   0   8 3008.35   21.96   0
   6   0   8 3022.99   22.03   0
   8   0   8   19.88   13.77   0
   8   0   8   19.60    9.67   0
   7  -1  -8  268.63   11.82   0
   7  -1  -8  237.92    9.01   0
   7   1  -8  250.67    9.27   0
  -7  -1   8  254.07   11.64   0
   7   1  -8  263.68   11.74   0
  -5  -1   8 1316.20   14.36   0
   5  -1  -8 1332.87   15.04   0
  -5   1   8 1431.38   16.39   0
   5   1  -8 1323.20   15.72   0
   5  -1  -8 1324.48   16.20   0
   3   1  -8  892.68   13.28   0
   3  -1  -8  919.79   15.49   0
  -3   1   8  896.90   15.56   0
  -3  -1   8  900.41   14.61   0
  -1  -1   8 3587.75   28.31   0
  -1   1   8 3860.06   34.87   0
   1   1  -8 3726.58   29.44   0
   1  -1  -8 3599.82   34.44   0
   1   1   8  536.02   15.34   0
  -1  -1  -8  515.99   15.95   0
  -1   1  -8  548.97   13.72   0
   1  -1   8  542.22   13.40   0
  -3  -1  -8 2409.24   24.78   0
  -3   1  -8 2423.58   21.20   0
   3   1   8 2532.26   24.00   0
   3  -1   8 2503.70   22.06   0
  -5   1  -8  459.12   10.13   0
   5   1   8  449.08   11.64   0
   5   1   8  466.20   11.92   0
   5  -1   8  469.54   11.57   0
   7   1   8  176.92   11.69   0
   7   1   8  166.02   12.03   0
   7  -1   8  168.84    9.29   0
   7  -1   8  174.92   11.85   0
   8   2  -8   34.64    9.72   0
   8  -2  -8   36.01   13.41   0
   8  -2  -8   41.43   13.42   0
   8   2  -8   30.87   13.69   0
   6   2  -8  668.12   13.60   0
  -6  -2   8  610.52   11.14   0
   6  -2  -8  633.80   11.61   0
   6  -2  -8  665.29   14.12   0
   4   2  -8 1781.16   16.82   0
   4  -2  -8 1937.56   19.76   0
  -4   2   8 1985.50   19.64   0
   4  -2  -8 1846.59   19.44   0
  -4  -2   8 1968.78   17.95   0
   2   2  -8   81.80    9.05   0
  -2  -2   8   82.58    8.91   0
   2  -2  -8   81.95    9.58   0
  -2   2   8   80.50    9.39   0
   0   2   8  560.98   20.30   0
   0  -2  -8  568.53   21.75   0
   0   2  -8  590.44   13.42   0
   0  -2   8  559.78   11.91   0
  -2   2  -8  681.89   12.37   0
   2  -2   8  673.15   12.28   0
  -2  -2  -8  697.16   17.56   0
   2   2   8  691.89   16.72   0
   4   2   8  504.27   11.17   0
  -4   2  -8  485.96   11.99   0
   4   2   8  506.85   11.23   0
   4  -2   8  515.00   10.15   0
   6  -2   8   58.67    7.69   0
  -6   2  -8   69.50    7.95   0
   6   2   8   49.93   10.45   0
   6  -2   8   55.34    7.93   0
   6   2   8   48.41    7.77   0
   8   2   8   -1.48    9.73   0
   8   2   8    8.59    9.54   0
   8  -2   8    9.30   13.84   0
   8  -2   8   -2.81    9.58   0
   7   3  -8  197.07    8.84   0
   7  -3  -8  213.39   11.50   0
  -7  -3   8  182.44   11.40   0
   7  -3  -8  204.82    9.06   0
   5   3  -8  136.85    9.15   0
   5  -3  -8  113.59    9.28   0
  -5  -3   8  137.02    6.92   0
   5  -3  -8  127.91    7.24   0
   3   3  -8  632.51   12.35   0
   3  -3  -8  633.16   14.19   0
  -3  -3   8  654.00   12.36   0
   3  -3  -8  634.37   14.00   0
   1  -3  -8  151.84   13.83   0
  -1  -3   8  138.03    7.46   0
   1  -3  -8  142.84   11.84   0
   1   3  -8  133.19    7.63   0
  -1   3  -8 1164.97   16.08   0
   1   3   8 1190.82   32.84   0
   1  -3   8 1143.85   14.79   0
   1   3   8 1185.94   35.16   0
  -3   3  -8  246.69    8.42   0
   3   3   8  268.78   11.40   0
   3   3   8  257.90   11.48   0
   3  -3   8  239.30    8.18   0
   5   3   8   37.21    6.08   0
   5   3   8   29.74    8.35   0
  -5   3  -8   32.15    8.41   0
   5  -3   8   37.04    5.95   0
   7   3   8  185.29   11.78   0
   7   3   8  140.45    9.11   0
   7  -3   8  146.24   11.96   0
   7  -3   8  168.86    9.10   0
   8   4  -8  213.67   14.37   0
   8   4  -8  174.90   11.51   0
   8  -4  -8  176.64   14.57   0
  -8  -4   8  193.90   11.08   0
   8  -4  -8  201.35   11.29   0
   6   4  -8  774.52   11.98   0
   6  -4  -8  781.82   14.70   0
  -6  -4   8  844.43   14.15   0
   6  -4  -8  788.35   12.65   0
   4   4  -8 1320.12   15.35   0
  -4  -4   8 1280.73   14.01   0
   4  -4  -8 1154.82   15.49   0
   4  -4  -8 1298.31   15.97   0
  -2  -4   8    2.03    7.71   0
   2  -4  -8    8.09    8.46   0
   2  -4  -8    5.28    8.47   0
   2   4  -8    6.76    5.62   0
   0   4  -8 3063.30   22.58   0
   0  -4   8 3104.35   22.48   0
   2   4   8 1350.52   25.86   0
   2  -4   8 1316.66   14.80   0
  -2   4  -8 1297.52   16.05   0
   2   4   8 1367.33   26.33   0
   4   4   8  917.63   16.47   0
   4  -4   8  869.62   12.15   0
   4   4   8  841.01   15.73   0
  -4   4  -8  870.64   13.81   0
   6   4   8   49.20   10.32   0
  -6   4  -8   52.50    7.74   0
   6   4   8   55.33   10.53   0
   6  -4   8   46.79    7.35   0
   8   4   8  165.26   15.51   0
   8   4   8  204.96   15.46   0
   8  -4   8  141.56   15.39   0
   8  -4   8  155.06   14.87   0
   7  -5  -8   64.73   10.72   0
   7  -5  -8   45.39   10.70   0
  -7  -5   8   50.87    7.80   0
   7   5  -8   45.73    7.64   0
   5   5  -8 1123.39   13.99   0
  -5  -5   8 1110.59   13.14   0
   5  -5  -8 1029.12   15.23   0
   5  -5  -8 1075.76   15.46   0
   3  -5  -8  368.93   12.10   0
  -3  -5   8  338.25    8.44   0
   3   5  -8  354.61    8.61   0
   3  -5  -8  327.19   11.94   0
  -1  -5   8  809.26   12.98   0
   1  -5  -8  790.99   25.09   0
   1  -5  -8  758.65   23.87   0
   1   5  -8  767.36   11.93   0
  -1   5  -8 1043.86   14.71   0
   1  -5   8 1032.31   13.33   0
   3   5   8  492.84   14.12   0
   3  -5   8  501.54   11.22   0
  -3   5  -8  465.09   11.57   0
   3   5   8  489.51   14.70   0
   5  -5   8  671.94   13.63   0
  -5   5  -8  681.97   13.74   0
   5   5   8  648.82   14.63   0
   5   5   8  631.81   15.00   0
  -7   5  -8   58.36   14.19   0
   7   5   8   88.08   10.15   0
   7   5   8   75.23   10.09   0
   7  -5   8   82.05   13.57   0
   8   6  -8   40.07   10.16   0
   8  -6  -8   32.84   10.28   0
   8  -6  -8   44.99   10.04   0
  -8  -6   8    4.42   14.20   0
   6   6  -8  118.54   10.37   0
   6  -6  -8  100.11    8.39   0
   6  -6  -8  100.28   10.89   0
  -6  -6   8  117.12   10.55   0
   4   6  -8  427.88    9.08   0
   4  -6  -8  430.16   12.19   0
   4  -6  -8  390.73   12.08   0
  -4  -6   8  401.40    9.06   0
  -2  -6   8   31.52    5.79   0
   2  -6  -8   41.06   10.49   0
   2   6  -8   39.02    7.94   0
   2  -6  -8   33.79    8.85   0
   0   6  -8  354.64    9.34   0
   0  -6   8  382.23    9.24   0
   2  -6   8  711.78   12.53   0
  -2   6  -8  634.62   12.35   0
   2   6   8  691.31   23.26   0
   2   6   8  668.46   20.79   0
  -4   6  -8   88.56    6.72   0
   4  -6   8  102.90    8.62   0
   4   6   8   95.64    8.85   0
   4   6   8   90.16    9.27   0
   6  -6   8   24.81   10.09   0
   6   6   8   28.07    9.80   0
  -6   6  -8   26.90    7.40   0
   6   6   8   26.91   10.26   0
   7   7  -8   15.29    9.16   0
   7  -7  -8    6.26    9.28   0
  -7  -7   8   22.69    9.30   0
   7  -7  -8   12.74    9.13   0
   5   7  -8   -3.90    9.75   0
   5  -7  -8   12.46    9.90   0
   5  -7  -8    4.67    7.20   0
  -5  -7   8   -2.18    9.63   0
  -3  -7   8   18.93    7.71   0
   3  -7  -8   18.80    7.97   0
   3  -7  -8    7.31    8.39   0
   3   7  -8    8.65    8.01   0
  -1  -7   8   80.50    6.33   0
   1  -7  -8   79.68   11.64   0
   1   7  -8   77.27    8.49   0
   1  -7  -8   81.10   12.46   0
  -1   7  -8  122.31    6.99   0
   1  -7   8  120.10    6.79   0
   3   7   8  203.47   11.73   0
   3   7   8  211.21   12.68   0
   3  -7   8  199.62    9.16   0
  -3   7  -8  183.81    9.39   0
   5   7   8   75.45    9.75   0
   5  -7   8   67.82    7.65   0
   5   7   8   70.65    8.04   0
  -5   7  -8   59.77   10.41   0
  -7   7  -8   11.90   14.05   0
   7  -7   8   -4.77   13.53   0
   7   7   8   12.20    8.93   0
   7   7   8   12.10    9.82   0
   6   8  -8   11.67    7.32   0
  -6  -8   8   14.92    7.24   0
   6  -8  -8   16.17   10.22   0
   6  -8  -8   21.55   10.19   0
  -4  -8   8  359.32   11.87   0
   4  -8  -8  306.03   12.59   0
   4  -8  -8  361.46   12.95   0
   4   8  -8  371.25   11.62   0
   2  -8  -8   35.84    8.49   0
   2  -8  -8   31.45    8.70   0
  -2  -8   8   26.99    5.88   0
   2   8  -8   38.91    5.83   0
   0   8   8  502.65   26.48   0
   0   8  -8  497.14    9.45   0
   0  -8  -8  478.72   24.96   0
   0  -8   8  495.05    9.51   0
   2   8   8  228.92   14.72   0
   2   8   8  217.52   14.24   0
   2  -8   8  205.17    7.57   0
  -2   8  -8  208.22    7.48   0
   4   8   8  830.47   16.80   0
   4   8   8  892.66   18.54   0
   4  -8   8  900.62   12.24   0
  -4   8  -8  867.81   12.37   0
   6   8   8   19.56   13.13   0
   6  -8   8   16.80   12.84   0
  -6   8  -8    9.37   13.27   0
   6   8   8    9.67   11.98   0
  -7  -9   8  100.93   14.60   0
   7  -9  -8  139.98   14.39   0
   7  -9  -8  154.54   14.52   0
   7   9  -8  149.07   10.81   0
  -5  -9   8  164.84   10.88   0
   5  -9  -8  158.59   11.28   0
   5  -9  -8  147.18    8.86   0
   5   9  -8  169.33   10.59   0
   3  -9  -8  603.80   15.15   0
  -3  -9   8  593.52   10.54   0
   3   9  -8  625.89   12.60   0
   3  -9  -8  521.48   14.73   0
  -1   9   8   10.13    9.22   0
  -1  -9   8    9.38    5.54   0
   1   9  -8    7.11    7.66   0
   1  -9  -8   12.63    9.88   0
  -1  -9  -8  386.03   21.69   0
  -1   9  -8  412.05   10.68   0
   1  -9   8  443.77   10.56   0
   1   9   8  444.04   20.73   0
   3   9   8  253.85   15.44   0
   3   9   8  258.02   13.84   0
   3  -9   8  240.49   11.10   0
  -3   9  -8  248.89   11.12   0
   5   9   8   55.92   10.11   0
   5  -9   8   46.00    7.65   0
   5   9   8   63.38   10.93   0
  -5   9  -8   53.71    7.67   0
   6 -10  -8  540.12   16.63   0
  -6 -10   8  543.93   13.09   0
   6  10  -8  542.83   13.05   0
   6 -10  -8  505.86   17.68   0
   4 -10  -8   -1.39    9.97   0
  -4 -10   8   12.60    6.81   0
   4  10  -8   17.59    9.44   0
   4 -10  -8    4.23    9.97   0
  -2  10   8 1032.33   19.58   0
  -2 -10   8 1053.81   15.00   0
   2 -10  -8 1058.94   19.56   0
   2  10  -8 1061.49   12.74   0
   0  10  -8   33.14    5.54   0
   0 -10  -8   29.58   10.31   0
   0 -10   8   28.28    5.71   0
   0  10   8   29.73    9.76   0
   2  10   8  544.35   18.65   0
  -2 -10  -8  459.45   19.50   0
  -2  10  -8  556.69   12.71   0
   2 -10   8  533.89   10.78   0
  -4  10  -8   35.93   10.11   0
   4 -10   8   32.27    7.45   0
   4  10   8   39.43   10.45   0
   4  10   8   37.56    9.24   0
  -6  10  -8  184.52   15.07   0
   6 -10   8  165.13   14.90   0
   6  10   8  157.25   16.22   0
   6  10   8  165.61   14.65   0
   5 -11  -8   85.32   13.79   0
   5 -11  -8   71.04   13.98   0
  -5 -11   8   78.69   13.52   0
   5  11  -8   70.89    9.66   0
   3 -11  -8   84.48   10.54   0
  -3  11   8   66.87   10.63   0
   3  11  -8   52.98    7.41   0
  -3 -11   8   60.61    7.46   0
   3 -11  -8   59.44   10.77   0
   1 -11  -8   47.12   10.44   0
   1  11  -8   33.30    7.11   0
  -1 -11   8   56.40    9.92   0
  -1  11   8   50.20    9.93   0
  -1  11  -8  143.13   10.35   0
   1 -11   8  148.30    8.03   0
   1  11   8  137.17   13.58   0
  -1 -11  -8  129.38   16.66   0
   3 -11   8    0.56    9.89   0
   3  11   8   10.17    8.71   0
  -3  11  -8   10.48    6.97   0
  -3 -11  -8    8.69   12.74   0
   3  11   8   11.46    9.88   0
   5  11   8   53.24   14.06   0
   5 -11   8   29.59   13.85   0
  -5  11  -8   55.10   13.56   0
   5  11   8   49.05   12.56   0
   4 -12  -8    5.70   12.90   0
   4  12  -8   14.82   12.46   0
  -4 -12   8   14.62    9.14   0
   4 -12  -8   11.02    9.39   0
  -2 -12   8  271.63   11.97   0
   2  12  -8  255.42    9.00   0
  -2  12   8  261.50   13.22   0
   2 -12  -8  285.87   13.56   0
   0  12  -8    1.11    9.57   0
   0 -12  -8   -3.36   12.40   0
   0  12   8    4.39   11.18   0
   0 -12   8    6.38    6.74   0
  -2 -12  -8  365.98   18.46   0
  -2  12  -8  382.91    9.77   0
   2 -12   8  385.35   12.63   0
   2  12   8  399.75   17.36   0
   4  12   8   35.20   16.75   0
   4 -12   8   26.80    9.54   0
  -4  12  -8   31.14   13.46   0
   4  12   8   28.24   12.17   0
   3 -13  -8  133.35   17.28   0
  -3 -13   8  174.88   13.87   0
   3 -13  -8  176.10   14.71   0
   3  13  -8  165.06   13.64   0
  -3  13   8  147.69   14.67   0
  -1 -13   8  212.01    8.74   0
   1 -13  -8  226.14   15.70   0
   1  13  -8  234.96    8.90   0
  -1  13   8  208.69   15.13   0
   1  13   8  242.48   15.78   0
  -1 -13  -8  197.99   17.18   0
   1 -13   8  275.78   11.67   0
  -1  13  -8  232.95    9.04   0
   3  13   8   93.71   16.20   0
  -3 -13  -8   87.47   17.96   0
  -3  13  -8   92.20   10.25   0
   3 -13   8  101.22   10.16   0
  -2 -14   8   42.97   13.25   0
   2  14  -8   39.35    9.37   0
  -2  14   8   35.39   13.37   0
   2 -14  -8   35.91   16.71   0
   0 -14   8  289.03   11.74   0
   0  14  -8  331.21   14.67   0
   0  14   8  300.21   19.43   0
   0 -14  -8  304.75   20.55   0
   2  14   8   40.18   16.03   0
  -2 -14  -8   14.04   17.74   0
  -2  14  -8   10.47    9.73   0
   2 -14   8   18.71   13.36   0
   8   0  -9  -20.62   13.25   0
   8   0  -9   14.70   13.13   0
   6   0  -9   -4.68   10.16   0
  -6   0   9    3.47    9.92   0
   6   0  -9   14.61    9.98   0
   4   0  -9   15.04    6.56   0
  -4   0   9    7.17    6.18   0
   2   0  -9   -4.55    8.19   0
  -2   0   9    1.00    8.13   0
   0   0  -9    2.44    8.02   0
   0   0   9   -1.29    7.78   0
  -2   0  -9   -0.48    8.68   0
   2   0   9    2.77    7.87   0
  -4   0  -9   -0.38    6.25   0
   4   0   9    6.98    7.62   0
   6   0   9    3.22    7.38   0
   6   0   9   -3.88   10.66   0
   8   0   9    8.46    9.37   0
   8   0   9   -3.37   13.82   0
   7   1  -9  616.87   13.69   0
   7   1  -9  578.97   11.34   0
   7  -1  -9  611.85   13.67   0
   7  -1  -9  574.44   11.52   0
  -7  -1   9  580.29   13.37   0
  -5  -1   9   16.90    8.16   0
  -5   1   9   -1.26    5.85   0
   5   1  -9    0.87    5.90   0
   5  -1  -9    4.42    5.86   0
   5  -1  -9   10.68    5.88   0
   3   1  -9 1373.59   15.83   0
   3  -1  -9 1451.02   18.31   0
  -3  -1   9 1424.80   16.63   0
  -3   1   9 1480.81   18.10   0
  -1   1   9   28.31    8.22   0
  -1  -1   9   19.93    8.44   0
   1   1  -9   22.06    8.43   0
   1  -1  -9   17.92    8.56   0
  -1  -1  -9  728.36   17.76   0
   1   1   9  751.09   17.02   0
   1  -1   9  736.18   14.30   0
  -1   1  -9  768.12   15.19   0
   3  -1   9  214.91    9.94   0
  -3  -1  -9  219.78   11.18   0
  -3   1  -9  186.94    8.41   0
   3   1   9  228.15   10.38   0
   5   1   9   63.87    6.45   0
   5   1   9   77.17    8.75   0
   5  -1   9   57.67    8.48   0
  -5   1  -9   56.81    6.56   0
   7   1   9   36.84   10.44   0
   7  -1   9    8.44   10.82   0
   7  -1   9   19.57   11.04   0
   7   1   9   20.21   10.99   0
   8   2  -9  121.87   14.67   0
   8   2  -9  163.76   10.83   0
   8  -2  -9  139.40   14.52   0
   8  -2  -9  110.44   14.46   0
   6  -2  -9  948.96   15.44   0
   6  -2  -9  975.14   15.56   0
  -6  -2   9  949.52   12.54   0
   6   2  -9  994.77   15.05   0
   4   2  -9  425.70   11.22   0
   4  -2  -9  407.66   10.03   0
   4  -2  -9  388.52   11.74   0
  -4  -2   9  439.71   11.14   0
  -4   2   9  427.54   10.06   0
   2  -2  -9 2504.06   26.43   0
  -2  -2   9 2514.20   20.78   0
  -2   2   9 2594.34   26.87   0
   2   2  -9 2570.73   21.87   0
   0  -2  -9   23.58   10.99   0
   0   2   9   24.37    8.94   0
   0   2  -9   17.04    8.69   0
   0  -2   9   19.44    8.26   0
   2  -2   9 2335.87   20.18   0
   2   2   9 2306.72   27.01   0
  -2  -2  -9 2267.42   28.50   0
  -2   2  -9 2332.54   21.55   0
   4  -2   9  150.86    7.31   0
   4   2   9  165.14    9.83   0
   4   2   9  165.57    9.98   0
  -4   2  -9  149.80    9.83   0
  -6   2  -9  334.78   12.73   0
   6  -2   9  315.62   12.88   0
   6   2   9  344.58   10.36   0
   6   2   9  341.05   12.64   0
   6  -2   9  376.09   12.13   0
   8   2   9    1.46   13.73   0
   8   2   9    5.96   13.67   0
   8  -2   9   -6.33    9.79   0
   8  -2   9    9.26    9.43   0
   7  -3  -9  159.42    8.95   0
   7   3  -9  183.27   11.18   0
   7  -3  -9  182.87    8.65   0
  -7  -3   9  166.02   11.24   0
   5   3  -9  816.07   12.98   0
   5  -3  -9  752.65   13.58   0
  -5  -3   9  790.63   11.22   0
   5  -3  -9  765.15   12.33   0
   3   3  -9  527.38   11.96   0
  -3  -3   9  569.17   11.85   0
   3  -3  -9  552.53   13.83   0
   3  -3  -9  547.83   13.65   0
   1  -3  -9 1404.14   27.33   0
  -1  -3   9 1438.35   16.67   0
   1   3  -9 1346.64   15.57   0
  -1   3   9 1412.36   28.07   0
   1  -3   9  722.39   12.07   0
  -1   3  -9  784.34   13.76   0
   1   3   9  808.92   28.17   0
   1   3   9  785.73   26.79   0
  -3   3  -9  690.15   11.48   0
   3  -3   9  711.18   12.79   0
   3   3   9  724.73   15.96   0
   3   3   9  693.77   15.51   0
   5  -3   9  332.32   11.15   0
   5   3   9  331.67   10.43   0
   5   3   9  347.08   11.81   0
  -5   3  -9  341.01   11.51   0
   7   3   9   19.67   11.83   0
   7   3   9   23.17   13.02   0
   7  -3   9   15.23    9.72   0
  -7   3  -9   13.20    9.39   0
   7  -3   9   25.87    9.24   0
   8   4  -9   88.63   10.26   0
   8  -4  -9   69.77   13.89   0
   8  -4  -9   79.03   13.92   0
  -8  -4   9  101.92   13.82   0
   6   4  -9    5.01    9.92   0
   6  -4  -9    5.73    7.03   0
  -6  -4   9   -5.64   10.04   0
   6  -4  -9   17.49    9.83   0
   4  -4  -9  783.12   14.79   0
   4   4  -9  766.71   12.84   0
  -4  -4   9  771.30   12.70   0
   4  -4  -9  721.09   12.76   0
  -2  -4   9   54.73    6.08   0
   2  -4  -9   52.37    9.19   0
   2  -4  -9   44.40    9.06   0
   2   4  -9   54.31    6.01   0
   0   4  -9  874.13   13.84   0
   0  -4   9  811.94   13.26   0
   2   4   9  248.13   14.64   0
   2  -4   9  233.37    7.89   0
  -2   4  -9  257.96    8.37   0
   2   4   9  257.66   14.45   0
   4   4   9  853.04   16.06   0
   4   4   9  899.22   16.12   0
  -4   4  -9  839.24   12.29   0
   4  -4   9  908.13   13.52   0
  -6   4  -9   52.05   10.71   0
   6  -4   9   71.52   10.28   0
   6   4   9   71.31    7.65   0
   6   4   9   42.02   10.76   0
   7  -5  -9   -2.64    7.15   0
   7   5  -9  -14.85   10.06   0
   7  -5  -9   -4.88   10.25   0
  -7  -5   9    5.04   10.14   0
   5   5  -9  162.13    9.32   0
   5  -5  -9  139.02    7.48   0
  -5  -5   9  148.13    9.16   0
   5  -5  -9  150.37    9.66   0
  -3  -5   9   18.44    8.13   0
   3  -5  -9   32.28    6.48   0
   3   5  -9   31.16    8.08   0
   3  -5  -9   24.64    8.69   0
  -1  -5   9  126.99    6.82   0
   1   5  -9  125.14    6.97   0
   1  -5  -9  126.64   14.46   0
   1  -5  -9  128.28   14.41   0
  -1   5  -9  256.52   10.04   0
   1  -5   9  270.50    9.82   0
   3   5   9  177.84   10.84   0
   3   5   9  179.82   10.69   0
  -3   5  -9  182.35    7.50   0
   3  -5   9  199.60    9.25   0
   5   5   9  166.60   10.91   0
   5  -5   9  158.02    8.38   0
   5   5   9  152.11    9.04   0
  -5   5  -9  149.72    8.41   0
   7  -5   9  -13.93   13.26   0
  -7   5  -9   14.81    9.63   0
   7   5   9  -13.16   13.55   0
   7   5   9   14.61   13.01   0
   8   6  -9  173.54   15.57   0
   8  -6  -9  232.23   15.20   0
  -8  -6   9  216.92   12.26   0
   8  -6  -9  211.34   11.85   0
   6   6  -9   53.71    7.12   0
   6  -6  -9   28.28   10.32   0
   6  -6  -9   28.47    7.48   0
  -6  -6   9   43.97    7.13   0
  -4  -6   9 1238.25   13.44   0
   4  -6  -9 1238.83   17.62   0
   4  -6  -9 1146.16   17.09   0
   4   6  -9 1253.86   14.79   0
  -2  -6   9    2.60    5.39   0
   2   6  -9    8.36    7.71   0
   2  -6  -9    6.47    8.09   0
   2  -6  -9    3.88    8.05   0
   0   6  -9 3859.86   23.73   0
   0  -6   9 3720.50   22.49   0
   2  -6   9  321.11   10.16   0
   2   6   9  343.56   20.28   0
  -2   6  -9  310.55    8.51   0
   2   6   9  328.90   19.61   0
   4   6   9 1811.77   23.72   0
  -4   6  -9 1923.43   17.57   0
   4   6   9 1800.43   23.29   0
   4  -6   9 2025.85   17.99   0
   6   6   9    3.56    7.01   0
   6  -6   9    5.61    7.09   0
   6   6   9    6.59    9.51   0
  -6   6  -9   -4.06   10.39   0
   7   7  -9   89.01   13.87   0
   7  -7  -9   98.59   13.68   0
  -7  -7   9   94.53   10.17   0
   7  -7  -9   64.02   13.80   0
   5  -7  -9  650.03   14.59   0
   5  -7  -9  574.39   14.08   0
  -5  -7   9  626.59   11.05   0
   5   7  -9  682.02   13.35   0
   3  -7  -9  374.17   12.68   0
  -3  -7   9  418.21    8.98   0
   3  -7  -9  422.20   12.93   0
   3   7  -9  417.45    8.94   0
  -1  -7   9  844.79   12.68   0
   1  -7  -9  738.91   25.84   0
   1   7  -9  808.21   11.40   0
   1  -7  -9  802.57   26.61   0
  -1   7  -9  836.50   11.48   0
   1  -7   9  872.57   13.08   0
   3   7   9 1876.20   27.17   0
   3  -7   9 2073.36   17.76   0
  -3   7  -9 1893.33   16.30   0
   3   7   9 1937.55   29.75   0
   5   7   9  311.37   12.22   0
   5  -7   9  307.80    9.29   0
  -5   7  -9  286.89    9.35   0
   5   7   9  293.80   12.92   0
  -7   7  -9   49.51   11.11   0
   7  -7   9   81.62   13.98   0
   7   7   9  120.17   14.32   0
   7   7   9   91.17   13.87   0
   6  -8  -9  279.54   12.54   0
  -6  -8   9  297.71    9.62   0
   6  -8  -9  256.15   10.48   0
   6   8  -9  293.98    9.46   0
  -4  -8   9   12.66    9.58   0
   4  -8  -9    4.86    9.88   0
   4  -8  -9    5.42    9.85   0
   4   8  -9   -5.86    9.69   0
  -2  -8   9  491.04    9.22   0
   2  -8  -9  479.07   16.02   0
   2  -8  -9  436.84   14.55   0
   2   8  -9  475.75    9.44   0
   0   8  -9   24.39    5.76   0
   0  -8   9   30.52    7.91   0
   2   8   9 1911.53   48.30   0
   2   8   9 1966.10   50.52   0
   2  -8   9 1897.53   16.12   0
  -2   8  -9 1957.10   17.52   0
   4   8   9   14.44    8.99   0
  -4   8  -9   18.25    9.95   0
   4  -8   9   16.94    9.76   0
   4   8   9    9.57    9.75   0
   6   8   9   75.97   12.63   0
  -6   8  -9   70.35   10.07   0
   6  -8   9  106.91    9.93   0
   6   8   9   69.22   13.77   0
   7  -9  -9   21.90   13.78   0
  -7  -9   9   38.44    9.81   0
   7  -9  -9   21.25   13.95   0
   7   9  -9   30.17    9.75   0
   5  -9  -9    8.15   10.02   0
   5  -9  -9   10.69   10.00   0
   5   9  -9    0.71    6.99   0
  -5  -9   9    2.28    6.98   0
   3  -9  -9   26.24    9.91   0
  -3  -9   9   30.08    6.87   0
   3  -9  -9   16.80   10.08   0
   3   9  -9   25.73    9.84   0
  -1  -9   9  227.66    9.53   0
   1   9  -9  241.76    7.56   0
   1  -9  -9  202.10   14.93   0
   1  -9  -9  226.31   15.98   0
  -1   9  -9   35.67    8.10   0
   1  -9   9   44.15    8.13   0
  -3   9  -9    1.61    9.63   0
   3   9   9    7.93   11.49   0
   3  -9   9    6.31    6.72   0
   3   9   9    4.86   10.57   0
   5   9   9    1.61    9.23   0
   5  -9   9   20.79    9.96   0
  -5   9  -9   -5.93   10.35   0
   5   9   9    1.89    9.93   0
   6  10  -9  -14.83    9.33   0
  -6 -10   9  -30.88   13.40   0
   6 -10  -9   -9.22   13.41   0
   6 -10  -9    9.23   13.16   0
   4 -10  -9  130.68    8.99   0
   4 -10  -9  170.84   11.83   0
   4  10  -9  155.52   10.42   0
  -4 -10   9  172.48   10.70   0
   2  10  -9  643.90   10.93   0
  -2 -10   9  640.15   13.41   0
   2 -10  -9  596.27   17.18   0
   2 -10  -9  499.28   18.19   0
   0  10  -9   53.41    7.27   0
   0 -10  -9   45.42   20.14   0
   0 -10  -9   44.08   18.46   0
   0 -10   9   63.73    7.14   0
   2  10   9  172.69   19.96   0
   2 -10   9  163.65    8.25   0
  -2  10  -9  180.84   10.72   0
   2  10   9  170.46   18.78   0
   4  10   9  165.48   14.72   0
  -4  10  -9  159.14    8.69   0
   4 -10   9  170.29    8.75   0
   4  10   9  178.90   13.61   0
   5 -11  -9   12.79   13.06   0
  -5 -11   9   10.48    9.42   0
   5  11  -9    9.14    9.08   0
   5 -11  -9    6.24   13.16   0
  -3 -11   9  523.89   13.11   0
   3 -11  -9  424.46   16.88   0
   3 -11  -9  559.95   15.43   0
   3  11  -9  536.86   10.61   0
   1  11  -9  405.55    9.48   0
  -1 -11   9  374.66    9.49   0
   1 -11  -9  369.01   17.83   0
   1 -11  -9  329.64   17.09   0
  -1  11   9  363.99   17.78   0
  -1  11  -9  490.00   12.39   0
   1 -11   9  482.83   10.04   0
   3  11   9  202.91   15.01   0
  -3  11  -9  191.22   11.25   0
   3 -11   9  216.92   11.36   0
   3  11   9  208.87   16.43   0
   5 -11   9  177.18   14.48   0
   5  11   9  167.69   16.35   0
   5  11   9  189.53   14.34   0
  -5  11  -9  153.95   11.25   0
  -4 -12   9  135.73   13.99   0
   4 -12  -9  142.97   14.44   0
   4 -12  -9  113.37   14.33   0
   4  12  -9  129.02   10.28   0
   2 -12  -9  296.21   16.95   0
   2  12  -9  412.74   12.28   0
  -2 -12   9  395.67   12.48   0
   2 -12  -9  413.15   17.56   0
   0  12  -9   56.04    9.98   0
   0 -12  -9   59.50   15.50   0
   0  12   9   62.61   14.91   0
   0 -12   9   76.93    9.99   0
   2  12   9  191.47   19.84   0
  -2  12  -9  190.06    8.93   0
   2 -12   9  191.74   11.45   0
   2  12   9  198.77   21.08   0
  -4  12  -9  181.30   10.77   0
   4 -12   9  159.49   11.06   0
   4  12   9  179.51   17.00   0
   4  12   9  180.12   18.91   0
   3  13  -9    1.10    8.99   0
   3 -13  -9    1.90   13.18   0
  -3 -13   9  -10.59   13.00   0
   3 -13  -9   -8.94   12.95   0
  -1  13   9  130.28   17.15   0
  -1 -13   9  123.45   10.00   0
   1 -13  -9  134.31   17.97   0
   1  13  -9  147.97   13.34   0
  -1 -13  -9   26.98   22.98   0
   1  13   9   34.04   20.37   0
   1 -13   9    9.37   13.08   0
  -1  13  -9   39.52    9.08   0
   3 -13   9   34.89    9.49   0
   3  13   9   26.95   19.33   0
  -3  13  -9   10.35    9.68   0
   3  13   9   31.67   17.66   0
   2 -14  -9   21.78   16.70   0
  -2 -14   9   46.77    9.28   0
   2  14  -9   36.04   12.83   0
   2 -14  -9   21.64   13.56   0
   0 -14   9   -3.94   13.16   0
   0  14  -9    7.83   12.85   0
   0  14   9    4.94   18.43   0
   0 -14  -9    7.47   18.95   0
   2  14   9   39.24   24.51   0
  -2  14  -9   19.09    9.72   0
   2 -14   9   42.52   13.17   0
   2  14   9   33.98   25.78   0
   8   0 -10   19.90    9.48   0
   8   0 -10    1.19   13.57   0
   6   0 -10  494.02   10.71   0
  -6   0  10  496.45   12.82   0
   4   0 -10   10.29    8.41   0
  -4   0  10   12.39    5.84   0
   2   0 -10 1813.15   20.55   0
  -2   0  10 1878.21   20.21   0
   0   0  10 1624.31   20.91   0
   0   0 -10 1503.42   21.11   0
   2   0  10 1080.65   16.79   0
  -2   0 -10 1108.49   17.50   0
  -4   0 -10   73.51    6.85   0
   4   0  10   69.40    6.51   0
   6   0  10 1647.49   19.21   0
   6   0  10 1595.60   18.65   0
   7   1 -10  358.33    9.98   0
   7  -1 -10  351.84   10.42   0
   7  -1 -10  334.34   10.13   0
   7   1 -10  372.25   10.17   0
  -7  -1  10  357.32    9.88   0
   5   1 -10  339.49   10.52   0
   5  -1 -10  318.28    8.99   0
  -5   1  10  333.75    8.87   0
  -5  -1  10  339.03    8.57   0
  -3  -1  10 1442.37   16.87   0
   3   1 -10 1420.97   17.15   0
   3  -1 -10 1459.68   18.34   0
  -3   1  10 1450.67   16.92   0
  -1  -1  10 1598.92   18.29   0
  -1   1  10 1654.14   21.41   0
   1   1 -10 1576.73   18.56   0
   1  -1 -10 1564.56   22.26   0
   1   1  10 1223.66   20.01   0
   1  -1  10 1224.45   17.07   0
  -1  -1 -10 1170.40   21.82   0
  -1   1 -10 1200.13   17.58   0
   3   1  10   12.11    8.11   0
   3  -1  10   12.20    5.67   0
  -3  -1 -10   13.96    8.89   0
  -3   1 -10    8.08    8.47   0
  -5   1 -10  340.95   12.66   0
   5   1  10  306.10   10.13   0
   5   1  10  326.45   12.20   0
   5  -1  10  338.85   12.09   0
   7   1  10  752.11   14.72   0
   7  -1  10  773.85   14.69   0
   7   1  10  786.70   17.80   0
   7  -1  10  759.56   14.39   0
   8  -2 -10    6.64    9.34   0
  -8  -2  10    8.81    9.27   0
   8  -2 -10    0.52   13.31   0
   8   2 -10   -3.18   13.63   0
   8   2 -10    4.13    9.51   0
   6   2 -10   11.71    9.89   0
   6  -2 -10   26.21   10.03   0
   6  -2 -10   14.68   10.10   0
  -6  -2  10    5.36    6.98   0
   4   2 -10  213.32    8.20   0
   4  -2 -10  196.30    8.40   0
  -4   2  10  259.73   10.38   0
  -4  -2  10  238.38    9.83   0
   2  -2 -10  160.19   10.61   0
  -2  -2  10  169.45    9.51   0
  -2   2  10  182.31   10.70   0
   2   2 -10  164.60    7.77   0
   0  -2 -10 2554.41   34.64   0
   0   2 -10 2531.21   22.79   0
   0   2  10 2558.74   33.84   0
   0  -2  10 2477.10   21.27   0
  -2   2 -10  737.41   12.48   0
   2   2  10  777.91   16.79   0
   2  -2  10  727.72   12.17   0
  -2  -2 -10  732.37   17.70   0
   4  -2  10  806.08   12.34   0
  -4   2 -10  763.27   12.32   0
   4   2  10  780.92   15.27   0
   4   2  10  806.15   13.54   0
  -6   2 -10    2.07   10.59   0
   6   2  10    5.51    7.32   0
   6  -2  10    8.17    7.12   0
   6   2  10    0.97   10.20   0
   7  -3 -10  256.76   12.32   0
   7   3 -10  212.72   11.73   0
  -7  -3  10  246.77    9.12   0
   7  -3 -10  229.41   11.90   0
   5  -3 -10  149.94    7.55   0
   5  -3 -10  160.40    9.69   0
   5   3 -10  158.74    7.27   0
  -5  -3  10  183.81    9.20   0
   3   3 -10  264.14    8.73   0
   3  -3 -10  256.80   11.62   0
  -3  -3  10  259.31    8.43   0
   3  -3 -10  279.78   11.65   0
  -3   3  10  273.63    9.60   0
  -1  -3  10  156.36    7.32   0
  -1   3  10  150.42   13.02   0
   1   3 -10  145.96    9.22   0
   1  -3 -10  141.64   12.56   0
  -1  -3 -10  836.23   26.82   0
  -1   3 -10  852.33   14.19   0
   1  -3  10  894.94   13.88   0
   1   3  10  868.22   25.51   0
  -3   3 -10   39.09    8.80   0
   3  -3  10   33.37    8.28   0
   3   3  10   42.58   10.61   0
   3   3  10   40.03    8.46   0
  -5   3 -10  198.26    8.89   0
   5   3  10  177.01   11.64   0
   5   3  10  186.11    8.96   0
   5  -3  10  195.40    8.53   0
   7  -3  10   28.34   13.18   0
   7  -3  10   22.13   13.65   0
   7   3  10   19.02   13.22   0
   7   3  10   22.18    9.45   0
  -7   3 -10   18.73   13.68   0
   8   4 -10  178.12   15.13   0
  -8  -4  10  158.08   15.16   0
   8  -4 -10  206.37   14.95   0
   8  -4 -10  200.88   15.04   0
   6  -4 -10  354.75    9.95   0
  -6  -4  10  350.19    9.31   0
   6   4 -10  377.94   11.97   0
   6  -4 -10  329.68   12.43   0
   4   4 -10  482.33    9.47   0
   4  -4 -10  485.02   12.68   0
   4  -4 -10  454.16   12.25   0
  -4  -4  10  486.60   11.09   0
   2  -4 -10  614.84   16.52   0
   2  -4 -10  611.38   16.29   0
  -2  -4  10  618.63   10.76   0
   2   4 -10  617.65   10.70   0
   0   4 -10 2447.34   20.28   0
   0  -4  10 2392.05   19.95   0
   2   4  10  355.71   16.15   0
   2   4  10  345.80   16.21   0
   2  -4  10  357.73   10.58   0
  -2   4 -10  348.56   10.90   0
   4  -4  10  497.62    9.76   0
   4   4  10  493.61   13.35   0
   4   4  10  493.15   13.12   0
  -4   4 -10  488.38   11.83   0
  -6   4 -10   95.71   11.11   0
   6   4  10  110.32   10.98   0
   6  -4  10   91.04   10.77   0
   6   4  10  109.51   11.07   0
   7  -5 -10  104.76   12.65   0
   7   5 -10  100.26    8.39   0
  -7  -5  10  128.68   12.35   0
   7  -5 -10   94.79    8.31   0
   5  -5 -10 1573.44   18.93   0
  -5  -5  10 1705.62   17.24   0
   5  -5 -10 1629.70   19.24   0
   5   5 -10 1693.12   15.70   0
   3   5 -10   60.36    8.27   0
   3  -5 -10   52.31    9.06   0
   3  -5 -10   68.07    9.25   0
  -3  -5  10   46.97    8.27   0
  -1  -5  10 2783.05   20.55   0
   1  -5 -10 2699.15   58.61   0
   1   5 -10 2673.83   20.68   0
   1  -5 -10 2790.12   57.12   0
  -1   5 -10  632.79   12.28   0
   1  -5  10  648.93   10.55   0
  -3   5 -10 1455.47   16.13   0
   3   5  10 1387.85   23.77   0
   3  -5  10 1433.10   14.65   0
   3   5  10 1397.62   24.44   0
   5  -5  10  138.88    7.86   0
   5   5  10  133.91   10.60   0
  -5   5 -10  165.83   11.10   0
   5   5  10  120.90   10.92   0
   7  -5  10  146.22   15.20   0
   7   5  10  228.72   15.36   0
   7   5  10  246.48   14.76   0
  -7   5 -10  174.24   15.34   0
   6   6 -10   74.87   10.41   0
  -6  -6  10   61.74    7.87   0
   6  -6 -10   58.29    7.89   0
   6  -6 -10   59.53   10.60   0
   4  -6 -10  127.61    9.45   0
  -4  -6  10  137.01    8.82   0
   4  -6 -10  100.20    7.27   0
   4   6 -10  109.88    6.45   0
  -2  -6  10  177.10    8.97   0
   2  -6 -10  160.94   12.89   0
   2   6 -10  177.50    7.08   0
   2  -6 -10  182.86   11.60   0
   0   6 -10 1377.00   15.83   0
   0  -6  10 1385.76   14.34   0
   2  -6  10   69.63    6.41   0
  -2   6 -10   75.52    6.36   0
  -4   6 -10  160.49    8.72   0
   4  -6  10  175.62   11.22   0
   4   6  10  165.51   12.93   0
   4   6  10  171.65   13.52   0
  -6   6 -10   63.52    8.26   0
   6  -6  10   77.21    8.01   0
   6   6  10   72.94   11.05   0
   6   6  10   96.39   10.83   0
   7  -7 -10   64.76    9.98   0
   7   7 -10   59.22   13.78   0
  -7  -7  10   81.23   13.66   0
   7  -7 -10   64.92   13.85   0
   5  -7 -10  367.25   10.90   0
  -5  -7  10  439.29   12.31   0
   5  -7 -10  413.70   13.46   0
   5   7 -10  389.30    9.77   0
  -3  -7  10  151.49    8.72   0
   3  -7 -10  114.94   11.28   0
   3  -7 -10  137.84   10.11   0
   3   7 -10  143.06    6.84   0
  -1  -7  10  763.81   11.24   0
   1   7 -10  820.38   11.27   0
  -1   7 -10   97.27    6.66   0
   1  -7  10  111.33    8.38   0
   3   7  10   12.18    9.30   0
  -3   7 -10   19.83    7.83   0
   3  -7  10   10.10    5.76   0
   3   7  10    7.70    8.89   0
   5  -7  10   13.77    9.74   0
   5   7  10    9.63   11.67   0
   5   7  10    3.21    9.09   0
  -5   7 -10   19.19   10.20   0
   7  -7  10   10.01    9.40   0
  -6  -8  10  120.57   12.14   0
   6  -8 -10   87.53   12.39   0
   6  -8 -10   87.92   12.65   0
   6   8 -10  124.99   13.54   0
   4  -8 -10  574.62   12.89   0
  -4  -8  10  707.60   13.33   0
   4  -8 -10  630.15   15.44   0
   4   8 -10  655.02   11.11   0
   2   8 -10  561.84    9.89   0
  -2  -8  10  575.06    9.91   0
   2  -8 -10  504.62   16.41   0
   2  -8 -10  602.56   17.02   0
   0   8 -10  592.28   11.28   0
   0  -8  10  579.97   11.37   0
   2  -8  10  329.21   10.07   0
  -2   8 -10  320.13   10.21   0
   4   8  10  194.36   11.80   0
   4   8  10  189.43   14.19   0
  -4   8 -10  202.60   11.11   0
   4  -8  10  205.80    8.55   0
   6   8  10    8.70   12.12   0
   6   8  10   15.52   12.95   0
   6  -8  10    6.00   13.01   0
  -6   8 -10   20.56   13.42   0
  -5  -9  10  255.07   11.50   0
   5  -9 -10  215.52   12.22   0
   5   9 -10  253.01    8.93   0
   5  -9 -10  275.04   12.43   0
  -3  -9  10  587.80   12.54   0
   3  -9 -10  507.64   15.29   0
   3  -9 -10  565.37   15.78   0
   3   9 -10  574.15   12.48   0
  -1  -9  10 1355.81   15.02   0
   1  -9 -10 1314.59   48.40   0
   1   9 -10 1406.06   13.91   0
  -1   9 -10  865.14   13.83   0
   1  -9  10  871.76   14.03   0
   3   9  10   33.89   14.28   0
   3  -9  10   19.37    9.75   0
  -3   9 -10   33.49    7.10   0
   3   9  10   34.87   13.70   0
   5   9  10  209.26   14.51   0
   5  -9  10  211.22   10.46   0
  -5   9 -10  189.76   10.62   0
   5   9  10  192.93   13.78   0
  -6 -10  10  146.61   10.87   0
   6 -10 -10  121.16   14.93   0
   6  10 -10  137.32   10.81   0
   6 -10 -10  162.12   14.79   0
   4 -10 -10    4.41    7.05   0
  -4 -10  10    4.86    6.91   0
   4 -10 -10    6.38   10.17   0
   4  10 -10   18.02    9.63   0
   2  10 -10 1188.88   15.24   0
  -2 -10  10 1194.31   15.27   0
   2 -10 -10 1169.63   24.67   0
   2 -10 -10  917.85   21.23   0
   0  10 -10   19.65    9.59   0
   0 -10  10   17.06    9.57   0
   2 -10  10  694.84   13.40   0
  -2  10 -10  669.44   13.44   0
   4  10  10   73.29   13.42   0
  -4  10 -10   19.40   10.77   0
   4 -10  10   77.63   10.73   0
   4  10  10   77.49   12.50   0
   5 -11 -10    7.53   13.15   0
   5 -11 -10   14.45   12.95   0
   5  11 -10   -0.93    9.00   0
  -5 -11  10    3.11   13.00   0
   3 -11 -10   17.54   10.37   0
  -3 -11  10   27.64    9.93   0
   3  11 -10   21.60    9.85   0
   3 -11 -10    9.27   10.30   0
  -1 -11  10  126.46    7.69   0
   1 -11 -10  123.33   19.61   0
   1  11 -10  114.49   10.56   0
   1 -11 -10  112.03   17.48   0
  -1  11 -10   12.69    9.70   0
   1 -11  10   23.25    9.86   0
  -3  11 -10  162.05   11.10   0
   3  11  10  143.32   23.76   0
   3 -11  10  169.31   10.99   0
   5  11  10   24.80   12.78   0
   5  11  10   23.39   13.80   0
   5 -11  10   20.23    9.85   0
  -5  11 -10   48.60   13.51   0
  -4 -12  10   15.82    9.19   0
   4  12 -10   21.78    9.14   0
   4 -12 -10    6.56   13.20   0
   4 -12 -10   14.97   13.29   0
  -2 -12  10  136.32   10.94   0
   2  12 -10  128.98    8.14   0
   2 -12 -10  102.28   14.06   0
   2 -12 -10  131.90   14.89   0
   0  12 -10    5.63    9.61   0
   0 -12  10    5.96    6.97   0
  -2  12 -10  277.82   10.66   0
   2 -12  10  280.44   10.86   0
   4  12  10    2.74   18.09   0
  -4  12 -10   -1.13    9.30   0
   4  12  10    2.10   16.94   0
   4 -12  10    6.06    9.24   0
  -3 -13  10  167.83   14.19   0
   3  13 -10  151.93   14.16   0
   3 -13 -10  141.11   15.16   0
   3 -13 -10  190.31   15.22   0
   1  13 -10   33.96   12.92   0
   1 -13 -10   50.06   19.38   0
   1 -13 -10   38.43   20.30   0
  -1 -13  10   54.40    9.47   0
  -1  13 -10  225.52   11.04   0
   1 -13  10  285.04   11.02   0
   3 -13  10    5.26    9.47   0
  -3  13 -10    9.36   13.30   0
   2 -14 -10   37.42   16.89   0
  -2 -14  10   45.80    9.78   0
   2 -14 -10   50.04   17.59   0
   2  14 -10   30.26   13.16   0
   0 -14  10  235.29   14.63   0
   0  14 -10  199.90   11.56   0
   8   0 -11   -3.15   13.28   0
   8   0 -11    2.89   13.38   0
   6   0 -11  -15.21   10.18   0
  -6   0  11   -3.42    7.07   0
  -4   0  11    2.41    5.50   0
   4   0 -11    9.84    8.04   0
  -2   0  11   45.12    8.47   0
   2   0 -11   40.76    8.62   0
   0   0 -11   -4.09    8.40   0
   0   0  11   -2.84    7.85   0
  -2   0 -11   -0.01    5.85   0
   2   0  11   -1.54    7.44   0
   4   0  11    9.16    7.48   0
  -4   0 -11    6.74    8.28   0
   6   0  11   -1.47    7.59   0
   6   0  11    4.16   10.21   0
   7  -1 -11  378.52   12.78   0
   7   1 -11  363.51   10.40   0
   7   1 -11  349.63   12.88   0
  -7  -1  11  403.90   12.59   0
   7  -1 -11  335.26   10.52   0
   5  -1 -11   -0.13    5.50   0
   5   1 -11    3.41    5.45   0
  -5   1  11    7.89    5.63   0
  -5  -1  11    3.99    5.33   0
   3  -1 -11 3135.55   25.03   0
   3   1 -11 3130.61   23.63   0
  -3   1  11 3081.44   23.84   0
  -3  -1  11 2950.39   21.91   0
   1  -1 -11   13.33    8.21   0
  -1   1  11    0.90    7.90   0
  -1  -1  11   -2.24    7.77   0
   1   1 -11    1.64    7.94   0
   1  -1  11 2132.44   21.17   0
  -1  -1 -11 2062.25   25.71   0
   1   1  11 2076.21   24.82   0
  -1   1 -11 1995.90   20.47   0
   3  -1  11  103.00    8.53   0
   3   1  11   95.61    8.74   0
  -3  -1 -11   93.26    9.65   0
  -3   1 -11   99.75    9.17   0
   5  -1  11  661.04   14.07   0
   5   1  11  670.44   15.03   0
  -5   1 -11  672.79   14.83   0
   5   1  11  683.96   12.37   0
   7   1  11   34.67   13.91   0
   7   1  11   46.84    9.78   0
   7  -1  11   37.34   14.01   0
   7  -1  11   61.14   13.34   0
   8  -2 -11   73.58   13.79   0
  -8  -2  11   55.41   10.03   0
   8   2 -11   81.04   14.18   0
   8  -2 -11   71.42   13.97   0
   8   2 -11   69.62   10.33   0
   6  -2 -11  461.88   13.00   0
   6   2 -11  421.45   12.43   0
   6  -2 -11  407.20   10.42   0
  -6  -2  11  422.32   12.23   0
   4   2 -11 1783.76   17.64   0
   4  -2 -11 1679.06   18.97   0
  -4   2  11 1774.97   18.78   0
  -4  -2  11 1754.33   16.17   0
   2  -2 -11 1491.13   21.11   0
  -2  -2  11 1593.10   17.42   0
  -2   2  11 1606.75   21.23   0
   2   2 -11 1511.13   16.19   0
   0   2  11 1273.00   24.04   0
   0   2 -11 1199.67   15.39   0
   0  -2 -11 1236.36   24.83   0
   0  -2  11 1283.94   16.36   0
  -2   2 -11 1680.28   18.79   0
   2   2  11 1737.86   23.04   0
   2  -2  11 1636.39   17.03   0
  -2  -2 -11 1733.10   24.76   0
  -4   2 -11  525.03   12.39   0
   4  -2  11  549.99   10.56   0
   4   2  11  550.08   12.00   0
   4   2  11  598.31   13.21   0
  -6   2 -11  500.51   13.97   0
   6   2  11  561.58   14.18   0
   6   2  11  512.91   13.96   0
   6  -2  11  550.33   13.59   0
  -7  -3  11   25.87    7.44   0
   7  -3 -11   30.74   10.48   0
   7  -3 -11   34.31   10.57   0
   7   3 -11   16.05    7.66   0
   5  -3 -11 1147.48   16.05   0
   5   3 -11 1114.15   13.29   0
  -5  -3  11 1154.56   14.39   0
   5  -3 -11 1080.90   15.45   0
   3  -3 -11  704.72   14.47   0
  -3  -3  11  650.96   12.32   0
  -3   3  11  703.26   14.47   0
   3  -3 -11  709.93   14.89   0
   3   3 -11  686.64   12.39   0
  -1  -3  11 2570.88   20.98   0
   1   3 -11 2582.05   21.38   0
   1  -3 -11 2593.24   33.74   0
  -1   3  11 2675.12   34.59   0
   1   3  11    9.83   10.89   0
  -1   3 -11   13.37    5.85   0
  -1  -3 -11   11.55   10.69   0
   1  -3  11   12.64    7.61   0
   3   3  11 1598.05   22.14   0
   3   3  11 1652.80   22.95   0
   3  -3  11 1621.62   15.93   0
  -3   3 -11 1556.21   16.06   0
  -5   3 -11   53.60   10.74   0
   5   3  11   47.31   10.31   0
   5  -3  11   48.07   10.10   0
   5   3  11   51.90    7.33   0
   7  -3  11  263.71   14.92   0
   7   3  11  260.95   15.51   0
   7   3  11  245.24   15.48   0
  -7   3 -11  235.75   11.63   0
   7  -3  11  242.77   11.78   0
   8   4 -11   28.02    9.81   0
  -8  -4  11   18.90    9.67   0
   8  -4 -11   20.26   13.31   0
   8  -4 -11   17.23    9.59   0
   6   4 -11   55.30   10.28   0
   6  -4 -11   65.81   10.43   0
  -6  -4  11   71.30   10.32   0
   6  -4 -11   64.96   10.59   0
   4   4 -11  581.00   10.34   0
   4  -4 -11  597.51   13.59   0
  -4  -4  11  559.69   10.07   0
   4  -4 -11  572.44   13.11   0
  -2  -4  11   15.81    7.82   0
   2  -4 -11    8.53   10.68   0
   2   4 -11   -2.62    5.91   0
   2  -4 -11    1.11    8.67   0
   0   4 -11  988.16   14.26   0
   0  -4  11  928.93   12.74   0
   2  -4  11   56.19    7.94   0
   2   4  11   40.24   10.18   0
   2   4  11   49.82    9.89   0
  -2   4 -11   43.13    8.41   0
   4  -4  11  268.82    8.17   0
   4   4  11  268.62   11.06   0
   4   4  11  282.65   10.95   0
  -4   4 -11  272.12    8.35   0
   6   4  11   29.96   10.12   0
   6  -4  11   13.75   10.27   0
   6   4  11   35.66   10.15   0
  -6   4 -11   24.52   10.88   0
   7   5 -11   -1.97   13.05   0
  -7  -5  11    0.08    8.99   0
   7  -5 -11    6.74   12.90   0
   7  -5 -11   -2.90   13.02   0
   5   5 -11  156.10    8.43   0
   5  -5 -11  147.21   11.42   0
  -5  -5  11  148.43    8.13   0
   5  -5 -11  135.08    8.59   0
  -3  -5  11    5.36    7.65   0
   3  -5 -11   10.03    8.05   0
   3  -5 -11    5.17    8.29   0
   3   5 -11    5.65    5.64   0
   1   5 -11    2.88    8.08   0
  -1  -5  11    7.74    7.82   0
  -1   5 -11  188.01    7.52   0
   1  -5  11  183.54    7.22   0
   3   5  11   44.73    9.83   0
  -3   5 -11   47.19    8.57   0
   3  -5  11   47.89    5.96   0
   3   5  11   48.70    9.84   0
   5   5  11  191.30   11.28   0
  -5   5 -11  202.19    8.78   0
   5  -5  11  217.77    8.58   0
   5   5  11  197.90   11.34   0
   7   5  11    4.75   12.89   0
  -7   5 -11   11.18    9.91   0
   7  -5  11   -8.02   13.31   0
   7   5  11    2.23    9.39   0
   6   6 -11  127.66    8.05   0
   6  -6 -11  110.85    8.72   0
  -6  -6  11  107.86   10.97   0
   6  -6 -11  114.24    8.37   0
   4  -6 -11  529.31   13.80   0
   4   6 -11  571.22   11.93   0
   4  -6 -11  492.10   13.55   0
  -4  -6  11  549.04   11.81   0
   2   6 -11  220.90    9.67   0
   2  -6 -11  236.76   14.11   0
   2  -6 -11  228.29   13.85   0
  -2  -6  11  254.17    9.42   0
   0   6 -11  200.95    7.64   0
   0  -6  11  217.98    7.40   0
   2  -6  11  102.81    8.34   0
  -2   6 -11  111.45    6.55   0
  -4   6 -11  947.38   13.00   0
   4   6  11  959.82   19.45   0
   4  -6  11  972.31   14.62   0
   4   6  11  934.38   18.75   0
   6   6  11    3.23   12.57   0
   6   6  11    6.88   12.15   0
   6  -6  11   -7.68    9.22   0
  -6   6 -11    2.30   13.51   0
   7   7 -11   14.42    9.58   0
  -7  -7  11   -1.60    9.62   0
   7  -7 -11   19.11   13.22   0
   7  -7 -11    2.80   13.27   0
   5  -7 -11  962.16   17.02   0
   5  -7 -11 1124.48   17.61   0
  -5  -7  11 1059.46   13.30   0
   5   7 -11 1135.12   15.13   0
   3   7 -11  253.99    9.18   0
   3  -7 -11  186.71   10.96   0
   3  -7 -11  215.13   11.20   0
  -3  -7  11  240.20    9.30   0
   1   7 -11  274.71    8.12   0
  -1  -7  11  275.77    9.77   0
  -1   7 -11  181.26    9.03   0
   1  -7  11  157.95    6.94   0
   3   7  11 1033.98   28.93   0
  -3   7 -11 1071.74   15.07   0
   3   7  11 1004.77   28.35   0
   3  -7  11 1030.21   12.92   0
   5  -7  11   60.63   10.70   0
   5   7  11   83.09   10.31   0
   5   7  11   83.52   10.73   0
  -5   7 -11   65.34   10.70   0
   6  -8 -11   59.43   13.41   0
   6  -8 -11   55.63    9.63   0
  -6  -8  11   52.73    9.33   0
   6   8 -11   44.43   13.15   0
  -4  -8  11  441.49    9.84   0
   4  -8 -11  376.45   13.53   0
   4  -8 -11  435.25   14.29   0
   4   8 -11  433.50   12.05   0
  -2  -8  11  446.55   10.38   0
   2  -8 -11  365.27   16.68   0
   2  -8 -11  405.07   17.37   0
   2   8 -11  409.70    8.79   0
   0   8 -11   55.99    5.96   0
   0  -8  11   46.73    5.98   0
   2  -8  11  588.71   11.05   0
  -2   8 -11  645.93   13.10   0
   4  -8  11   78.04    9.79   0
   4   8  11   57.35   12.32   0
  -4   8 -11   51.74    7.51   0
   4   8  11   47.11   11.56   0
  -6   8 -11  172.30   14.99   0
   6   8  11  140.96   14.79   0
   6   8  11  183.05   15.11   0
   6  -8  11  142.99   14.58   0
   5  -9 -11   -1.47   10.37   0
  -5  -9  11    0.84    7.11   0
   5   9 -11   -1.35   10.02   0
   5  -9 -11   -5.22   10.26   0
  -3  -9  11  248.17   11.13   0
   3  -9 -11  236.17   13.18   0
   3   9 -11  260.96   10.96   0
   3  -9 -11  198.85   12.52   0
  -1  -9  11  382.79    9.57   0
   1   9 -11  441.91   12.07   0
  -1   9 -11  245.01   10.99   0
   1  -9  11  230.01   10.83   0
   3  -9  11    8.29    6.49   0
  -3   9 -11   16.80    6.83   0
   5   9  11   79.70   16.66   0
   5  -9  11   81.54   13.71   0
  -5   9 -11   93.59   10.49   0
   5   9  11   95.78   12.79   0
   6 -10 -11   31.04   13.93   0
   6  10 -11   38.05    9.69   0
  -6 -10  11   49.62   13.46   0
   6 -10 -11   17.88   13.74   0
   4 -10 -11    6.53   10.11   0
   4 -10 -11   12.72   10.35   0
  -4 -10  11    0.52    7.04   0
   4  10 -11    1.46    9.72   0
   2 -10 -11  120.99   14.48   0
  -2 -10  11  107.18   10.31   0
   2  10 -11  114.98   10.29   0
   2 -10 -11  100.47   13.78   0
   0  10 -11   71.67    7.28   0
   0 -10  11   81.96    7.60   0
   2 -10  11  259.73   11.30   0
  -2  10 -11  231.77   11.08   0
   4  10  11    9.11   17.16   0
  -4  10 -11   19.74   12.90   0
   4 -10  11    7.36    9.07   0
   4  10  11   10.04   16.29   0
   5 -11 -11    3.63   13.09   0
  -5 -11  11   20.22    9.08   0
   5 -11 -11    6.22   13.14   0
   5  11 -11    4.70   12.78   0
   3  11 -11  702.39   13.81   0
  -3 -11  11  712.67   14.07   0
   3 -11 -11  540.36   17.29   0
   3 -11 -11  657.83   18.83   0
  -1 -11  11   39.30    9.89   0
   1  11 -11   41.19    7.20   0
   1 -11  11  588.28   13.29   0
  -1  11 -11  593.78   13.09   0
  -3  11 -11   21.98   12.76   0
   3 -11  11    7.07   12.60   0
   4  12 -11   44.67   13.12   0
   4 -12 -11   25.79   13.62   0
   4 -12 -11   37.53   13.51   0
  -4 -12  11   32.29    9.62   0
   2  12 -11  220.66   13.59   0
   2 -12 -11  192.41   19.32   0
   2 -12 -11  164.22   18.26   0
  -2 -12  11  209.41   12.60   0
   0 -12  11   83.71   10.57   0
   0  12 -11   92.83    7.72   0
  -2  12 -11  204.46   10.53   0
   2 -12  11  212.93   10.41   0
   4 -12  11   58.14    9.96   0
  -3 -13  11    7.32   12.96   0
   3  13 -11   -5.32   12.89   0
   3 -13 -11    6.33   16.09   0
   3 -13 -11   -5.82   13.05   0
  -1 -13  11   93.52   13.56   0
   1  13 -11  120.83   10.12   0
  -1  13 -11   16.97    9.25   0
   1 -13  11   14.07   12.90   0
   0 -14  11   18.15   13.60   0
   0  14 -11   22.60    9.58   0
   8   0 -12  633.17   18.50   0
   8   0 -12  640.34   18.25   0
   6   0 -12  620.32   13.81   0
  -6   0  12  622.09   11.46   0
  -4   0  12  101.96    8.77   0
   4   0 -12  102.68    9.01   0
  -2   0  12 1527.99   18.02   0
   2   0 -12 1405.44   18.23   0
   0   0  12 1520.59   19.41   0
   0   0 -12 1515.35   20.05   0
  -2   0 -12 1447.56   19.42   0
   2   0  12 1502.29   18.58   0
   4   0  12   77.96    8.37   0
  -4   0 -12   82.39    7.07   0
   6   0  12  306.64   12.35   0
   6   0  12  309.01   12.99   0
   7   1 -12  217.88    9.21   0
   7  -1 -12  204.72   11.82   0
  -7  -1  12  199.50   11.60   0
   7  -1 -12  164.48    9.42   0
   5   1 -12  185.32   10.20   0
  -5   1  12  177.06   10.12   0
  -5  -1  12  147.69    9.90   0
   5  -1 -12  147.81    7.27   0
  -3  -1  12  698.41   12.86   0
   3   1 -12  660.15   13.09   0
   3  -1 -12  689.34   13.90   0
  -3   1  12  673.64   12.21   0
   1  -1 -12  149.73   10.25   0
  -1  -1  12  154.47    7.42   0
  -1   1  12  155.72    9.86   0
   1   1 -12  155.84    7.72   0
   1  -1  12 1117.77   15.09   0
   1   1  12 1157.44   18.90   0
  -1   1 -12 1162.43   16.92   0
  -1  -1 -12 1140.69   19.64   0
   3   1  12   32.02    5.87   0
   3  -1  12   26.32    7.96   0
  -3   1 -12   32.35    8.50   0
  -3  -1 -12   26.66    8.85   0
   5   1  12  464.13   13.29   0
  -5   1 -12  440.17   13.61   0
   5  -1  12  483.55   12.82   0
   5   1  12  470.81   11.62   0
   7  -1  12   25.51   13.90   0
   7   1  12   27.91    9.80   0
   7  -1  12   19.77    9.41   0
   7   1  12   22.89    9.53   0
   8  -2 -12    6.70   13.39   0
   8  -2 -12   -2.01   13.39   0
   8   2 -12   22.18    9.72   0
   8   2 -12   -1.63   13.61   0
  -8  -2  12   11.22   13.22   0
   6  -2 -12   99.79   10.69   0
  -6  -2  12  117.36    7.87   0
   6  -2 -12  110.63    8.06   0
   6   2 -12  111.92    7.86   0
   4   2 -12  478.29   11.53   0
   4  -2 -12  494.97   12.28   0
  -4  -2  12  521.58   11.34   0
  -4   2  12  494.47   12.08   0
  -2  -2  12   47.33    8.24   0
  -2   2  12   39.35    8.48   0
   2  -2 -12   29.11    6.20   0
   2   2 -12   39.60    8.37   0
   0  -2 -12  120.50   10.62   0
   0   2  12  111.69   10.48   0
   0   2 -12  106.96    9.30   0
   0  -2  12  124.50    7.20   0
  -2   2 -12   18.13    8.24   0
   2  -2  12   15.32    7.54   0
  -2  -2 -12   13.98    8.94   0
   2   2  12   17.00    9.31   0
   4  -2  12    3.85    5.28   0
   4   2  12    4.68    7.59   0
   4   2  12   -5.76    8.03   0
  -4   2 -12    1.87    5.79   0
   6  -2  12   38.41    7.72   0
   6   2  12   47.13   10.73   0
  -6   2 -12   35.79    8.16   0
   6   2  12   37.96    7.73   0
   7   3 -12  487.05   12.28   0
   7  -3 -12  425.94   12.25   0
   7  -3 -12  483.88   12.92   0
  -7  -3  12  496.35   14.28   0
   5  -3 -12    4.00   10.24   0
   5   3 -12    9.74    7.03   0
   5  -3 -12    4.44    7.17   0
  -5  -3  12    0.94    9.58   0
   3  -3 -12 1377.13   19.05   0
  -3  -3  12 1409.39   15.87   0
   3  -3 -12 1434.40   19.62   0
   3   3 -12 1388.38   14.87   0
  -3   3  12 1484.67   19.20   0
  -1   3  12   33.40    8.87   0
   1  -3 -12   32.55   10.84   0
   1   3 -12   26.60    6.35   0
  -1  -3  12   39.33    8.24   0
  -1   3 -12 1383.33   16.76   0
   1   3  12 1485.34   30.48   0
   1  -3  12 1396.19   16.16   0
  -1  -3 -12 1449.14   31.55   0
   3  -3  12   45.25    8.05   0
   3   3  12   55.31    9.35   0
  -3   3 -12   50.91    6.39   0
   3   3  12   50.09    8.71   0
  -5   3 -12  487.37   11.11   0
   5   3  12  493.04   14.01   0
   5  -3  12  502.05   13.19   0
   5   3  12  503.79   13.91   0
   7   3  12    8.29   13.40   0
   7   3  12    2.14    9.30   0
   7  -3  12  -16.67   13.54   0
   7  -3  12    2.79   10.01   0
  -7   3 -12    7.21    9.69   0
  -6  -4  12  456.14   10.22   0
   6   4 -12  422.30   12.59   0
   6  -4 -12  445.59   13.37   0
   6  -4 -12  382.56   10.60   0
   4  -4 -12  903.76   15.41   0
  -4  -4  12  921.61   11.97   0
   4  -4 -12  975.13   15.93   0
   4   4 -12  939.44   12.18   0
   2  -4 -12  826.87   19.37   0
   2   4 -12  860.20   13.24   0
  -2  -4  12  849.25   12.99   0
   2  -4 -12  837.93   18.74   0
   0   4 -12  465.45   11.33   0
   0  -4  12  435.03   11.29   0
  -2   4 -12  506.14   10.05   0
   2  -4  12  494.86    9.85   0
   2   4  12  494.61   19.27   0
   2   4  12  512.22   18.76   0
   4  -4  12 1356.49   16.61   0
   4   4  12 1294.41   20.63   0
  -4   4 -12 1318.81   15.08   0
   4   4  12 1291.97   20.14   0
   6  -4  12   74.16    8.15   0
   6   4  12   86.87    8.21   0
  -6   4 -12   84.48    8.35   0
   6   4  12   92.39    9.93   0
   7   5 -12   35.75    9.63   0
   7  -5 -12   32.88   13.40   0
  -7  -5  12   59.01   13.24   0
   7  -5 -12   35.25    9.77   0
   5  -5 -12 1013.02   17.01   0
   5  -5 -12  931.54   16.26   0
  -5  -5  12 1002.80   14.71   0
   5   5 -12 1029.55   15.04   0
  -3  -5  12    8.16    7.60   0
   3   5 -12    6.24    5.44   0
   3  -5 -12    3.41    8.25   0
   3  -5 -12    5.18    7.92   0
  -1  -5  12 1780.29   15.96   0
   1   5 -12 1728.51   16.08   0
  -1   5 -12   12.70    7.74   0
   1  -5  12   -0.65    7.47   0
   3  -5  12 1604.47   15.63   0
   3   5  12 1672.65   28.59   0
  -3   5 -12 1574.21   17.06   0
   3   5  12 1572.80   28.21   0
   5  -5  12   22.92    7.28   0
   5   5  12   26.23    9.55   0
   5   5  12   22.88    9.57   0
  -5   5 -12   20.45    7.48   0
   6  -6 -12   96.20   10.92   0
  -6  -6  12   61.74    7.94   0
   6  -6 -12   80.50   10.73   0
   6   6 -12  103.55   10.80   0
   4  -6 -12   97.31    8.55   0
  -4  -6  12  104.77    7.42   0
   4  -6 -12   78.53   10.79   0
   4   6 -12   88.97   10.40   0
   2  -6 -12  105.13   12.03   0
   2  -6 -12   96.19   11.94   0
   2   6 -12   99.29    6.55   0
  -2  -6  12  103.83    6.37   0
   0  -6  12   69.60    6.08   0
   0   6 -12   64.60    6.02   0
  -2   6 -12  121.47    6.98   0
   2  -6  12  146.49    8.63   0
  -4   6 -12  186.59   11.19   0
   4  -6  12  156.47   10.77   0
   4   6  12  173.39   13.33   0
   4   6  12  174.55   13.71   0
  -6   6 -12   -9.94   13.99   0
   6   6  12   26.25   12.71   0
   6  -6  12   30.74    9.59   0
   6   6  12   13.73   12.58   0
  -7  -7  12   20.27   12.98   0
   7  -7 -12   18.19    9.47   0
   7  -7 -12    7.01   13.26   0
   7   7 -12    2.57   13.67   0
   5  -7 -12  137.50   11.26   0
  -5  -7  12  140.57   10.79   0
   5  -7 -12  116.47   11.29   0
   5   7 -12  131.57    7.90   0
   3  -7 -12   58.01   12.84   0
  -3  -7  12   55.82    9.86   0
   3  -7 -12   65.18   12.89   0
   3   7 -12   78.39    7.07   0
   1   7 -12  927.43   11.89   0
  -1  -7  12  958.67   13.41   0
  -1   7 -12  166.71    7.11   0
   1  -7  12  169.40    8.83   0
  -3   7 -12  404.23   12.35   0
   3  -7  12  403.36   11.88   0
   5  -7  12   24.31    7.49   0
   5   7  12   31.26    9.61   0
   5   7  12   34.01   10.18   0
  -5   7 -12   28.31    7.76   0
   6   8 -12   16.67    9.84   0
  -6  -8  12   29.92   13.35   0
   6  -8 -12   42.31   13.23   0
   6  -8 -12   27.28   13.39   0
  -4  -8  12  113.58    7.75   0
   4  -8 -12  108.08   11.44   0
   4  -8 -12  117.35   11.52   0
   4   8 -12  138.47   10.59   0
   2  -8 -12  176.01   18.12   0
   2  -8 -12  187.02   17.30   0
  -2  -8  12  178.11    8.13   0
   2   8 -12  184.86    8.24   0
   0   8 -12  761.81   11.69   0
   0  -8  12  726.36   10.74   0
   2  -8  12  266.73   11.21   0
  -2   8 -12  245.85    8.84   0
  -4   8 -12   88.72    7.89   0
   4  -8  12   74.02   10.38   0
   4   8  12   84.70   14.07   0
   4   8  12   91.58   13.27   0
   6   8  12   67.66   13.46   0
   6  -8  12   74.21   10.30   0
   6   8  12   70.00   14.31   0
  -6   8 -12   63.17   10.62   0
  -5  -9  12   25.32   12.88   0
   5   9 -12   45.14   12.87   0
   5  -9 -12   47.36   13.16   0
   5  -9 -12   52.05   13.22   0
   3   9 -12  730.34   13.58   0
   3  -9 -12  702.41   18.25   0
  -3  -9  12  729.51   13.14   0
   3  -9 -12  546.74   18.95   0
  -1  -9  12  308.75   11.31   0
   1   9 -12  309.93   11.44   0
   1  -9  12  681.68   12.91   0
  -1   9 -12  635.18   11.04   0
   3  -9  12  307.47   11.59   0
  -3   9 -12  270.64    9.36   0
   5  -9  12  235.24   14.91   0
   5   9  12  263.97   19.35   0
   5   9  12  230.62   18.40   0
  -5   9 -12  220.83   15.18   0
  -4 -10  12  271.24    9.09   0
   4 -10 -12  210.62   12.95   0
   4 -10 -12  233.35   14.69   0
   4  10 -12  283.04   12.61   0
   2 -10 -12  145.30   21.84   0
   2  10 -12  139.41    7.90   0
  -2 -10  12  151.23    7.90   0
   2 -10 -12  138.41   21.62   0
   0  10 -12  593.71   12.49   0
   0 -10  12  584.58   10.74   0
   2 -10  12  383.27   11.99   0
  -2  10 -12  384.00   12.03   0
  -4  10 -12   65.80   13.72   0
   4 -10  12   64.02   13.48   0
   5 -11 -12   11.14   13.28   0
  -5 -11  12   21.21    9.26   0
   5 -11 -12    9.42   13.18   0
   5  11 -12  -22.77   13.13   0
   3 -11 -12   46.16   16.30   0
   3 -11 -12   35.18   16.31   0
  -3 -11  12   46.17   11.65   0
   3  11 -12   35.93   12.73   0
  -1 -11  12   82.17    7.63   0
   1  11 -12   52.23   10.55   0
  -1  11 -12   44.13    7.36   0
   1 -11  12   17.42   10.18   0
  -3  11 -12   67.02   13.39   0
   3 -11  12   89.23    9.58   0
  -4 -12  12    8.91    9.44   0
   4 -12 -12    4.67   16.42   0
   4 -12 -12   24.46   13.09   0
   4  12 -12   24.47   13.09   0
   2  12 -12   42.63   12.82   0
  -2 -12  12   28.67    9.21   0
   0 -12  12   -0.51    9.06   0
   0  12 -12    4.55    8.89   0
  -2  12 -12   31.02    9.45   0
   2 -12  12   35.78    9.21   0
   1  13 -12   36.71   13.51   0
  -1 -13  12   59.51    9.80   0
  -1  13 -12  267.61   11.21   0
   1 -13  12  201.65   15.05   0
   8   0 -13    4.92   13.40   0
   8   0 -13   -0.12    9.62   0
  -6   0  13   -2.30    9.75   0
   6   0 -13   -5.85    7.11   0
  -4   0  13    1.22    5.36   0
   4   0 -13   -1.46    7.87   0
   2   0 -13   -4.08    5.72   0
  -2   0  13   -1.03    7.49   0
   0   0  13   -0.81    7.62   0
   0   0 -13    3.79    7.92   0
   2   0  13    4.14    5.20   0
  -2   0 -13   -0.68    8.30   0
  -4   0 -13    2.84   10.44   0
   4   0  13    2.22    9.35   0
   6   0  13    1.94   10.11   0
   6   0  13    6.53   10.35   0
   7  -1 -13  300.13   11.09   0
  -7  -1  13  303.66   11.32   0
   7  -1 -13  306.53   14.90   0
   7   1 -13  282.62   14.94   0
   5   1 -13    1.25    6.96   0
   5  -1 -13   -0.56    6.90   0
  -5  -1  13    7.93    6.73   0
  -5   1  13   -4.71    6.96   0
   3  -1 -13 1049.04   16.11   0
  -3  -1  13 1125.65   14.87   0
   3   1 -13 1049.63   15.27   0
  -3   1  13 1113.20   15.90   0
   1  -1 -13   80.57    8.99   0
  -1   1  13   83.60    8.98   0
   1   1 -13   83.83    8.75   0
  -1  -1  13   80.20    8.29   0
   1  -1  13 2701.11   23.41   0
  -1  -1 -13 2691.73   28.55   0
  -1   1 -13 2581.71   24.11   0
   1   1  13 2794.77   28.24   0
   3  -1  13  101.94    6.62   0
   3   1  13  111.41    8.62   0
  -3   1 -13  107.31    7.26   0
  -3  -1 -13  102.97    9.61   0
   5   1  13  460.42   13.43   0
   5  -1  13  447.75   13.06   0
  -5   1 -13  416.91   11.13   0
   5   1  13  475.97   14.03   0
   7   1  13    4.15   13.25   0
   7  -1  13   -2.39    9.72   0
   7   1  13   -5.21    9.71   0
   7  -1  13    4.20   13.05   0
   8   2 -13  109.08   11.24   0
  -8  -2  13  110.34   10.96   0
   8  -2 -13   86.91   11.04   0
   8   2 -13   99.43   10.99   0
  -6  -2  13  418.44   12.15   0
   6  -2 -13  396.02   12.45   0
   6   2 -13  353.54    9.93   0
   6  -2 -13  376.63   13.13   0
   4   2 -13  272.87    8.19   0
   4  -2 -13  249.87   10.47   0
  -4  -2  13  261.27    9.87   0
  -4   2  13  305.01   10.44   0
  -2  -2  13  548.53   11.77   0
   2  -2 -13  543.77   13.95   0
  -2   2  13  556.94   13.90   0
   2   2 -13  529.26   12.21   0
   0  -2 -13 2296.83   29.83   0
   0   2 -13 2390.49   21.59   0
   0  -2  13 2322.15   20.74   0
   0   2  13 2344.12   30.06   0
  -2  -2 -13  599.08   17.29   0
   2   2  13  619.12   15.96   0
   2  -2  13  626.52   12.37   0
  -2   2 -13  585.46   11.35   0
   4   2  13  324.71   12.12   0
   4   2  13  303.78   10.80   0
   4  -2  13  319.88   11.49   0
  -4   2 -13  311.42   12.34   0
  -6   2 -13  100.32   10.44   0
   6   2  13   99.02   12.21   0
   6   2  13   96.90   13.90   0
   6  -2  13   84.89   12.23   0
   7  -3 -13   70.97   13.59   0
   7   3 -13   59.62   10.24   0
   7  -3 -13   51.61   13.57   0
  -7  -3  13   65.51    9.72   0
   5  -3 -13  525.31   11.46   0
   5   3 -13  542.65   13.21   0
   5  -3 -13  610.18   14.26   0
  -5  -3  13  579.41   10.86   0
   3  -3 -13  140.72    7.92   0
  -3  -3  13  166.56    8.85   0
  -3   3  13  152.84    9.76   0
   3   3 -13  153.21    7.27   0
  -1   3  13 1502.60   26.46   0
   1   3 -13 1464.14   15.67   0
   1  -3 -13 1476.29   26.46   0
  -1  -3  13 1457.70   16.35   0
  -1   3 -13 1405.19   16.60   0
  -1  -3 -13 1370.79   31.08   0
   1   3  13 1397.71   29.10   0
   1  -3  13 1328.14   16.08   0
  -3   3 -13  777.05   12.16   0
   3   3  13  756.30   17.19   0
   3   3  13  807.40   16.50   0
   3  -3  13  817.15   13.25   0
   5   3  13   42.54    9.70   0
   5   3  13   43.06    7.49   0
   5  -3  13   37.92   10.04   0
  -5   3 -13   31.10    7.98   0
   7  -3  13  315.28   13.52   0
   7   3  13  358.18   16.98   0
   7   3  13  335.64   17.04   0
   7  -3  13  240.61   17.72   0
  -7   3 -13  321.67   17.26   0
   6  -4 -13  374.24   13.14   0
   6   4 -13  329.62   10.15   0
  -6  -4  13  373.77   12.19   0
   6  -4 -13  340.75   12.78   0
   4  -4 -13  218.93    9.47   0
  -4  -4  13  250.25   10.98   0
   4  -4 -13  216.48    9.61   0
   4   4 -13  230.36    8.72   0
   2   4 -13  810.28   13.06   0
  -2  -4  13  768.47   11.35   0
   2  -4 -13  769.63   18.64   0
   2  -4 -13  769.09   17.95   0
   0   4 -13  473.71   11.43   0
   0  -4  13  474.07   11.25   0
  -2   4 -13  296.73    8.60   0
   2   4  13  308.91   17.69   0
   2  -4  13  304.97    8.45   0
   2   4  13  322.58   17.24   0
   4   4  13  145.82   10.83   0
   4  -4  13  149.84    8.02   0
   4   4  13  131.82   13.17   0
  -4   4 -13  139.24   11.09   0
   6   4  13   15.17   13.02   0
   6  -4  13   20.08    9.15   0
  -6   4 -13   11.15    9.84   0
   6   4  13   23.48    8.65   0
   7   5 -13   22.44   10.09   0
  -7  -5  13   29.80    9.73   0
   7  -5 -13    7.52   13.73   0
   7  -5 -13   35.46    9.74   0
   5  -5 -13   82.94   10.77   0
   5  -5 -13  111.73   11.05   0
  -5  -5  13   94.27   10.54   0
   5   5 -13  116.08   10.43   0
   3  -5 -13    0.07    8.10   0
   3  -5 -13   -0.13    7.81   0
   3   5 -13   -1.86    5.26   0
  -3  -5  13    3.31    7.59   0
  -1  -5  13  391.42    8.88   0
   1   5 -13  372.06   10.30   0
  -1   5 -13  234.59    9.67   0
   1  -5  13  257.51    9.46   0
   3   5  13  111.65   14.64   0
   3   5  13  109.08   12.97   0
   3  -5  13  109.27   10.50   0
  -3   5 -13  113.31   10.81   0
  -5   5 -13    4.90   10.08   0
   5   5  13    4.35    9.28   0
   5  -5  13    8.18    9.62   0
   5   5  13    2.66    9.14   0
   6   6 -13  355.16   14.97   0
  -6  -6  13  341.18   11.41   0
   6  -6 -13  310.87   12.33   0
   6  -6 -13  297.04   14.26   0
   4  -6 -13  407.44   13.92   0
   4  -6 -13  351.11   13.55   0
   4   6 -13  397.35    9.66   0
  -4  -6  13  393.85    9.66   0
   2   6 -13  503.04   10.98   0
  -2  -6  13  475.97   10.90   0
   2  -6 -13  477.20   19.22   0
   2  -6 -13  506.09   19.81   0
   0  -6  13  172.48    8.95   0
   0   6 -13  163.40    6.95   0
  -2   6 -13  684.21   12.88   0
   2  -6  13  678.03   13.22   0
  -4   6 -13  118.40   10.60   0
   4   6  13  101.74   12.45   0
   4  -6  13  103.82   10.47   0
   4   6  13   92.96   12.42   0
   6   6  13   96.81   13.84   0
  -6   6 -13  124.93   14.50   0
   6  -6  13  105.66   10.33   0
   6   6  13  110.69   13.88   0
  -5  -7  13  471.42   12.71   0
   5  -7 -13  383.78   12.39   0
   5  -7 -13  396.21   13.81   0
   5   7 -13  489.38   12.92   0
   3  -7 -13  135.34   12.12   0
   3  -7 -13  157.81   12.21   0
   3   7 -13  154.70   10.40   0
  -3  -7  13  158.70    7.91   0
  -1  -7  13 1570.89   14.78   0
   1   7 -13 1556.71   14.83   0
  -1   7 -13  168.53   10.72   0
   1  -7  13  169.88   10.38   0
   3  -7  13  679.78   13.40   0
  -3   7 -13  632.43   13.44   0
   5   7  13   49.32   15.20   0
   5  -7  13   44.16    9.34   0
   5   7  13   42.44   12.16   0
  -5   7 -13   47.32    9.73   0
   6   8 -13    4.54   13.24   0
  -6  -8  13    1.35   13.06   0
   6  -8 -13   15.06   13.17   0
   6  -8 -13    7.41   13.26   0
   4   8 -13  474.98   10.29   0
  -4  -8  13  465.93   10.10   0
   4  -8 -13  375.02   14.55   0
   4  -8 -13  432.44   15.40   0
  -2  -8  13   16.02    6.79   0
   2   8 -13   32.01    6.87   0
   0   8 -13  310.71   11.44   0
   0  -8  13  289.98    8.87   0
   2  -8  13  258.31    8.63   0
  -2   8 -13  227.70    8.82   0
  -4   8 -13   15.94    7.48   0
   4  -8  13   24.69    6.98   0
   4   8  13   15.03   16.06   0
   4   8  13   16.53   15.77   0
  -5  -9  13   73.65   13.32   0
   5  -9 -13   54.42   13.91   0
   5   9 -13   83.05    9.79   0
   5  -9 -13   62.31   14.04   0
   3  -9 -13   84.95   13.82   0
   3  -9 -13   98.86   13.96   0
   3   9 -13  108.79    7.78   0
  -3  -9  13  115.42    7.51   0
  -1  -9  13   85.61    9.88   0
   1   9 -13   58.95    7.35   0
  -1   9 -13  108.97   10.35   0
   1  -9  13  117.13    7.69   0
  -3   9 -13  269.50    9.19   0
   3  -9  13  272.14   11.46   0
  -5   9 -13   27.08   14.03   0
   5   9  13   50.05   18.41   0
   5  -9  13   54.77    9.92   0
   5   9  13   47.35   18.05   0
   4  10 -13   79.46   13.13   0
   4 -10 -13   63.50   13.60   0
  -4 -10  13   70.34    9.52   0
   4 -10 -13   89.94   13.79   0
  -2 -10  13   83.01   10.13   0
   2  10 -13   80.94    7.53   0
   0 -10  13  262.39   10.95   0
   0  10 -13  222.90    8.72   0
   2 -10  13  210.19    9.00   0
  -2  10 -13  181.24    9.01   0
   4 -10  13  -16.98    9.23   0
  -4  10 -13   -0.50   13.31   0
   3 -11 -13  168.50   20.67   0
   3  11 -13  184.82   10.05   0
  -3 -11  13  156.44   10.68   0
   3 -11 -13  193.12   19.45   0
  -1 -11  13   43.15   10.15   0
   1  11 -13   30.88   10.29   0
  -1  11 -13  529.27   11.37   0
   1 -11  13  513.42   14.88   0
  -3  11 -13    9.23   13.22   0
   3 -11  13   -4.54    9.16   0
  -2 -12  13   32.41    9.29   0
   2  12 -13   12.47    9.37   0
   0  12 -13  438.80   14.87   0
   0 -12  13  391.71   11.77   0
   2 -12  13   32.13    9.41   0
  -2  12 -13   31.13    9.43   0
   1  13 -13  123.15   11.07   0
  -1 -13  13  115.08   14.11   0
   1 -13  13   17.90    9.43   0
   6   0 -14   -1.71    9.97   0
  -6   0  14    4.68    9.88   0
   4   0 -14 2009.66   18.97   0
  -4   0  14 1990.25   18.81   0
   2   0 -14  228.89   10.20   0
  -2   0  14  259.83   10.06   0
   0   0 -14 1591.99   20.38   0
   0   0  14 1556.99   19.45   0
  -2   0 -14   24.99    8.56   0
   2   0  14   33.45    7.67   0
  -4   0 -14  740.59   15.66   0
   4   0  14  718.44   12.71   0
   6   0  14   37.40   13.17   0
   6   0  14   50.36   13.68   0
  -7  -1  14  289.78   11.81   0
   7  -1 -14  293.01   11.99   0
   7  -1 -14  295.71   14.94   0
   7   1 -14  313.69   14.72   0
   5   1 -14  387.92   12.15   0
  -5  -1  14  364.35   11.92   0
  -5   1  14  375.60   12.21   0
   5  -1 -14  331.93    9.90   0
   3  -1 -14  548.31   12.80   0
  -3   1  14  527.90   12.50   0
   3   1 -14  514.48   10.80   0
  -3  -1  14  535.76   11.77   0
   1   1 -14  186.68    9.68   0
   1  -1 -14  187.99   10.19   0
  -1  -1  14  190.79    9.40   0
  -1   1  14  183.76    9.99   0
   1   1  14  838.58   16.46   0
  -1   1 -14  810.90   13.59   0
  -1  -1 -14  835.59   17.27   0
   1  -1  14  822.03   14.43   0
  -3   1 -14  191.42    8.27   0
   3  -1  14  193.54    7.70   0
   3   1  14  199.61    9.60   0
  -3  -1 -14  206.23   10.78   0
   5  -1  14  103.47   10.67   0
   5   1  14   93.25   10.62   0
  -5   1 -14  104.89    8.59   0
   5   1  14   88.87   11.30   0
   6  -2 -14  195.16    9.25   0
  -6  -2  14  198.00    8.98   0
   6  -2 -14  180.85   11.70   0
   6   2 -14  212.12   11.48   0
   4  -2 -14   13.62    9.03   0
  -4  -2  14    9.63    6.87   0
  -4   2  14    1.02    9.79   0
   4   2 -14    6.65    9.88   0
  -2  -2  14  577.57   12.00   0
   2   2 -14  515.24   10.59   0
  -2   2  14  575.92   14.07   0
   2  -2 -14  568.24   14.02   0
   0  -2  14    7.74    7.67   0
   0   2 -14    9.48    7.93   0
   0  -2 -14    9.45   10.32   0
   0   2  14    9.56    9.06   0
  -2  -2 -14   91.55    9.99   0
   2  -2  14   90.44    8.43   0
   2   2  14  106.05    8.56   0
  -2   2 -14  103.01    9.08   0
  -4   2 -14   17.95   10.04   0
   4  -2  14    4.58    9.35   0
   4   2  14    0.40    9.70   0
   4   2  14    9.40    8.73   0
   6  -2  14   -0.73   12.58   0
   6   2  14   -2.94   12.44   0
  -6   2 -14   12.90   13.61   0
   6   2  14   -3.13   13.12   0
   7  -3 -14   11.67   13.16   0
   7  -3 -14   19.35   13.16   0
   7   3 -14    0.03    9.62   0
  -7  -3  14    7.00    9.26   0
  -5  -3  14   20.56    9.86   0
   5   3 -14   27.36    9.99   0
   5  -3 -14   28.98    9.91   0
   5  -3 -14   14.96    7.23   0
  -3   3  14  786.74   15.60   0
  -3  -3  14  780.18   12.86   0
   3  -3 -14  835.51   15.83   0
   3   3 -14  792.70   13.29   0
  -1  -3  14   -7.38    7.96   0
   1   3 -14  -12.83    8.09   0
   1  -3 -14   -4.60   10.12   0
  -1   3  14   -1.05    7.33   0
  -1   3 -14  106.17    9.16   0
   1  -3  14  113.20    8.53   0
  -1  -3 -14  106.46   14.57   0
   1   3  14  116.14   12.07   0
  -3   3 -14    6.85    7.29   0
   3  -3  14   15.54    6.81   0
   3   3  14   12.14   10.69   0
   3   3  14   13.25    9.59   0
   5   3  14  597.68   15.31   0
  -5   3 -14  626.57   12.47   0
   5  -3  14  596.36   14.04   0
   5   3  14  568.68   15.69   0
   6   4 -14  183.24    9.32   0
  -6  -4  14  230.28    9.01   0
   6  -4 -14  181.93   12.22   0
   6  -4 -14  228.68   12.00   0
   4   4 -14  391.26    9.81   0
   4  -4 -14  357.25   12.96   0
   4  -4 -14  388.80   13.58   0
  -4  -4  14  409.89   11.81   0
   2  -4 -14 1159.46   22.22   0
  -2  -4  14 1260.68   14.78   0
   2   4 -14 1171.32   14.88   0
   2  -4 -14 1185.91   21.61   0
   0   4 -14  160.91    7.29   0
   0  -4  14  144.68    6.97   0
  -2   4 -14  409.66   10.99   0
   2   4  14  399.27   19.56   0
   2   4  14  378.71   20.67   0
   2  -4  14  399.08   10.69   0
   4   4  14  512.99   16.56   0
   4  -4  14  515.77   12.83   0
   4   4  14  507.32   16.95   0
  -4   4 -14  543.35   13.45   0
   6   4  14  148.85   14.34   0
   6   4  14  139.96   14.08   0
   6  -4  14  141.29   14.05   0
  -6   4 -14  163.61   11.07   0
   7   5 -14   10.90   13.62   0
  -7  -5  14   16.33   13.08   0
   7  -5 -14    1.20    9.34   0
   7  -5 -14   11.83   13.40   0
   5   5 -14  594.45   13.06   0
  -5  -5  14  585.58   13.24   0
   5  -5 -14  557.56   14.78   0
   5  -5 -14  509.85   14.25   0
   3  -5 -14 1059.06   20.14   0
  -3  -5  14 1088.15   14.80   0
   3  -5 -14 1042.83   19.55   0
   3   5 -14 1160.09   15.37   0
   1   5 -14 1935.58   17.97   0
  -1  -5  14 1916.09   17.55   0
   1  -5  14   42.88    5.77   0
  -1   5 -14   46.10    5.92   0
   3   5  14 1103.42   28.62   0
  -3   5 -14 1208.73   16.36   0
   3  -5  14 1176.62   15.94   0
   3   5  14 1138.57   27.07   0
   5   5  14   86.80   13.76   0
  -5   5 -14   93.56   11.19   0
   5   5  14  102.35   13.80   0
   5  -5  14  126.33   11.80   0
   6  -6 -14   62.39    9.97   0
   6   6 -14   53.88    9.99   0
  -6  -6  14   53.23   13.50   0
   6  -6 -14   51.93   10.10   0
  -4  -6  14  346.85    9.34   0
   4  -6 -14  312.58   13.35   0
   4  -6 -14  357.63   13.88   0
   4   6 -14  378.33   11.94   0
   2   6 -14  600.48   10.97   0
  -2  -6  14  613.35   10.61   0
   2  -6 -14  601.30   25.37   0
   2  -6 -14  591.90   23.64   0
   0  -6  14   31.65    7.78   0
   0   6 -14   48.21    7.90   0
  -2   6 -14  141.09    8.11   0
   2  -6  14  142.02    7.81   0
   4   6  14   74.41   12.23   0
  -4   6 -14   74.21   10.98   0
   4  -6  14   94.28   10.44   0
   4   6  14   74.48   12.42   0
   6   6  14   54.16   16.01   0
   6   6  14   56.35   13.43   0
  -6   6 -14   54.11   14.24   0
   6  -6  14   55.44   10.10   0
  -5  -7  14   33.13   10.32   0
   5  -7 -14   30.35   10.51   0
   5  -7 -14   24.92   10.76   0
   5   7 -14   28.59   10.20   0
   3   7 -14  254.66    8.92   0
   3  -7 -14  263.57   13.93   0
  -3  -7  14  276.04    8.86   0
   3  -7 -14  262.77   16.03   0
   1   7 -14  164.70   10.46   0
  -1  -7  14  147.16    7.81   0
  -1   7 -14    1.07    7.04   0
   1  -7  14    4.66    6.59   0
  -3   7 -14  279.38    9.50   0
   3  -7  14  309.14    9.35   0
   5  -7  14   94.68    9.83   0
  -5   7 -14   89.32    9.92   0
   5   7  14   86.34   16.01   0
   5   7  14   82.97   13.23   0
   6  -8 -14  149.88   14.57   0
   6   8 -14  105.01   10.83   0
   6  -8 -14  109.63   15.02   0
  -6  -8  14  109.75   10.71   0
   4  -8 -14   36.52   10.59   0
   4  -8 -14   19.06   12.67   0
   4   8 -14   37.80    9.92   0
  -4  -8  14   16.21    7.30   0
  -2  -8  14  663.27   12.91   0
   2   8 -14  662.28   13.30   0
   0   8 -14   87.88   10.19   0
   0  -8  14   75.12    7.38   0
   2  -8  14  679.46   13.17   0
  -2   8 -14  609.04   13.26   0
  -4   8 -14   47.06    9.53   0
   4  -8  14    8.90   13.18   0
   5  -9 -14   91.68   14.02   0
  -5  -9  14  113.81   13.77   0
   5  -9 -14   92.35   14.51   0
   5   9 -14  101.03   10.23   0
   3  -9 -14  420.84   19.75   0
  -3  -9  14  470.99   10.34   0
   3  -9 -14  470.41   20.75   0
   3   9 -14  464.80   10.58   0
  -1  -9  14  158.21    8.02   0
   1   9 -14  151.32    7.90   0
  -1   9 -14  642.90   11.35   0
   1  -9  14  679.10   11.10   0
   3  -9  14  130.12    9.97   0
  -3   9 -14  163.48   13.71   0
   4  10 -14  305.59   11.47   0
  -4 -10  14  252.57   11.54   0
   4 -10 -14  258.64   20.31   0
   4 -10 -14  230.30   19.29   0
   2  10 -14   51.32    7.47   0
  -2 -10  14   45.93   10.10   0
   0  10 -14  261.10   11.37   0
   0 -10  14  233.36   11.22   0
  -2  10 -14   11.27    9.14   0
   2 -10  14   10.67    8.85   0
   4 -10  14  164.81   11.52   0
  -4  10 -14  241.83   14.76   0
   3  11 -14    2.86    9.14   0
  -3 -11  14    5.91    8.99   0
  -1 -11  14    3.81    8.71   0
   1  11 -14   -5.68    9.15   0
   1 -11  14   19.52   12.67   0
  -1  11 -14   -0.36   13.20   0
   3 -11  14    9.95   12.83   0
  -3  11 -14   21.77   13.51   0
  -2 -12  14   -1.65   12.80   0
   2  12 -14    4.90    9.31   0
   0 -12  14  152.74   14.43   0
   0  12 -14  176.18   10.87   0
   2 -12  14    0.39    9.15   0
   6   0 -15   -4.37   10.08   0
  -6   0  15   -5.09    7.06   0
  -4   0  15    0.22    9.64   0
   4   0 -15  -12.08    9.94   0
  -2   0  15   -0.08    7.44   0
   2   0 -15   -2.25    7.71   0
   0   0 -15   -3.65    8.04   0
   0   0  15   -0.68    7.57   0
  -2   0 -15    0.90    5.79   0
   2   0  15    5.72    7.14   0
  -4   0 -15   -3.66   10.67   0
   4   0  15    2.59    9.48   0
   6   0  15    1.23   12.70   0
   6   0  15   -0.46   13.54   0
   7   1 -15   37.98   14.12   0
  -7  -1  15   77.29   13.69   0
   7  -1 -15   46.33   13.77   0
   7  -1 -15   48.56   14.02   0
   5   1 -15  219.85   11.82   0
   5  -1 -15  216.85    9.22   0
  -5   1  15  231.77   11.50   0
  -5  -1  15  255.86   11.31   0
   3   1 -15  206.70    8.08   0
  -3   1  15  211.45    8.19   0
  -3  -1  15  241.38    9.42   0
   3  -1 -15  195.28    9.99   0
  -1   1  15  141.94    9.41   0
   1  -1 -15  136.16    9.82   0
   1   1 -15  138.74    9.37   0
  -1  -1  15  138.17    8.82   0
   1  -1  15  984.45   15.14   0
  -1  -1 -15  974.75   18.56   0
  -1   1 -15  974.53   16.07   0
   1   1  15 1010.92   18.36   0
  -3   1 -15   19.04   10.48   0
   3   1  15   27.33    9.09   0
   3  -1  15   34.07    9.43   0
  -3  -1 -15   30.92   10.84   0
   5   1  15  525.61   15.10   0
  -5   1 -15  515.84   12.87   0
   5  -1  15  507.35   14.33   0
   5   1  15  554.28   14.62   0
  -6  -2  15  129.99    8.37   0
   6   2 -15  165.58   11.31   0
   6  -2 -15  131.11   11.60   0
   6  -2 -15  125.65    8.60   0
  -4  -2  15  734.12   12.00   0
   4   2 -15  736.77   14.19   0
  -4   2  15  829.36   15.27   0
   4  -2 -15  749.92   15.29   0
  -2  -2  15  175.11    9.05   0
   2   2 -15  157.43    9.51   0
   2  -2 -15  189.88   10.23   0
  -2   2  15  180.55    9.87   0
   0   2  15  965.29   18.65   0
   0  -2 -15  943.01   20.89   0
   0  -2  15  926.70   13.21   0
   0   2 -15  984.44   15.10   0
  -2   2 -15  515.54   12.51   0
   2  -2  15  510.99   11.74   0
  -2  -2 -15  537.51   15.52   0
   2   2  15  523.37   14.06   0
   4   2  15  647.86   15.98   0
  -4   2 -15  636.12   14.92   0
   4  -2  15  675.50   13.98   0
   4   2  15  651.65   15.01   0
   6  -2  15  123.59   10.76   0
  -6   2 -15  144.56   14.94   0
   6   2  15  127.53   14.75   0
   6   2  15  144.90   13.81   0
   7  -3 -15   86.17   11.29   0
   7   3 -15  101.91   10.61   0
  -7  -3  15   93.41   13.95   0
   7  -3 -15   91.76   10.65   0
   5   3 -15  563.10   13.63   0
  -5  -3  15  627.00   13.35   0
   5  -3 -15  497.64   14.16   0
   5  -3 -15  536.92   14.77   0
  -3  -3  15    2.93    6.83   0
   3  -3 -15   14.19    8.76   0
  -3   3  15    9.98    9.31   0
   3   3 -15   -3.98    9.00   0
  -1  -3  15  729.77   12.58   0
  -1   3  15  720.76   19.20   0
   1   3 -15  734.75   12.92   0
   1  -3 -15  740.79   18.65   0
  -1   3 -15  133.48    7.15   0
   1   3  15  149.31   12.04   0
  -1  -3 -15  139.43   14.81   0
   1  -3  15  156.39    8.69   0
  -3   3 -15  629.24   14.10   0
   3  -3  15  651.47   13.44   0
   3   3  15  645.91   17.01   0
   3   3  15  654.88   16.01   0
   5  -3  15   50.89   10.59   0
   5   3  15   63.47   10.59   0
  -5   3 -15   69.12    8.29   0
   5   3  15   52.58   11.14   0
   6   4 -15  208.92   10.75   0
   6  -4 -15  206.05   14.32   0
  -6  -4  15  214.52   10.33   0
   6  -4 -15  186.25   14.54   0
   4  -4 -15  144.78   11.34   0
  -4  -4  15  169.48   10.43   0
   4   4 -15  153.97    8.14   0
   4  -4 -15  149.11   11.51   0
   2  -4 -15  295.05   14.84   0
  -2  -4  15  305.05    8.28   0
   2  -4 -15  308.85   14.35   0
   2   4 -15  287.53   10.18   0
   0  -4  15  619.91   11.87   0
   0   4 -15  576.23   10.51   0
   2   4  15  740.16   28.21   0
  -2   4 -15  727.32   12.29   0
   2   4  15  724.31   29.30   0
   2  -4  15  757.67   13.77   0
   4  -4  15   81.26   10.26   0
   4   4  15   82.93   10.26   0
   4   4  15   86.62   10.57   0
  -4   4 -15   74.93    8.18   0
   6   4  15   50.60   13.80   0
   6   4  15   71.03   13.19   0
  -6   4 -15   56.46   10.45   0
   6  -4  15   31.17   13.68   0
   5  -5 -15    1.36   10.10   0
  -5  -5  15   -5.95    9.89   0
   5  -5 -15    3.37    9.93   0
   5   5 -15    7.63    9.87   0
   3  -5 -15  566.83   18.43   0
   3  -5 -15  563.33   16.31   0
   3   5 -15  607.80   13.27   0
  -3  -5  15  537.54   10.52   0
  -1  -5  15  131.48    8.56   0
   1   5 -15  139.84    7.08   0
   1  -5  15   33.41    9.54   0
  -1   5 -15   31.67   10.02   0
   3   5  15  153.61   16.42   0
   3  -5  15  134.45   10.59   0
   3   5  15  143.80   17.69   0
  -3   5 -15  167.74    8.72   0
  -5   5 -15   -1.75    9.36   0
   5  -5  15    3.01   12.68   0
   5   5  15   -3.04   12.12   0
   5   5  15   -3.29   11.99   0
  -6  -6  15  696.82   16.82   0
   6   6 -15  578.18   17.71   0
   6  -6 -15  630.56   17.45   0
   6  -6 -15  635.03   18.95   0
   4  -6 -15   13.05   10.09   0
  -4  -6  15    8.93    9.70   0
   4   6 -15   12.89    9.64   0
   4  -6 -15   14.12   10.12   0
   2  -6 -15 1157.99   38.06   0
  -2  -6  15 1245.49   15.41   0
   2   6 -15 1164.79   15.66   0
   2  -6 -15 1194.07   37.56   0
   0   6 -15  257.39   10.84   0
   0  -6  15  211.52    8.27   0
  -2   6 -15  432.41   12.34   0
   2  -6  15  434.29    9.68   0
   4   6  15   30.61   13.37   0
  -4   6 -15   25.28    7.47   0
   4  -6  15   29.02   10.02   0
   4   6  15   29.76   13.25   0
  -5  -7  15  224.09   14.09   0
   5  -7 -15  208.46   15.40   0
   5  -7 -15  194.71   14.84   0
   5   7 -15  200.74   10.98   0
   3   7 -15  603.89   13.30   0
   3  -7 -15  603.99   20.37   0
   3  -7 -15  603.98   20.89   0
  -3  -7  15  666.41   12.98   0
   1   7 -15  366.03   11.66   0
  -1  -7  15  312.18    9.06   0
  -1   7 -15  187.06   10.97   0
   1  -7  15  180.95   10.61   0
   3  -7  15  275.65    9.11   0
  -3   7 -15  214.95    9.20   0
   5   7  15   93.78   16.43   0
   5  -7  15   41.88   10.42   0
  -5   7 -15   81.35   14.35   0
   5   7  15   91.48   16.59   0
  -4  -8  15  254.31    9.37   0
   4  -8 -15  209.76   16.05   0
   4  -8 -15  284.81   14.43   0
   4   8 -15  329.17   13.47   0
  -2  -8  15   14.18    9.47   0
   2   8 -15    3.37    9.69   0
   0  -8  15  708.89   13.27   0
   0   8 -15  624.73   11.32   0
   2  -8  15    4.30    6.75   0
  -2   8 -15    7.81    6.86   0
  -4   8 -15  135.07   14.22   0
   4  -8  15  162.23   13.70   0
   5   9 -15    7.29   13.00   0
   5  -9 -15    7.88   13.08   0
  -5  -9  15  -14.86   12.99   0
   5  -9 -15    1.80   13.13   0
   3  -9 -15   45.71   17.08   0
   3   9 -15   28.38    7.52   0
   3  -9 -15   52.20   18.26   0
  -3  -9  15   56.54   10.07   0
  -1  -9  15   -4.17    6.89   0
   1   9 -15    1.53    6.84   0
   1  -9  15    1.04    6.84   0
  -1   9 -15   15.93    9.95   0
  -3   9 -15   18.07   12.94   0
   3  -9  15   -6.14   12.79   0
   4 -10 -15  141.90   15.57   0
  -4 -10  15  114.07   10.34   0
   4 -10 -15  114.20   17.93   0
   4  10 -15  152.82   10.49   0
  -2 -10  15    7.63   12.51   0
   2  10 -15    3.60    8.95   0
   0 -10  15   96.76   10.70   0
   0  10 -15   94.85   12.35   0
   2 -10  15   57.71   12.79   0
  -2  10 -15   35.39   13.25   0
   3  11 -15  150.00   10.89   0
  -3 -11  15  140.36   13.97   0
  -1 -11  15   63.75    9.46   0
   1  11 -15   70.99    9.75   0
  -1  11 -15  569.02   13.56   0
   1 -11  15  674.29   16.67   0
  -2 -12  15   29.71    9.16   0
   0  12 -15  221.05   16.12   0
   0 -12  15  301.17   15.38   0
   6   0 -16  267.12   13.61   0
  -6   0  16  296.67   11.23   0
   4   0 -16 2017.01   20.33   0
  -4   0  16 2008.36   19.95   0
  -2   0  16   68.01    8.07   0
   2   0 -16   57.21    8.47   0
   0   0 -16 1953.02   22.19   0
   0   0  16 1980.88   21.45   0
  -2   0 -16  938.31   17.13   0
   2   0  16  863.36   15.84   0
  -4   0 -16  993.54   18.03   0
   4   0  16  964.66   16.60   0
   6   0  16    6.70   12.71   0
   6   0  16    0.64   13.94   0
   7   1 -16   47.46   10.11   0
  -7  -1  16   59.34   13.74   0
   7  -1 -16   43.20   10.15   0
   7  -1 -16   86.71   13.91   0
   5  -1 -16  467.33   11.52   0
   5   1 -16  483.10   11.41   0
  -5  -1  16  542.37   13.13   0
  -5   1  16  533.54   11.55   0
  -3  -1  16  228.11   11.06   0
   3   1 -16  244.03   11.71   0
   3  -1 -16  248.34   12.14   0
  -3   1  16  230.93   11.79   0
  -1  -1  16  528.78   10.86   0
  -1   1  16  539.66   13.02   0
   1  -1 -16  605.31   14.08   0
   1   1 -16  530.00   11.15   0
  -1  -1 -16 1193.66   20.15   0
  -1   1 -16 1230.48   16.48   0
   1  -1  16 1232.77   15.85   0
   1   1  16 1208.41   18.92   0
   3  -1  16  263.02   11.37   0
  -3   1 -16  273.57   12.39   0
  -3  -1 -16  257.15   13.31   0
   3   1  16  246.38   11.22   0
  -5   1 -16  150.91   11.21   0
   5  -1  16  171.11   13.55   0
   5   1  16  166.90   13.37   0
   5   1  16  185.25   14.50   0
   6  -2 -16  316.32   15.22   0
   6   2 -16  290.86   11.75   0
   6  -2 -16  287.55   11.55   0
  -6  -2  16  343.28   14.59   0
   4  -2 -16   54.92    7.83   0
  -4  -2  16   49.64    7.48   0
   4   2 -16   52.68   10.32   0
  -4   2  16   63.45   10.33   0
   2  -2 -16  317.70   11.54   0
  -2   2  16  294.60   11.15   0
   2   2 -16  308.25   10.34   0
  -2  -2  16  308.01   10.03   0
   0   2 -16  335.68   10.98   0
   0   2  16  351.89   13.59   0
   0  -2  16  351.64   10.50   0
   0  -2 -16  340.95   15.05   0
  -2  -2 -16 1197.63   23.34   0
   2   2  16 1187.31   21.44   0
  -2   2 -16 1221.97   17.53   0
   2  -2  16 1178.83   16.73   0
   4  -2  16   22.28    6.79   0
   4   2  16   23.26   10.08   0
  -4   2 -16   14.57    7.74   0
   4   2  16   27.62    9.45   0
   6   2  16   16.64   12.58   0
   6  -2  16    8.15   13.22   0
  -6   2 -16    9.61    9.87   0
   6   2  16   15.27   13.63   0
   7  -3 -16   14.22    9.79   0
   7  -3 -16   34.63   13.10   0
   7   3 -16   25.34    9.70   0
  -7  -3  16   28.10   13.26   0
   5   3 -16   96.29    8.37   0
   5  -3 -16  107.76   11.12   0
  -5  -3  16  112.02   10.72   0
   5  -3 -16  130.04   11.41   0
   3   3 -16  179.97    8.52   0
   3  -3 -16  189.75   11.94   0
  -3   3  16  185.09   11.40   0
  -3  -3  16  191.99   10.87   0
  -1  -3  16  180.83    8.69   0
  -1   3  16  174.08   11.96   0
   1   3 -16  177.43    9.22   0
   1  -3 -16  166.88   12.63   0
  -1  -3 -16  120.25   16.54   0
  -1   3 -16  106.63    7.95   0
   1  -3  16  100.84   10.22   0
   1   3  16  105.90   14.40   0
   3  -3  16   67.47    7.27   0
   3   3  16   58.10    9.82   0
  -3   3 -16   50.11   10.71   0
   3   3  16   66.27   12.61   0
  -5   3 -16   31.67   10.24   0
   5  -3  16   43.40   12.91   0
   5   3  16   40.21   12.46   0
   5   3  16   47.24   12.96   0
   6   4 -16  134.55   10.52   0
   6  -4 -16  155.80   14.57   0
   6  -4 -16  110.63   14.41   0
  -6  -4  16  155.80   10.35   0
   4   4 -16   62.55    7.77   0
   4  -4 -16   75.33   10.88   0
   4  -4 -16   77.59   10.66   0
  -4  -4  16   66.02    7.55   0
   2  -4 -16 1111.05   21.98   0
   2   4 -16 1142.57   14.09   0
  -2  -4  16 1077.61   15.16   0
   2  -4 -16 1077.03   24.18   0
   0   4 -16  524.82   13.04   0
   0  -4  16  516.50   10.44   0
  -2   4 -16  504.14   13.39   0
   2   4  16  502.32   29.91   0
   2   4  16  480.83   30.46   0
   2  -4  16  525.57   12.70   0
   4   4  16   33.29   11.42   0
   4  -4  16   39.90    7.05   0
   4   4  16   21.81   12.04   0
  -4   4 -16   34.85    7.65   0
   5  -5 -16   98.31    9.16   0
   5  -5 -16  104.09   11.61   0
   5   5 -16   93.98    8.26   0
  -5  -5  16  157.38   10.89   0
   3  -5 -16  323.20   16.16   0
   3  -5 -16  307.59   16.31   0
   3   5 -16  324.61   11.89   0
  -3  -5  16  343.16   11.75   0
  -1  -5  16  384.02    9.57   0
   1   5 -16  420.08   12.14   0
   1  -5  16  465.39   12.24   0
  -1   5 -16  482.49   12.58   0
  -3   5 -16  395.67   12.99   0
   3  -5  16  427.82   12.28   0
   5   5  16   20.59   15.00   0
  -5   5 -16   39.80    9.77   0
   5   5  16   26.95   15.43   0
   5  -5  16   18.88    9.18   0
   6  -6 -16    1.77   13.49   0
   6  -6 -16   12.41    9.45   0
  -6  -6  16   14.02   12.99   0
   6   6 -16    2.26   13.50   0
   4   6 -16    5.66    6.94   0
  -4  -6  16    1.66    9.46   0
   4  -6 -16    4.55   10.05   0
   4  -6 -16   -5.96   10.10   0
  -2  -6  16  340.26   11.39   0
   2   6 -16  284.78    9.46   0
   0   6 -16  138.16    7.98   0
   0  -6  16  145.36    7.66   0
   2  -6  16  245.03   11.08   0
  -2   6 -16  197.45    8.90   0
   4   6  16    2.43   22.50   0
  -4   6 -16    7.09    9.14   0
   4  -6  16    6.96   12.38   0
   4   6  16    1.28   22.97   0
   5  -7 -16    6.58   13.16   0
   5   7 -16    2.86   13.24   0
   5  -7 -16    8.81   13.11   0
  -5  -7  16   17.98   12.99   0
   3  -7 -16    6.70   12.58   0
   3   7 -16    7.99    7.06   0
   3  -7 -16    7.10   12.52   0
  -3  -7  16   -2.41    7.13   0
  -1  -7  16   -3.59    9.40   0
   1   7 -16    3.44    9.81   0
  -1   7 -16   64.59   10.10   0
   1  -7  16   58.67    7.15   0
  -3   7 -16   47.75   10.88   0
   3  -7  16   46.60   10.42   0
   4   8 -16   37.35    9.16   0
   4  -8 -16   35.31   13.67   0
   4  -8 -16   27.44   16.39   0
  -4  -8  16   21.72   12.79   0
  -2  -8  16   51.58    7.15   0
   2   8 -16   41.74    7.59   0
   0  -8  16   -4.34    9.65   0
   0   8 -16   -2.65    6.96   0
  -2   8 -16  241.25   11.79   0
   2  -8  16  224.53   11.63   0
   4  -8  16    2.19    9.02   0
  -4   8 -16   -8.62   13.45   0
  -3  -9  16  119.93    9.94   0
   3   9 -16   89.27   13.41   0
  -1  -9  16   45.45    7.52   0
   1   9 -16   52.95    7.63   0
  -1   9 -16  212.15    9.02   0
   1  -9  16  231.88   12.59   0
  -3   9 -16   65.20   10.07   0
   3  -9  16   99.74   13.29   0
   4 -10 -16  294.23   22.91   0
   4 -10 -16  297.89   22.04   0
   4  10 -16  193.27   12.36   0
   2  10 -16   55.89    9.83   0
  -2 -10  16   64.77    9.34   0
   0  10 -16  512.99   12.64   0
   0 -10  16  546.15   15.54   0
   2 -10  16  -11.79   12.66   0
  -2  10 -16    5.00    9.28   0
   1  11 -16   -7.87   13.33   0
  -1 -11  16   -5.65   12.89   0
   1 -11  16    0.73   12.77   0
  -1  11 -16  -13.06   13.31   0
  -6   0  17   -1.03    9.25   0
   6   0 -17   17.10   13.02   0
  -4   0  17   -7.18    9.77   0
   4   0 -17   -3.33   10.27   0
  -2   0  17    3.07    9.17   0
   2   0 -17    5.47    6.77   0
   0   0 -17    5.69   10.20   0
   0   0  17   -6.26    9.02   0
  -2   0 -17    4.48   10.09   0
   2   0  17    4.68    8.73   0
   4   0  17   -2.07    9.39   0
  -4   0 -17   15.25   10.71   0
   5   1 -17  202.92   11.97   0
  -5  -1  17  220.15   11.68   0
   5  -1 -17  179.19    9.35   0
  -5   1  17  238.88    9.54   0
   3   1 -17   58.67   10.57   0
   3  -1 -17   58.89    7.86   0
  -3   1  17   63.54    9.91   0
  -3  -1  17   80.37    7.19   0
   1  -1 -17  444.71   14.08   0
  -1  -1  17  442.89   10.69   0
   1   1 -17  443.56   13.26   0
  -1   1  17  426.12   13.10   0
  -1   1 -17    6.58    7.12   0
  -1  -1 -17    0.68   10.16   0
   1   1  17    7.46    8.70   0
   1  -1  17    9.84    9.26   0
   3  -1  17   46.01    9.62   0
  -3  -1 -17   48.65   11.34   0
  -3   1 -17   46.37    8.02   0
   3   1  17   40.53    9.49   0
  -5   1 -17   53.51   14.57   0
   5  -1  17   56.62   13.29   0
   5   1  17   60.85   10.38   0
   5   1  17   78.34   12.91   0
  -6  -2  17   48.67   13.25   0
   6  -2 -17   43.14    9.85   0
   6  -2 -17   36.57   13.73   0
   6   2 -17   45.62    9.75   0
   4   2 -17  778.25   14.97   0
   4  -2 -17  772.26   15.88   0
  -4   2  17  854.80   15.70   0
  -4  -2  17  818.26   14.52   0
   2   2 -17  205.26    8.89   0
  -2   2  17  207.97   11.62   0
  -2  -2  17  227.61   10.85   0
   2  -2 -17  206.60   12.17   0
   0   2  17  820.09   19.31   0
   0  -2 -17  840.45   21.04   0
   0   2 -17  855.79   15.56   0
   0  -2  17  850.56   14.80   0
   2  -2  17    2.37    6.56   0
  -2  -2 -17    6.89   10.21   0
  -2   2 -17    0.31   10.30   0
   2   2  17    7.32   10.77   0
   4   2  17  338.52   13.46   0
   4   2  17  342.29   13.89   0
   4  -2  17  364.46   10.40   0
  -4   2 -17  378.77   13.74   0
   5   3 -17   32.20    7.48   0
  -5  -3  17   19.53   10.18   0
   5  -3 -17   24.87   10.66   0
   5  -3 -17   18.66   10.57   0
  -3   3  17  902.85   17.41   0
   3  -3 -17  915.68   17.81   0
   3   3 -17  846.01   13.42   0
  -3  -3  17  927.52   12.90   0
  -1  -3  17  469.74   12.37   0
  -1   3  17  452.99   17.46   0
   1   3 -17  438.07   10.35   0
   1  -3 -17  457.74   18.29   0
  -1  -3 -17   59.85   15.73   0
   1   3  17   67.28   12.28   0
   1  -3  17   52.29    9.67   0
  -1   3 -17   61.98   10.40   0
   3  -3  17  193.60   10.87   0
   3   3  17  167.30   13.31   0
  -3   3 -17  169.59   11.68   0
   3   3  17  164.01   12.22   0
   5   3  17   78.39   13.28   0
  -5   3 -17  119.56   14.51   0
   5  -3  17   94.12   10.03   0
   5   3  17   88.13   16.85   0
   6   4 -17   87.00   10.39   0
   6  -4 -17   77.93   10.81   0
  -6  -4  17   83.67   10.11   0
   6  -4 -17   88.82   14.35   0
   4  -4 -17   10.05   10.44   0
   4  -4 -17   20.21   10.13   0
   4   4 -17   14.60    9.72   0
  -4  -4  17   10.48    9.66   0
   2   4 -17  415.70   10.31   0
   2  -4 -17  395.17   17.59   0
   2  -4 -17  360.94   17.86   0
  -2  -4  17  425.04   12.01   0
   0   4 -17   21.51    9.88   0
   0  -4  17   34.99    9.37   0
  -2   4 -17  329.62   12.40   0
   2  -4  17  332.45   11.64   0
  -4   4 -17   11.00   13.61   0
   4   4  17   16.62   14.81   0
   4  -4  17   11.42   12.50   0
   4   4  17   24.14   14.13   0
   5  -5 -17   24.04   13.19   0
  -5  -5  17   25.17   12.58   0
   5   5 -17   15.93    9.33   0
   5  -5 -17   14.84   13.16   0
  -3  -5  17   15.72    6.77   0
   3  -5 -17   15.00   10.27   0
   3   5 -17   13.75    6.93   0
   3  -5 -17   15.77   12.45   0
   1   5 -17   71.30    7.59   0
  -1  -5  17   69.76    7.01   0
  -1   5 -17  126.80   10.98   0
   1  -5  17  129.59    7.89   0
   3  -5  17   17.23   10.03   0
  -3   5 -17   44.08    7.54   0
   5   5  17    3.83   14.57   0
   5   5  17    5.25   12.39   0
   5  -5  17   18.01    9.16   0
  -5   5 -17   21.27   13.40   0
   4  -6 -17   -2.57   12.50   0
   4  -6 -17    7.18   10.16   0
  -4  -6  17    6.95    7.02   0
   4   6 -17    5.06    6.96   0
  -2  -6  17 1764.56   16.45   0
   2   6 -17 1865.75   18.71   0
   0   6 -17   59.46    7.23   0
   0  -6  17   48.24    9.56   0
   2  -6  17  718.64   13.59   0
  -2   6 -17  632.10   14.37   0
   4  -6  17    7.15   12.79   0
  -4   6 -17    7.51   13.49   0
  -5  -7  17   17.36   13.17   0
   5  -7 -17   20.27   14.01   0
   5  -7 -17   43.85   13.78   0
   5   7 -17   58.44    9.69   0
   3  -7 -17  473.00   23.20   0
   3  -7 -17  470.84   24.90   0
  -3  -7  17  448.41   12.75   0
   3   7 -17  453.09   13.10   0
   1   7 -17  588.31   11.17   0
  -1  -7  17  548.76   12.79   0
  -1   7 -17  546.18   13.55   0
   1  -7  17  606.09   13.31   0
   3  -7  17  102.46   13.14   0
  -3   7 -17   90.04    9.88   0
   4  -8 -17  143.54   18.07   0
   4   8 -17  101.32   14.11   0
  -4  -8  17  145.93   10.34   0
   4  -8 -17  126.13   17.96   0
   2   8 -17  176.27    9.08   0
  -2  -8  17  146.36    8.66   0
   0  -8  17  542.48   12.81   0
   0   8 -17  495.87   11.04   0
   2  -8  17   38.54    9.22   0
  -2   8 -17   33.46    9.71   0
  -3  -9  17    8.72   12.89   0
   3   9 -17   10.07   13.31   0
   1   9 -17   63.45    9.56   0
  -1  -9  17   83.31   12.50   0
   1  -9  17   28.72   13.01   0
  -1   9 -17   44.19    9.40   0
  -3   9 -17   10.25   13.26   0
   3  -9  17    1.07    9.04   0
   2  10 -17   -0.28    9.27   0
  -2 -10  17   12.78   12.69   0
   0  10 -17  110.55   10.42   0
   0 -10  17   90.19   13.50   0
   2 -10  17  127.19   10.49   0
  -2  10 -17  114.02   14.18   0
  -6   0  18   22.03    9.37   0
   6   0 -18   23.73    9.52   0
  -4   0  18  999.36   14.63   0
   4   0 -18  969.96   16.82   0
   2   0 -18   59.71   10.30   0
  -2   0  18   58.30    9.63   0
   0   0 -18  997.34   18.01   0
   0   0  18  963.15   16.88   0
  -2   0 -18  156.28   12.15   0
   2   0  18  175.95   10.59   0
   4   0  18  733.94   17.34   0
  -4   0 -18  700.73   19.25   0
   5  -1 -18  442.05   13.01   0
  -5  -1  18  510.22   15.25   0
   5   1 -18  483.04   12.83   0
  -5   1  18  489.74   15.92   0
   3   1 -18   73.45    7.98   0
   3  -1 -18   85.95   10.60   0
  -3   1  18   95.74    9.94   0
  -3  -1  18   74.57   10.16   0
  -1  -1  18  262.82   11.47   0
  -1   1  18  241.28   11.55   0
   1   1 -18  262.18   11.96   0
   1  -1 -18  241.68   12.65   0
   1   1  18   -0.81    8.80   0
  -1  -1 -18   -1.32   10.19   0
   1  -1  18   -0.11    8.95   0
  -1   1 -18   14.30   10.02   0
   3   1  18  762.59   16.28   0
   3  -1  18  752.98   15.30   0
  -3  -1 -18  739.12   18.13   0
  -3   1 -18  744.04   16.96   0
   5   1  18  123.25   13.84   0
   5   1  18  124.42   15.04   0
  -5   1 -18   99.36   15.57   0
   5  -1  18  139.72   13.85   0
   6   2 -18   22.16   13.02   0
   6  -2 -18    6.82   13.35   0
  -6  -2  18   12.94    9.15   0
   6  -2 -18    9.32    9.49   0
   4  -2 -18   11.89    7.51   0
  -4  -2  18    3.81    9.75   0
   4   2 -18    6.11    7.45   0
  -4   2  18   12.98    9.52   0
   2   2 -18   39.68   10.11   0
   2  -2 -18   36.23   10.34   0
  -2  -2  18   39.16    6.71   0
  -2   2  18   35.80   11.29   0
   0  -2  18   65.86    7.19   0
   0   2  18   59.52   11.84   0
   0   2 -18   75.17   10.54   0
   0  -2 -18   65.47   13.40   0
  -2  -2 -18  410.77   18.12   0
   2   2  18  418.05   15.87   0
   2  -2  18  430.12   12.62   0
  -2   2 -18  418.38   13.56   0
   4   2  18   22.20   12.04   0
   4   2  18   19.51   16.12   0
   4  -2  18   28.31   12.59   0
  -4   2 -18   38.46   14.02   0
  -5  -3  18  117.35    9.91   0
   5  -3 -18  127.04   14.21   0
   5  -3 -18  115.38   14.19   0
   5   3 -18   91.87   13.70   0
   3   3 -18   21.19   10.03   0
  -3  -3  18   27.65    9.90   0
  -3   3  18   29.06    9.74   0
   3  -3 -18   20.35   10.26   0
  -1  -3  18  273.54    9.37   0
   1  -3 -18  315.03   15.08   0
  -1   3  18  300.68   16.15   0
   1   3 -18  301.96    9.86   0
  -1   3 -18  110.23   11.02   0
   1  -3  18  103.63    9.98   0
  -1  -3 -18  114.13   14.94   0
   1   3  18  104.24   14.72   0
  -3   3 -18   28.59    7.80   0
   3  -3  18   27.13    6.95   0
   3   3  18   24.79   10.35   0
   3   3  18   29.70   11.53   0
  -5   3 -18   -4.94   14.27   0
   5   3  18   -0.53   12.01   0
   5   3  18    2.64   13.00   0
   5  -3  18   10.87   12.62   0
   6  -4 -18  217.33   15.93   0
   6   4 -18  191.80   11.85   0
   6  -4 -18  250.43   15.19   0
   4  -4 -18  151.45   12.73   0
  -4  -4  18  176.86   11.02   0
   4  -4 -18  162.05   12.14   0
   4   4 -18  153.19   11.44   0
   2   4 -18  453.68   10.87   0
   2  -4 -18  462.41   19.18   0
  -2  -4  18  506.20   12.50   0
   2  -4 -18  485.96   19.24   0
   0  -4  18  148.53    7.81   0
   0   4 -18  134.32    8.18   0
  -2   4 -18  439.63   13.53   0
   2  -4  18  435.42   12.68   0
   4  -4  18   29.36   12.84   0
  -4   4 -18   59.22    9.94   0
   4   4  18   50.75   15.75   0
   4   4  18   48.71   15.17   0
   5  -5 -18   74.17   13.91   0
  -5  -5  18   36.68    9.85   0
   5   5 -18   49.77    9.60   0
   5  -5 -18   54.52   13.87   0
   3  -5 -18  377.99   18.60   0
   3   5 -18  378.27   10.67   0
  -3  -5  18  484.50   12.36   0
   3  -5 -18  433.87   16.00   0
   1   5 -18   99.78   10.81   0
  -1  -5  18  115.43    7.76   0
  -1   5 -18  953.09   15.65   0
   1  -5  18  905.91   14.86   0
   3  -5  18   98.32   12.85   0
  -3   5 -18   79.09   13.57   0
   4  -6 -18  138.79   17.78   0
  -4  -6  18  132.48   13.87   0
   4  -6 -18  138.49   18.29   0
   4   6 -18  176.83   13.86   0
   2   6 -18   36.35    7.42   0
  -2  -6  18   39.44    7.20   0
   0  -6  18  113.74    7.68   0
   0   6 -18  122.90   10.68   0
   2  -6  18   72.60   12.16   0
  -2   6 -18  126.09   12.41   0
  -4   6 -18    5.45    9.78   0
   4  -6  18   22.77   12.85   0
   3   7 -18  315.24   11.80   0
  -3  -7  18  380.85   11.28   0
  -1  -7  18   80.04    7.76   0
   1   7 -18   85.27    8.10   0
  -1   7 -18   64.18   11.78   0
   1  -7  18   82.47    9.10   0
   3  -7  18   10.08   12.67   0
  -3   7 -18   18.58   13.08   0
  -4  -8  18   18.76   13.07   0
   4  -8 -18   28.31   16.84   0
   4   8 -18   31.43    9.81   0
   4  -8 -18   29.12   16.83   0
  -2  -8  18  437.47   14.89   0
   2   8 -18  402.78   15.44   0
   0   8 -18   39.16    9.42   0
   0  -8  18   40.98    9.28   0
  -2   8 -18  184.26   10.91   0
   2  -8  18  152.61   14.18   0
  -3  -9  18  212.66   11.53   0
   3   9 -18  254.37   11.63   0
  -1  -9  18   89.34   13.30   0
   1   9 -18   83.01    9.72   0
  -1   9 -18  299.87   14.83   0
   1  -9  18  283.75   11.39   0
   0  10 -18  113.17   14.57   0
   0 -10  18  107.94   14.11   0
   6   0 -19    4.18   13.27   0
  -4   0  19    4.57    9.87   0
   4   0 -19   -0.51   10.37   0
  -2   0  19   -6.31    8.95   0
   2   0 -19    8.57    9.74   0
   0   0  19   -7.16    9.06   0
   0   0 -19    3.23   10.04   0
   2   0  19    0.77    8.99   0
  -2   0 -19    4.42   10.31   0
   4   0  19   -0.99   12.21   0
  -4   0 -19    2.85   10.03   0
  -5   1  19  506.15   16.17   0
   5   1 -19  521.40   16.12   0
  -5  -1  19  476.80   12.84   0
   5  -1 -19  402.43   16.84   0
   3   1 -19   14.34    9.83   0
  -3  -1  19   -9.36    9.68   0
  -3   1  19   -0.26    9.48   0
   3  -1 -19    2.93    9.97   0
   1  -1 -19  915.71   18.18   0
   1   1 -19  997.51   16.62   0
  -1   1  19  899.23   16.90   0
  -1  -1  19  912.11   15.60   0
  -1  -1 -19   21.36   12.66   0
   1   1  19   24.11   11.02   0
   1  -1  19   27.58    6.66   0
  -1   1 -19   17.68   10.29   0
  -3   1 -19  560.54   16.62   0
   3  -1  19  533.61   16.12   0
  -3  -1 -19  522.85   19.08   0
   3   1  19  538.77   18.56   0
  -4  -2  19  365.88   14.13   0
   4   2 -19  433.10   13.24   0
   4  -2 -19  406.41   14.22   0
  -4   2  19  399.91   11.68   0
   2  -2 -19  490.17   15.08   0
   2   2 -19  501.93   13.42   0
  -2   2  19  455.43   14.46   0
  -2  -2  19  463.36   10.93   0
   0  -2 -19  701.54   18.96   0
   0  -2  19  682.63   14.30   0
   0   2  19  676.70   18.81   0
   0   2 -19  647.79   12.93   0
   2  -2  19  373.53   12.76   0
  -2  -2 -19  371.15   16.37   0
  -2   2 -19  371.41   13.80   0
   2   2  19  375.43   14.26   0
  -4   2 -19  333.79   16.54   0
   4  -2  19  338.92   14.88   0
   4   2  19  309.11   15.17   0
   4   2  19  277.89   16.90   0
   5  -3 -19   78.37   10.71   0
   5  -3 -19   87.09   14.07   0
   5   3 -19   83.72   13.69   0
  -5  -3  19   63.63   13.54   0
   3  -3 -19  627.26   17.05   0
  -3   3  19  672.72   16.30   0
   3   3 -19  714.07   14.49   0
  -3  -3  19  696.96   14.27   0
   1  -3 -19   94.96   13.83   0
   1   3 -19   71.89   10.73   0
  -1   3  19   88.81   12.73   0
  -1  -3  19   83.42   10.02   0
   1  -3  19  530.61   13.36   0
  -1   3 -19  592.62   14.20   0
  -1  -3 -19  551.73   24.49   0
   1   3  19  526.61   22.50   0
   3   3  19  160.66   17.62   0
  -3   3 -19  182.64   14.83   0
   3   3  19  158.26   16.47   0
   3  -3  19  191.47   13.22   0
  -4  -4  19   44.42   12.64   0
   4  -4 -19   31.51   13.53   0
   4  -4 -19   39.79   13.27   0
   4   4 -19   23.42   13.07   0
   2  -4 -19  192.42   15.57   0
  -2  -4  19  180.34   10.74   0
   2  -4 -19  169.16   15.79   0
   2   4 -19  179.21   11.25   0
   0   4 -19   -2.48    9.98   0
   0  -4  19   -5.87    9.35   0
   2  -4  19  155.84    8.76   0
  -2   4 -19  143.39   11.98   0
   4   4  19   20.58   15.81   0
   4   4  19   18.27   17.22   0
   4  -4  19   14.29    9.14   0
  -4   4 -19   21.97   13.77   0
   5  -5 -19    0.03   16.15   0
   5  -5 -19   14.73   13.20   0
  -5  -5  19    1.66   13.10   0
   5   5 -19   21.09    9.25   0
   3   5 -19    0.70   12.91   0
  -3  -5  19    6.00   12.45   0
   3  -5 -19   10.77   16.03   0
   3  -5 -19    6.05   16.25   0
   1   5 -19    9.38    7.02   0
  -1  -5  19    1.53    9.57   0
  -1   5 -19   43.53   10.90   0
   1  -5  19   70.99   10.15   0
  -3   5 -19    3.15   13.35   0
   3  -5  19    3.73    8.85   0
   4  -6 -19   24.56   13.46   0
   4  -6 -19   14.16   16.67   0
  -4  -6  19   21.19    9.14   0
   4   6 -19   43.56   13.00   0
  -2  -6  19  145.72    9.87   0
   2   6 -19   97.03   13.45   0
   0  -6  19   20.84    9.98   0
   0   6 -19   41.36   10.21   0
  -2   6 -19  309.16   15.20   0
   2  -6  19  312.73   11.48   0
   3   7 -19  150.61   13.84   0
  -3  -7  19  142.77    9.99   0
  -1  -7  19   59.69    9.15   0
   1   7 -19   46.07   13.25   0
   1  -7  19  428.20   15.08   0
  -1   7 -19  361.80   15.77   0
  -2  -8  19    1.28   12.54   0
   2   8 -19    1.87    9.35   0
   0  -8  19  167.00   10.76   0
   0   8 -19  213.23   14.44   0
   2  -8  19   20.85   12.85   0
  -2   8 -19    6.76   13.46   0
   1   9 -19  113.12   14.07   0
  -1  -9  19   63.31   13.88   0
   4   0 -20  170.64   10.92   0
  -4   0  20  171.27   14.01   0
   2   0 -20  607.43   15.76   0
  -2   0  20  646.69   14.54   0
   0   0  20  526.39   12.53   0
   0   0 -20  511.11   17.48   0
  -2   0 -20   41.76   12.40   0
   2   0  20   48.38   10.84   0
   4   0  20  202.17   15.03   0
  -4   0 -20  209.20   17.09   0
  -5  -1  20   40.06   13.19   0
  -5   1  20   45.39    9.57   0
   5  -1 -20   27.99   10.16   0
   5   1 -20   20.06    9.96   0
  -3  -1  20  209.83    9.45   0
  -3   1  20  221.78   12.18   0
   3  -1 -20  231.49   12.41   0
   3   1 -20  186.03    9.92   0
   1  -1 -20  234.02   12.84   0
  -1   1  20  212.18   11.84   0
  -1  -1  20  197.59   11.29   0
   1   1 -20  219.29   12.16   0
   1  -1  20   36.83    9.29   0
  -1  -1 -20   31.50   10.70   0
  -1   1 -20   18.98   10.74   0
   1   1  20   31.08   11.12   0
   3  -1  20   70.25   13.01   0
  -3  -1 -20   63.56   15.04   0
   3   1  20   75.63   12.75   0
  -3   1 -20   69.89   14.94   0
  -4   2  20   16.96   12.43   0
   4  -2 -20   13.06   13.26   0
   4   2 -20    6.94    9.37   0
  -4  -2  20    7.20    9.10   0
  -2   2  20   24.73    9.61   0
   2  -2 -20   22.05   12.78   0
  -2  -2  20   23.58    7.04   0
   2   2 -20   26.98   10.18   0
   0  -2 -20    1.83   12.79   0
   0  -2  20    9.85    9.25   0
   0   2  20    4.95   11.11   0
   0   2 -20    6.12   10.33   0
   2   2  20   53.67   12.16   0
   2  -2  20   56.42   12.14   0
  -2   2 -20   44.95   13.91   0
  -2  -2 -20   66.39   17.24   0
  -4   2 -20   -2.44   14.13   0
   4   2  20   -0.05   11.91   0
   5   3 -20  148.83   15.45   0
   5  -3 -20  160.96   16.00   0
  -5  -3  20  162.43   14.79   0
   5  -3 -20  253.09   15.61   0
   3  -3 -20    5.35   12.95   0
  -3   3  20    0.07   12.28   0
   3   3 -20    9.11   12.93   0
  -3  -3  20   11.95    8.59   0
  -1  -3  20  706.61   14.32   0
   1   3 -20  795.39   15.41   0
  -1   3  20  717.65   22.17   0
   1  -3 -20  730.84   23.37   0
   1   3  20    3.40   14.77   0
  -1   3 -20    9.92    7.42   0
  -1  -3 -20    4.00   15.00   0
   1  -3  20   -0.05    9.67   0
   3  -3  20  170.84   10.70   0
   3   3  20  166.06   17.09   0
  -3   3 -20  165.50   15.19   0
   3   3  20  165.72   18.31   0
   4   4 -20   96.22   13.96   0
   4  -4 -20   69.82   17.43   0
   4  -4 -20  111.59   14.64   0
  -4  -4  20   83.64   10.20   0
   2   4 -20  249.69   13.25   0
  -2  -4  20  237.60   12.56   0
   2  -4 -20  223.82   19.68   0
   2  -4 -20  210.98   20.32   0
   0   4 -20  353.94   10.63   0
   0  -4  20  350.67   12.45   0
   2  -4  20  320.39   11.84   0
  -2   4 -20  338.81   16.07   0
  -3  -5  20  516.13   12.80   0
   3   5 -20  558.18   16.12   0
   3  -5 -20  553.58   23.19   0
   3  -5 -20  486.71   24.45   0
  -1  -5  20   23.47   12.51   0
   1   5 -20   53.59   13.18   0
   1  -5  20  635.58   16.52   0
  -1   5 -20  630.69   14.13   0
  -3   5 -20   22.10    9.52   0
   3  -5  20   14.02    8.96   0
   4  -6 -20    2.31   13.25   0
   4  -6 -20    9.19   12.89   0
   4   6 -20    4.73    9.10   0
   2   6 -20    2.66   12.80   0
  -2  -6  20    5.25   12.64   0
   0  -6  20  144.12   13.66   0
   0   6 -20  154.52   14.05   0
   2  -6  20   -2.89    8.92   0
  -2   6 -20   -1.00   13.26   0
   3   7 -20   39.58    9.85   0
  -3  -7  20   13.46   13.35   0
  -1  -7  20   32.58    8.85   0
   1   7 -20   21.62    9.32   0
  -1   7 -20  117.91   13.89   0
   1  -7  20  135.66   10.14   0
   2   8 -20  116.81   11.17   0
   0   8 -20   52.41   13.54   0
   0  -8  20   76.27   12.95   0
   4   0 -21   12.75   13.14   0
  -4   0  21    7.46   12.62   0
   2   0 -21   -3.94    9.17   0
  -2   0  21    0.51   12.02   0
   0   0 -21    1.05   10.58   0
   0   0  21    3.67   12.48   0
  -2   0 -21    8.84   13.64   0
   2   0  21   -3.09   11.83   0
  -3  -1  21    4.86    8.70   0
   3  -1 -21    0.93   12.99   0
   3   1 -21    0.22   13.27   0
  -3   1  21    4.10   12.20   0
  -1   1  21  299.75   13.99   0
   1  -1 -21  282.73   14.34   0
   1   1 -21  257.63   11.58   0
  -1  -1  21  333.82   13.31   0
  -1  -1 -21   21.87   13.48   0
   1   1  21   20.59   11.81   0
   1  -1  21   22.08   11.92   0
  -1   1 -21   23.24   13.69   0
  -3  -1 -21  304.02   18.17   0
  -3   1 -21  333.91   17.08   0
   3   1  21  324.21   16.13   0
   3  -1  21  245.30   15.56   0
  -4   2  21  286.89   15.61   0
  -4  -2  21  292.65   14.98   0
   4   2 -21  312.90   15.24   0
   4  -2 -21  259.99   16.33   0
  -2   2  21  208.14   14.40   0
   2  -2 -21  229.34   15.64   0
  -2  -2  21  207.12   14.01   0
   2   2 -21  212.27   14.46   0
   0   2 -21  137.81   14.25   0
   0  -2 -21  130.24   15.03   0
   0  -2  21  151.98   12.71   0
   0   2  21  144.62   13.82   0
   2  -2  21  152.78   13.60   0
  -2  -2 -21  162.53   16.51   0
   2   2  21  168.34   16.63   0
  -2   2 -21  173.28   15.08   0
   3  -3 -21  575.95   23.48   0
  -3  -3  21  640.29   14.00   0
  -3   3  21  674.93   19.06   0
   3  -3 -21  552.46   22.97   0
   3   3 -21  599.42   17.68   0
  -1   3  21   23.21   15.02   0
   1  -3 -21   23.77   16.50   0
  -1  -3  21   18.96    8.79   0
   1   3 -21    8.77   13.43   0
   1   3  21  421.40   34.99   0
   1  -3  21  422.69   12.49   0
   1   3  21  419.35   32.82   0
  -1   3 -21  415.63   16.85   0
   3   3  21  124.98   19.47   0
   3  -3  21  139.12   13.69   0
   3   3  21  111.20   20.84   0
  -3   3 -21  118.62   15.15   0
   4   4 -21  270.39   15.38   0
  -4  -4  21  224.36   15.22   0
   4  -4 -21  227.04   16.88   0
   4  -4 -21  276.23   17.24   0
   2  -4 -21    3.11   15.91   0
   2   4 -21   10.91   13.01   0
  -2  -4  21    0.33   12.22   0
   2  -4 -21   -2.72   16.16   0
   0  -4  21  203.89   10.43   0
   0   4 -21  210.01   14.77   0
   2  -4  21   25.32   12.47   0
  -2   4 -21    8.72   13.59   0
   3  -5 -21   -0.07   18.62   0
   3   5 -21    7.49   13.14   0
  -3  -5  21    7.20    8.98   0
   3  -5 -21   -4.27   16.47   0
  -1  -5  21   -1.32    8.78   0
   1   5 -21    5.38   12.99   0
  -1   5 -21   11.31    9.55   0
   1  -5  21   -2.71   12.81   0
  -2  -6  21   33.87   13.07   0
   2   6 -21   47.63    9.95   0
   0   6 -21   72.72   10.00   0
   0  -6  21   75.25   13.11   0
  -1  -7  21   26.58   12.67   0
   1   7 -21   18.88   13.13   0
   4   0 -22   17.55   13.46   0
   2   0 -22  699.10   19.49   0
  -2   0  22  662.23   18.65   0
   0   0 -22   52.18   13.98   0
   0   0  22   37.70   12.12   0
   2   0  22  206.62   17.40   0
  -2   0 -22  197.18   19.82   0
   3   1 -22   67.34   14.27   0
  -3  -1  22   74.22   10.06   0
   3  -1 -22   78.72   14.38   0
  -3   1  22   75.01   13.50   0
  -1   1  22  363.19   16.40   0
   1  -1 -22  371.09   17.78   0
  -1  -1  22  419.38   15.50   0
   1   1 -22  410.36   16.92   0
   1   1  22   69.75   12.83   0
   1  -1  22   72.99   12.60   0
  -1   1 -22   70.13   14.43   0
  -1  -1 -22   68.07   14.78   0
   2   2 -22   -1.98   13.46   0
  -2  -2  22   -2.41   12.42   0
   2  -2 -22    2.84   13.52   0
  -2   2  22    5.30   12.27   0
   0   2  22   52.15   15.50   0
   0   2 -22   30.25   14.08   0
   0  -2  22   37.54   12.35   0
   0  -2 -22   43.58   17.27   0
  -2  -2 -22    8.52   17.10   0
  -2   2 -22    2.88   14.05   0
   2  -2  22   10.26   12.27   0
   2   2  22    7.20   12.15   0
  -3  -3  22   -4.78    9.02   0
   3  -3 -22   -1.25   13.61   0
   3  -3 -22  -10.60   16.53   0
   3   3 -22   -5.11    9.62   0
  -1  -3  22   28.09   12.72   0
   1   3 -22   44.55   13.57   0
  -1   3  22   38.63   16.01   0
   1  -3 -22   31.00   19.66   0
  -1   3 -22   -3.85   13.76   0
   1  -3  22   -3.26    8.74   0
  -2  -4  22   53.69   12.83   0
   2  -4 -22   61.80   19.90   0
   2   4 -22   47.07   13.74   0
   2  -4 -22   55.16   20.13   0
   0  -4  22  217.49   14.24   0
   0   4 -22  182.52   11.96   0
  -1  -5  22   11.22   12.56   0
   1   5 -22    0.89    9.32   0
  -2   0  23    8.76   12.26   0
   2   0 -23   10.40   13.37   0
   0   0 -23   10.98   13.56   0
   0   0  23    0.94   12.00   0
   1   1 -23  242.92   15.77   0
  -1   1  23  191.24   15.26   0
   1  -1 -23  177.54   19.15   0
  -1  -1  23  165.58   14.32   0
  -1  -1 -23   40.96   14.56   0
  -1   1 -23   34.65   14.40   0
   1   1  23   37.99   12.79   0
   1  -1  23   45.22   12.34   0
  -2   2  23  402.76   17.75   0
   2   2 -23  334.75   17.70   0
  -2  -2  23  315.03   13.65   0
   2  -2 -23  429.43   18.77   0
   0   2  23  114.52   17.26   0
   0  -2 -23  113.03   18.82   0
   0  -2  23  112.74   13.56   0
   0   2 -23   78.06   14.92   0
   1  -3 -23   28.45   19.93   0
   1   3 -23   29.01   13.72   0
   0   0   0    0.00    0.00   0
;
_shelx_hkl_checksum     72093
_shelx_res_file
;
TITL ZnCl2-bis(2,3-dimethylpyrazine)at 220 K in C2/c (GB518)
    gb518.res
    created by SHELXL-2016/6 at 11:28:21 on 23-Jan-2025
CELL 0.71073 6.9984 12.0864 17.822 90 94.773 90
ZERR 4 0.0004 0.0009 0.0012 0 0.008 0
LATT 7
SYMM -X,+Y,0.5-Z
SFAC C H Cl N Zn
UNIT 48 64 8 16 4
EQIV $1 1-X,+Y,1.5-Z
EQIV $2 2-X,1-Y,1-Z
L.S. 10
PLAN  2
TEMP -53
CONF
HTAB C3 N2_$2
HTAB C4 Cl1_$1
MORE -1
BOND $H
HTAB
fmap 2 53
acta
REM <olex2.extras>
REM <HklSrc "%.\\gb518.HKl">
REM </olex2.extras>
WGHT    0.051300    2.930500
EXTI    0.009289
FVAR       0.52264
ZN1   5    0.500000    0.610531    0.750000    10.50000    0.02342    0.02445 =
         0.01750    0.00000    0.00345    0.00000
CL1   3    0.261983    0.704421    0.688634    11.00000    0.03727    0.04058 =
         0.02939    0.00821    0.00225    0.01331
N1    4    0.624465    0.520072    0.667782    11.00000    0.02231    0.02487 =
         0.02012   -0.00072    0.00357    0.00207
N2    4    0.784241    0.443204    0.540637    11.00000    0.03279    0.02992 =
         0.02736    0.00168    0.00920    0.00575
C1    1    0.534018    0.443170    0.624051    11.00000    0.02496    0.02109 =
         0.01917    0.00318    0.00106    0.00298
C2    1    0.616805    0.404696    0.559337    11.00000    0.03177    0.02180 =
         0.02192    0.00231    0.00204    0.00569
C3    1    0.875028    0.517540    0.586713    11.00000    0.02701    0.03141 =
         0.03266    0.00154    0.00940   -0.00031
AFIX  43
H3    2    0.995471    0.544204    0.575367    11.00000   -1.20000
AFIX   0
C4    1    0.797124    0.555817    0.649977    11.00000    0.02177    0.03181 =
         0.02648    0.00021    0.00350   -0.00206
AFIX  43
H4    2    0.865143    0.607572    0.681208    11.00000   -1.20000
AFIX   0
C5    1    0.347081    0.399751    0.646559    11.00000    0.02753    0.03389 =
         0.03561   -0.00433    0.00606   -0.00421
AFIX 137
H5A   2    0.368112    0.329850    0.672689    11.00000   -1.50000
H5B   2    0.259902    0.388697    0.601969    11.00000   -1.50000
H5C   2    0.291943    0.452534    0.679620    11.00000   -1.50000
AFIX   0
C6    1    0.520496    0.318923    0.508883    11.00000    0.04156    0.02874 =
         0.02818   -0.00334   -0.00083    0.00288
AFIX 137
H6A   2    0.585136    0.313807    0.462928    11.00000   -1.50000
H6B   2    0.387536    0.339443    0.496697    11.00000   -1.50000
H6C   2    0.526353    0.247889    0.534301    11.00000   -1.50000
AFIX   0
HKLF 4
REM  ZnCl2-bis(2,3-dimethylpyrazine)at 220 K in C2/c (GB518)
REM R1 =  0.0352 for    1593 Fo > 4sig(Fo)  and  0.0408 for all    1822 data
REM     90 parameters refined using      0 restraints
END
WGHT      0.0513      2.9305
REM Instructions for potential hydrogen bonds
HTAB C3 N2_$2
HTAB C4 Cl1_$1
REM Highest difference peak  0.410,  deepest hole -0.468,  1-sigma level  0.086
Q1    1   0.3314  0.7435  0.6998  11.00000  0.05    0.41
Q2    1   0.5784  0.5436  0.6997  11.00000  0.05    0.40
;
_shelx_res_checksum     25749
data_2
_audit_creation_method
;
Olex2 1.3-ac4
(compiled 2020.03.28 svn.rd84adfe8 for Rigaku Oxford Diffraction, GUI svn.r6032)
;
_chemical_name_systematic
;\
<i>catena</i>-Poly[[dichloridozinc(II)]-\m-2,3-dimethylpyrazine-\
\k^2^<i>N</i>^1^:<i>N</i>^4^]
;
_chemical_name_common     ?
_chemical_formula_moiety     'C6 H8 Cl2 N2 Zn'
_chemical_formula_sum     'C6 H8 Cl2 N2 Zn'
_chemical_formula_iupac     '[Zn Cl2 (C6 H8 N2)]'
_chemical_formula_weight     244.41
_chemical_melting_point     ?
_chemical_absolute_configuration     ?
_space_group_crystal_system     trigonal
_space_group_name_H-M_alt     'P 32'
_space_group_name_Hall     'P 32'
loop_
    _space_group_symop_operation_xyz
    'x, y, z'
    '-y, x-y, z+2/3'
    '-x+y, -x, z+1/3'
_cell_length_a     7.2027(5)
_cell_length_b     7.2027(5)
_cell_length_c     15.1418(12)
_cell_angle_alpha     90
_cell_angle_beta     90
_cell_angle_gamma     120
_cell_volume     680.30(11)
_cell_formula_units_Z     3
_cell_measurement_reflns_used     4933
_cell_measurement_theta_min     3.27
_cell_measurement_theta_max     27.99
_cell_measurement_temperature     220(2)
_exptl_crystal_description     block
_exptl_crystal_colour     colorless
_exptl_crystal_size_max     0.12
_exptl_crystal_size_mid     0.07
_exptl_crystal_size_min     0.05
_exptl_crystal_density_diffrn     1.790
_exptl_crystal_density_meas     ?
_exptl_crystal_density_method     'not measured'
_exptl_crystal_F_000     366
_exptl_absorpt_coefficient_mu     3.232
_exptl_absorpt_correction_type     numerical
_exptl_absorpt_process_details
;
(X-Red and X-Shape; Stoe, 2008)
;
_exptl_absorpt_correction_T_min     0.5296
_exptl_absorpt_correction_T_max     0.7093
_exptl_special_details     ?
_diffrn_ambient_temperature     220.15
_diffrn_source     ?
_diffrn_radiation_type     MoK\a
_diffrn_radiation_wavelength     0.71073
_diffrn_measurement_device_type     'Stoe IPDS-2'
_diffrn_measurement_method     '\w scans'
_diffrn_detector_area_resol_mean     ?
_diffrn_reflns_number     4933
_diffrn_reflns_av_R_equivalents     0.0369
_diffrn_reflns_av_unetI/netI     0.0316
_diffrn_reflns_theta_min     3.266
_diffrn_reflns_theta_max     27.989
_diffrn_reflns_theta_full     25.242
_diffrn_measured_fraction_theta_max     0.996
_diffrn_measured_fraction_theta_full     0.999
_diffrn_reflns_limit_h_min     -9
_diffrn_reflns_limit_h_max     9
_diffrn_reflns_limit_k_min     -9
_diffrn_reflns_limit_k_max     9
_diffrn_reflns_limit_l_min     -19
_diffrn_reflns_limit_l_max     19
_refine_special_details     ?
_reflns_number_total     2178
_reflns_number_gt     2078
_reflns_threshold_expression     'I > 2\s(I)'
_refine_ls_structure_factor_coef     Fsqd
_refine_ls_matrix_type     full
_refine_ls_R_factor_all     0.0276
_refine_ls_R_factor_gt     0.0256
_refine_ls_wR_factor_gt     0.0648
_refine_ls_wR_factor_ref     0.0657
_refine_ls_goodness_of_fit_ref     1.022
_refine_ls_restrained_S_all     1.022
_refine_ls_number_reflns     2178
_refine_ls_number_parameters     103
_refine_ls_number_restraints     1
_refine_ls_hydrogen_treatment     constr
_refine_ls_weighting_scheme     calc
_refine_ls_weighting_details
                      'w=1/[\s^2^(Fo^2^)+(0.0475P)^2^] where P=(Fo^2^+2Fc^2^)/3'
_atom_sites_solution_hydrogens     geom
_atom_sites_solution_primary     dual
_atom_sites_solution_secondary     ?
_refine_ls_shift/su_max     0.000
_refine_ls_shift/su_mean     0.000
_refine_diff_density_max     0.425
_refine_diff_density_min     -0.448
_refine_ls_extinction_method
;
SHELXL-2016/6 (Sheldrick 2016)
;
_refine_ls_extinction_coef     0.059(5)
_refine_ls_extinction_expression
                                  'Fc^*^=kFc[1+0.001xFc^2^\l^3^/sin(2\q)]^-1/4^'
_refine_ls_abs_structure_details
;
Flack <i>x</i> determined using 989 quotients
[(<i>I</i>^+^)-(<i>I</i>^-^)]/[(<i>I</i>^+^)+(<i>I</i>^-^)]
(Parsons <i>et al.</i>,  2013)
;
_refine_ls_abs_structure_Flack     -0.008(9)
loop_
    _atom_type_symbol
    _atom_type_description
    _atom_type_scat_dispersion_real
    _atom_type_scat_dispersion_imag
    _atom_type_scat_source
    'C' 'C' 0.0033 0.0016
                         'International Tables Vol C Tables 4.2.6.8 and 6.1.1.4'
    'H' 'H' 0.0000 0.0000
                         'International Tables Vol C Tables 4.2.6.8 and 6.1.1.4'
    'Cl' 'Cl' 0.1484 0.1585
                         'International Tables Vol C Tables 4.2.6.8 and 6.1.1.4'
    'N' 'N' 0.0061 0.0033
                         'International Tables Vol C Tables 4.2.6.8 and 6.1.1.4'
    'Zn' 'Zn' 0.2839 1.4301
                         'International Tables Vol C Tables 4.2.6.8 and 6.1.1.4'
_computing_data_collection
;
X-AREA (Stoe, 2008)
;
_computing_cell_refinement
;
X-AREA (Stoe, 2008)
;
_computing_data_reduction
;
X-AREA (Stoe, 2008)
;
_computing_structure_solution
;
<i>SHELXT2014/4</i> (Sheldrick, 2015a)
;
_computing_structure_refinement
;
<i>SHELXL2016/6</i> (Sheldrick, 2015b)
;
_computing_molecular_graphics
;
'Diamond (Brandenburg, 1999) and XP in SHELXTL-PC (Sheldrick,
2008)'
;
_computing_publication_material
;
Publcif (Westrip, 2010)
;
loop_
    _atom_site_type_symbol
    _atom_site_label
    _atom_site_fract_x
    _atom_site_fract_y
    _atom_site_fract_z
    _atom_site_U_iso_or_equiv
    _atom_site_adp_type
    _atom_site_calc_flag
    _atom_site_occupancy
    _atom_site_disorder_assembly
    _atom_site_disorder_group
    Zn Zn1 0.25122(6) -0.00067(6) 0.24667(2) 0.01715(15) Uani d 1 . .
    Cl Cl1 0.13944(19) -0.34299(16) 0.27312(8) 0.0330(3) Uani d 1 . .
    Cl Cl2 0.00920(17) 0.07332(19) 0.19522(8) 0.0310(3) Uani d 1 . .
    N N1 0.4909(5) 0.1016(5) 0.1488(2) 0.0154(6) Uani d 1 . .
    N N2 0.7919(5) 0.2020(5) 0.0175(2) 0.0169(6) Uani d 1 . .
    C C1 0.6175(6) 0.3059(6) 0.1242(3) 0.0170(7) Uani d 1 . .
    C C2 0.7759(6) 0.3587(6) 0.0583(3) 0.0171(7) Uani d 1 . .
    C C3 0.6607(6) -0.0026(6) 0.0417(3) 0.0179(7) Uani d 1 . .
    H H3 0.669885 -0.113306 0.012859 0.022 Uiso calc 1 . .
    C C4 0.5131(6) -0.0516(6) 0.1080(3) 0.0184(7) Uani d 1 . .
    H H4 0.425794 -0.195318 0.125101 0.022 Uiso calc 1 . .
    C C5 0.5867(7) 0.4770(6) 0.1651(3) 0.0270(9) Uani d 1 . .
    H H5A 0.442266 0.414171 0.188400 0.041 Uiso calc 1 . .
    H H5B 0.608877 0.583536 0.120896 0.041 Uiso calc 1 . .
    H H5C 0.689115 0.544493 0.212727 0.041 Uiso calc 1 . .
    C C6 0.9230(8) 0.5846(7) 0.0315(3) 0.0288(9) Uani d 1 . .
    H H6A 1.043882 0.593490 -0.000465 0.043 Uiso calc 1 . .
    H H6B 0.974247 0.674413 0.083733 0.043 Uiso calc 1 . .
    H H6C 0.846871 0.633232 -0.006131 0.043 Uiso calc 1 . .
loop_
    _atom_site_aniso_label
    _atom_site_aniso_U_11
    _atom_site_aniso_U_22
    _atom_site_aniso_U_33
    _atom_site_aniso_U_12
    _atom_site_aniso_U_13
    _atom_site_aniso_U_23
    Zn1 0.0168(2) 0.0170(2) 0.0174(2) 0.00821(17) -0.00047(15) -0.00136(15)
    Cl1 0.0359(6) 0.0185(4) 0.0402(7) 0.0104(4) 0.0011(4) 0.0064(4)
    Cl2 0.0266(5) 0.0401(6) 0.0340(6) 0.0224(4) -0.0108(4) -0.0091(4)
    N1 0.0164(14) 0.0157(14) 0.0139(15) 0.0080(12) 0.0024(11) 0.0004(11)
    N2 0.0176(14) 0.0171(15) 0.0160(15) 0.0086(12) -0.0011(12) 0.0010(12)
    C1 0.0205(17) 0.0168(16) 0.0143(16) 0.0099(14) 0.0002(13) 0.0012(13)
    C2 0.0208(17) 0.0152(16) 0.0165(17) 0.0100(14) -0.0001(14) 0.0013(13)
    C3 0.0204(17) 0.0139(16) 0.0208(18) 0.0096(14) 0.0011(14) -0.0004(13)
    C4 0.0209(18) 0.0144(16) 0.0217(19) 0.0101(14) 0.0031(15) 0.0018(13)
    C5 0.037(2) 0.0172(18) 0.029(2) 0.0152(17) 0.0098(18) 0.0027(16)
    C6 0.035(2) 0.0155(17) 0.031(2) 0.0097(17) 0.0089(18) 0.0008(16)
_geom_special_details
;
 All esds (except the esd in the dihedral angle between two l.s. planes)
 are estimated using the full covariance matrix.  The cell esds are taken
 into account individually in the estimation of esds in distances, angles
 and torsion angles; correlations between esds in cell parameters are only
 used when they are defined by crystal symmetry.  An approximate (isotropic)
 treatment of cell esds is used for estimating esds involving l.s. planes.
;
loop_
    _geom_bond_atom_site_label_1
    _geom_bond_atom_site_label_2
    _geom_bond_site_symmetry_2
    _geom_bond_distance
    _geom_bond_publ_flag
    Zn1 Cl1 . 2.2142(11) y
    Zn1 Cl2 . 2.2042(11) y
    Zn1 N1 . 2.109(3) y
    Zn1 N2 3_665 2.083(3) y
    N1 C1 . 1.339(5) ?
    N1 C4 . 1.341(5) ?
    N2 C2 . 1.340(5) ?
    N2 C3 . 1.344(5) ?
    C1 C2 . 1.418(5) ?
    C1 C5 . 1.491(5) ?
    C2 C6 . 1.487(5) ?
    C3 H3 . 0.9400 ?
    C3 C4 . 1.374(6) ?
    C4 H4 . 0.9400 ?
    C5 H5A . 0.9700 ?
    C5 H5B . 0.9700 ?
    C5 H5C . 0.9700 ?
    C6 H6A . 0.9700 ?
    C6 H6B . 0.9700 ?
    C6 H6C . 0.9700 ?
loop_
    _geom_angle_atom_site_label_1
    _geom_angle_atom_site_label_2
    _geom_angle_atom_site_label_3
    _geom_angle_site_symmetry_1
    _geom_angle_site_symmetry_3
    _geom_angle
    _geom_angle_publ_flag
    Cl2 Zn1 Cl1 . . 116.23(5) y
    N1 Zn1 Cl1 . . 107.11(9) y
    N1 Zn1 Cl2 . . 105.99(9) y
    N2 Zn1 Cl1 3_665 . 115.43(10) y
    N2 Zn1 Cl2 3_665 . 107.98(10) y
    N2 Zn1 N1 3_665 . 102.82(12) y
    C1 N1 Zn1 . . 124.6(3) ?
    C1 N1 C4 . . 118.7(3) ?
    C4 N1 Zn1 . . 116.7(3) ?
    C2 N2 Zn1 . 2_654 124.2(3) ?
    C2 N2 C3 . . 119.2(3) ?
    C3 N2 Zn1 . 2_654 116.5(3) ?
    N1 C1 C2 . . 120.3(3) ?
    N1 C1 C5 . . 119.5(3) ?
    C2 C1 C5 . . 120.2(3) ?
    N2 C2 C1 . . 119.7(3) ?
    N2 C2 C6 . . 118.8(3) ?
    C1 C2 C6 . . 121.5(4) ?
    N2 C3 H3 . . 119.7 ?
    N2 C3 C4 . . 120.7(4) ?
    C4 C3 H3 . . 119.7 ?
    N1 C4 C3 . . 121.3(4) ?
    N1 C4 H4 . . 119.3 ?
    C3 C4 H4 . . 119.3 ?
    C1 C5 H5A . . 109.5 ?
    C1 C5 H5B . . 109.5 ?
    C1 C5 H5C . . 109.5 ?
    H5A C5 H5B . . 109.5 ?
    H5A C5 H5C . . 109.5 ?
    H5B C5 H5C . . 109.5 ?
    C2 C6 H6A . . 109.5 ?
    C2 C6 H6B . . 109.5 ?
    C2 C6 H6C . . 109.5 ?
    H6A C6 H6B . . 109.5 ?
    H6A C6 H6C . . 109.5 ?
    H6B C6 H6C . . 109.5 ?
loop_
    _geom_torsion_atom_site_label_1
    _geom_torsion_atom_site_label_2
    _geom_torsion_atom_site_label_3
    _geom_torsion_atom_site_label_4
    _geom_torsion_site_symmetry_1
    _geom_torsion_site_symmetry_2
    _geom_torsion_site_symmetry_3
    _geom_torsion_site_symmetry_4
    _geom_torsion
    _geom_torsion_publ_flag
    Zn1 N1 C1 C2 . . . . 179.3(3) ?
    Zn1 N1 C1 C5 . . . . -2.2(5) ?
    Zn1 N1 C4 C3 . . . . 178.3(3) ?
    Zn1 N2 C2 C1 2_654 . . . 175.4(3) ?
    Zn1 N2 C2 C6 2_654 . . . -3.4(5) ?
    Zn1 N2 C3 C4 2_654 . . . -178.1(3) ?
    N1 C1 C2 N2 . . . . 3.2(6) ?
    N1 C1 C2 C6 . . . . -178.2(4) ?
    N2 C3 C4 N1 . . . . 2.0(6) ?
    C1 N1 C4 C3 . . . . -0.5(6) ?
    C2 N2 C3 C4 . . . . -0.8(6) ?
    C3 N2 C2 C1 . . . . -1.7(5) ?
    C3 N2 C2 C6 . . . . 179.6(4) ?
    C4 N1 C1 C2 . . . . -2.0(6) ?
    C4 N1 C1 C5 . . . . 176.5(4) ?
    C5 C1 C2 N2 . . . . -175.3(4) ?
    C5 C1 C2 C6 . . . . 3.4(6) ?
loop_
    _geom_hbond_atom_site_label_D
    _geom_hbond_atom_site_label_H
    _geom_hbond_atom_site_label_A
    _geom_hbond_site_symmetry_A
    _geom_hbond_distance_DH
    _geom_hbond_distance_HA
    _geom_hbond_distance_DA
    _geom_hbond_angle_DHA
    C3 H3 Cl1 2_544 0.94 2.90 3.590(4) 132
    C3 H3 Cl2 2_654 0.94 2.85 3.482(4) 126
    C4 H4 Cl1 . 0.94 2.87 3.500(4) 126
    C5 H5A Cl2 . 0.97 2.85 3.724(5) 151
    C6 H6A Cl1 2_654 0.97 2.80 3.721(5) 160
    C6 H6C Cl2 2_664 0.97 2.80 3.596(5) 140
_shelx_space_group_comment
;
The symmetry employed for this shelxl refinement is uniquely defined
by the following loop, which should always be used as a source of
symmetry information in preference to the above space-group names.
They are only intended as comments.
;
_shelx_estimated_absorpt_T_min     ?
_shelx_estimated_absorpt_T_max     ?
_shelx_hkl_file
;
  -1   0   0  807.37   20.62   0
   0   1   0  855.14   17.80   0
   1  -1   0  800.36   17.85   0
  -1   1   0  681.55   16.45   0
   1   0   0  687.28   18.91   0
  -1   2   0  374.20    9.82   0
   1   1   0  263.88    9.38   0
   1  -2   0  283.14   10.26   0
   2  -1   0  378.99   12.88   0
  -2   1   0  274.99   11.37   0
  -2   0   0  488.77   12.73   0
   0   2   0  509.14   10.41   0
   2  -2   0  491.23   11.63   0
   2   0   0  470.92   11.90   0
  -2   2   0  451.33   10.20   0
   3  -1   0 4615.11   28.96   0
  -2   3   0 4388.41   24.53   0
   2  -3   0 4372.59   24.53   0
  -3   1   0 4744.48   29.17   0
   3  -2   0 2938.76   21.91   0
   2   1   0 2528.58   21.16   0
  -3   2   0 2448.23   20.49   0
  -1   3   0 3070.62   20.68   0
   1  -3   0 2611.24   18.94   0
  -3   3   0 1313.70   13.76   0
  -3   0   0 1267.78   15.32   0
   0   3   0 1420.16   14.38   0
   3  -3   0 1284.55   14.34   0
   3   0   0 1370.92   15.87   0
   4  -1   0 2422.22   19.31   0
  -3   4   0 2363.05   16.89   0
   3  -4   0 2451.33   17.24   0
  -4   1   0 2466.03   19.41   0
   2   2   0  211.38    6.95   0
  -2   4   0  224.49    6.46   0
   4  -2   0  234.45    8.84   0
  -4   2   0  211.34    7.03   0
   2  -4   0  212.12    6.37   0
   3   1   0  295.16    8.08   0
  -4   3   0  299.76    7.57   0
  -1   4   0  249.12    7.83   0
   4  -3   0  240.38    6.98   0
  -4   0   0 1946.90   16.89   0
  -4   4   0 1999.13   15.45   0
   4  -4   0 2027.75   16.25   0
   0   4   0 2178.97   16.17   0
   4   0   0 2091.70   17.66   0
  -5   1   0  241.21    9.54   0
   1   4   0  258.45    7.29   0
   5  -1   0  232.89   10.45   0
   4  -5   0  251.44    7.01   0
  -4   5   0  230.43    8.89   0
   3  -5   0  730.79    9.46   0
   2   3   0  666.61   10.04   0
   5  -2   0  868.91   13.35   0
  -3   5   0  826.34   11.38   0
  -5   2   0  744.72   10.85   0
   5  -3   0 1750.27   16.34   0
   3   2   0 1659.33   14.53   0
  -2   5   0 1679.34   14.47   0
   2  -5   0 1863.75   14.70   0
  -5   3   0 1767.93   15.89   0
  -5   4   0 1516.52   14.59   0
  -1   5   0 1500.80   12.48   0
   5  -4   0 1513.25   14.41   0
   4   1   0 1456.10   14.31   0
   0   5   0  112.48    6.14   0
  -5   0   0  113.29    8.48   0
  -5   5   0   94.55    6.10   0
   5  -5   0  109.08    8.23   0
   5   0   0   95.74    9.29   0
  -5   6   0  338.76    7.44   0
  -6   1   0  364.24    9.91   0
   1   5   0  372.69    7.55   0
   6  -1   0  406.40   10.91   0
   5  -6   0  373.56    9.20   0
   2   4   0  384.58    8.00   0
   4  -6   0  374.70    9.17   0
   2   4   0  354.54    7.98   0
   6  -2   0  400.94   11.08   0
  -4   6   0  381.54    7.71   0
  -6   2   0  336.16    8.27   0
   3   3   0  201.37    7.15   0
   6  -3   0  269.26   10.09   0
   3  -6   0  235.03    6.70   0
  -3   6   0  237.37    6.91   0
  -6   3   0  234.93    9.59   0
  -2   6   0  547.72    8.53   0
  -6   4   0  526.12   10.89   0
   6  -4   0  623.57   11.38   0
   4   2   0  542.60   11.36   0
  -6   5   0 2408.89   17.18   0
   6  -5   0 2339.03   15.71   0
  -1   6   0 2345.67   14.64   0
   5   1   0 2640.81   19.03   0
   6  -6   0   36.12    6.72   0
  -6   0   0   18.59    7.12   0
  -6   6   0   12.90    6.75   0
   0   6   0   30.19    6.71   0
   6   0   0   22.71   10.68   0
  -7   1   0  860.59   11.38   0
  -6   7   0  921.59   11.22   0
   7  -1   0 1017.42   15.08   0
   6  -7   0  955.82   12.93   0
   1   6   0  948.80   10.94   0
  -7   2   0 1153.00   12.87   0
   5  -7   0 1232.68   12.01   0
   2   5   0 1221.29   14.16   0
   7  -2   0 1280.99   16.06   0
   2   5   0 1282.04   12.26   0
  -5   7   0 1117.88   11.63   0
   3   4   0  552.18   11.97   0
   7  -3   0  569.59   10.74   0
   4  -7   0  608.35   11.56   0
  -4   7   0  527.89    9.11   0
  -7   3   0  548.70   10.26   0
   4   3   0  126.28   10.69   0
  -3   7   0  138.01    7.32   0
   3  -7   0  126.02    7.34   0
  -7   4   0  115.28    7.53   0
   7  -4   0  138.81   10.97   0
  -2   7   0 1678.74   14.89   0
  -7   5   0 1554.79   15.86   0
   7  -5   0 1532.60   14.17   0
   5   2   0 1537.35   16.87   0
   7  -6   0  753.26   12.61   0
  -7   6   0  650.96   12.52   0
   6   1   0  662.58   11.29   0
  -1   7   0  735.38   10.00   0
  -7   0   0   -0.93    9.42   0
  -7   7   0    5.94    9.72   0
   0   7   0   12.91    6.64   0
   7   0   0   24.87    7.56   0
   7  -7   0   26.47    6.41   0
  -8   1   0  118.01   12.44   0
   1   7   0  112.70    9.02   0
  -7   8   0  123.64    9.29   0
   1   7   0   97.61    8.78   0
   7  -8   0  112.73    9.02   0
   8  -1   0  132.83   10.03   0
   6  -8   0  138.96   11.80   0
  -6   8   0  159.81    9.00   0
  -8   2   0  150.57   12.22   0
   2   6   0  132.76    9.00   0
   8  -2   0  166.15   10.29   0
   2   6   0  148.24   12.08   0
  -8   3   0   28.14    9.94   0
   3   5   0   40.38    9.83   0
   8  -3   0   29.63   10.84   0
   5  -8   0   44.90    9.40   0
  -5   8   0   25.93    9.44   0
   3   5   0   23.96    6.86   0
   4   4   0  633.67   10.36   0
   4  -8   0  675.61    9.83   0
  -4   8   0  469.72    9.25   0
  -8   4   0  638.92   10.78   0
   8  -4   0  514.84   10.39   0
  -3   8   0   29.31    6.40   0
   8  -5   0   13.67   10.04   0
  -8   5   0   31.56    9.86   0
   5   3   0   42.34   10.27   0
  -2   8   0   82.81   11.66   0
   8  -6   0   84.84   12.12   0
  -8   6   0   65.65   11.81   0
   6   2   0   53.14   12.89   0
  -1   8   0   48.88   11.55   0
   8  -7   0   55.31   11.79   0
  -8   7   0   35.73    8.49   0
   7   1   0   36.04   12.76   0
  -8   8   0  497.45   14.96   0
   8   0   0  472.47   17.55   0
   8  -8   0  425.35   12.01   0
   0   8   0  399.27   12.11   0
   2   7   0  146.85   10.75   0
  -9   2   0  184.44   15.02   0
   2   7   0  177.71   15.04   0
  -7   9   0  143.77   14.66   0
   9  -2   0  136.75   16.66   0
   7  -9   0  151.57   10.89   0
  -6   9   0   86.74    9.00   0
  -9   3   0   57.83    9.31   0
   6  -9   0   74.69   13.24   0
   3   6   0   77.76    9.02   0
   9  -3   0  118.67   13.72   0
   3   6   0   98.47    8.74   0
   4   5   0    7.35    8.73   0
   5  -9   0   32.75    8.04   0
  -5   9   0    2.04   11.61   0
   4   5   0   10.81   11.76   0
  -9   4   0    4.19    8.76   0
   9  -4   0   10.87   12.79   0
  -4   9   0   81.30    8.48   0
   9  -5   0   90.87   12.97   0
  -9   5   0   88.11   12.69   0
   5   4   0   68.08    9.48   0
  -3   9   0  187.89    9.34   0
   9  -6   0  205.64   14.53   0
  -9   6   0  131.90   14.41   0
   6   3   0  138.22    9.92   0
   9  -7   0  292.56   11.59   0
  -2   9   0  266.63   15.05   0
  -9   7   0  236.19   15.16   0
   7   2   0  167.32   16.09   0
  -1   1   1  434.55   12.86   0
  -1   0  -1  357.52   15.85   0
   0  -1  -1 6501.71   47.18   0
   1  -1  -1  358.31   11.78   0
   1   0   1  448.80   18.36   0
   1   1  -1 1155.57   16.42   0
  -1   2   1 1334.12   16.39   0
   2  -1   1 1439.70   20.89   0
   2  -1  -1  865.18   14.96   0
  -2   1  -1 1229.78   19.35   0
  -2   1   1  785.19   14.39   0
  -1   2  -1  822.53   13.65   0
   1  -2   1  794.48   14.41   0
   1  -2  -1 1211.13   16.52   0
  -2   0   1 2769.60   24.10   0
  -2   2   1 2323.16   20.73   0
  -2   0  -1 2588.57   25.63   0
   2  -2   1 2790.93   24.23   0
   0   2  -1 3097.35   23.80   0
   0   2   1 2870.44   22.68   0
   2  -2  -1 2743.73   22.67   0
   2   0  -1 2726.34   25.22   0
   2   0   1 2438.17   26.61   0
  -2   2  -1 2612.91   23.13   0
   2  -3  -1  753.09   11.47   0
  -2   3  -1 2033.21   17.28   0
   3  -1   1  863.70   13.93   0
   2  -3   1 2118.42   17.93   0
   3  -1  -1 2201.13   20.19   0
  -2   3   1  793.78   11.00   0
  -3   1   1 2096.11   19.00   0
  -3   1  -1  717.77   13.54   0
   3  -2   1  564.23   10.79   0
   2   1  -1  563.51   10.42   0
   3  -2  -1  391.35   10.19   0
   2   1   1  357.94   10.51   0
   1  -3   1  393.16    8.45   0
  -2  -1   1  535.43   11.08   0
  -1   3  -1  389.69    8.26   0
  -3   2  -1  582.75   11.12   0
  -3   2   1  360.27    8.60   0
   1  -3  -1  622.90   10.79   0
  -1   3   1  558.83    9.53   0
  -3   3  -1  371.16    8.34   0
  -3   0   1  337.53    8.50   0
  -3   0  -1 3552.67   24.96   0
  -3   3   1 3560.23   21.77   0
   3  -3   1  362.07    8.17   0
   0   3  -1 4332.87   23.42   0
   3  -3  -1 3729.60   21.90   0
   0   3   1  366.50    7.81   0
   3   0  -1  414.99    9.42   0
   3   0   1 3850.70   27.19   0
   3  -4  -1 1269.40   12.28   0
   1   3   1 9999.00   33.65   0
   4  -1   1 1534.31   16.96   0
   4  -1  -1 9688.31   36.69   0
   3  -4   1 9546.46   32.82   0
  -3   4  -1 9314.41   32.46   0
  -3   4   1 1353.46   12.91   0
  -4   1   1 9513.99   35.64   0
  -4   1  -1 1317.37   15.55   0
  -2   4  -1 2843.55   18.75   0
   2   2  -1  354.06    8.14   0
   2  -4  -1  403.34    8.91   0
   2   2   1 2703.37   19.06   0
   4  -2   1  437.27   10.59   0
   4  -2  -1 3035.18   20.96   0
  -2   4   1  449.89    9.05   0
   2  -4   1 2787.76   17.63   0
  -4   2  -1  379.27    8.74   0
  -4   2   1 2764.86   19.42   0
   3   1   1  260.15    7.81   0
   1  -4  -1 2068.31   15.21   0
  -3  -1   1 1559.39   15.18   0
  -4   3  -1 1933.34   17.21   0
  -1   4  -1  226.78    6.36   0
  -4   3   1  264.42    7.13   0
   4  -3   1 1437.28   14.37   0
  -1   4   1 1481.61   13.20   0
   4  -3  -1  227.12    6.86   0
   3   1  -1 1804.53   16.98   0
   0   4   1    3.60    5.36   0
  -4   4  -1    8.73    7.58   0
  -4   0   1    9.46    5.71   0
  -4   0  -1   28.25    8.07   0
  -4   4   1   18.23    7.90   0
   4  -4   1    4.20    5.33   0
   0   4  -1   33.43    5.61   0
   4  -4  -1   33.41    7.92   0
   4   0  -1    5.15    8.93   0
   4   0   1   33.96    6.82   0
  -5   1   1  503.67   10.88   0
  -5   1  -1 1415.63   15.14   0
   1   4  -1 1612.24   13.28   0
   5  -1   1 1511.41   16.61   0
   5  -1  -1  509.91    9.81   0
   4  -5   1  499.29   10.09   0
  -4   5  -1  461.47    8.48   0
   1   4   1  520.46    8.63   0
   4  -5  -1 1517.74   12.73   0
  -4   5   1 1332.64   12.18   0
   2   3  -1 1944.93   15.84   0
   2   3   1  876.43   12.23   0
   5  -2   1 2106.26   18.47   0
   3  -5  -1 1960.15   14.05   0
   5  -2  -1 1012.47   13.85   0
  -3   5  -1  942.00   10.73   0
  -3   5   1 1947.26   15.17   0
  -5   2   1  919.99   13.17   0
   3  -5   1  903.77   11.77   0
  -5   2  -1 1958.27   17.48   0
  -2   5  -1  155.23    8.15   0
   3   2  -1  629.89   11.63   0
   2  -5  -1  682.46   10.72   0
   5  -3  -1  139.71    9.22   0
   3   2   1  115.28    6.83   0
  -2   5   1  525.17   10.00   0
   2  -5   1  134.69    6.29   0
  -5   3  -1  654.72   11.69   0
  -5   3   1  120.87    8.67   0
   5  -3   1  544.29   11.31   0
  -4  -1   1  106.01    8.49   0
  -5   4  -1   81.32    6.33   0
  -5   4   1 1656.27   13.88   0
  -1   5  -1 1452.45   12.37   0
   5  -4   1  103.47    8.26   0
   5  -4  -1 1454.30   14.45   0
  -1   5   1  114.76    5.97   0
   4   1  -1   91.55    9.17   0
   4   1   1 1669.18   15.29   0
   5  -5   1 1361.60   13.61   0
  -5   0   1 1348.75   13.95   0
  -5   0  -1   51.46    8.17   0
  -5   5  -1 1088.60   11.63   0
   0   5   1 1326.07   11.91   0
  -5   5   1   56.14    5.91   0
   5  -5  -1   52.22    5.79   0
   5   0  -1 1176.28   14.30   0
   5   0   1   58.37    9.16   0
   0   5  -1   64.25    7.89   0
   1   5  -1  511.38   10.06   0
  -5   6  -1  323.41    7.52   0
  -6   1   1  415.38   10.00   0
  -5   6   1  435.67    8.07   0
  -6   1  -1  419.54   10.32   0
   6  -1   1  458.35    9.47   0
   6  -1  -1  339.88   10.43   0
   5  -6   1  428.16    9.42   0
   1   5   1  418.45    7.95   0
   5  -6  -1  471.49    8.04   0
   2   4  -1   74.36    8.43   0
   2   4   1   55.25    5.98   0
   2   4   1   68.76    5.99   0
   6  -2   1  127.15    9.66   0
   6  -2  -1   64.99    6.63   0
   4  -6  -1   94.76    7.93   0
  -4   6  -1   66.37    7.81   0
  -4   6   1  129.13    6.10   0
  -6   2   1   74.86    8.30   0
  -6   2  -1   94.33    6.45   0
   4  -6   1   61.75    7.64   0
   6  -3   1  640.60   11.96   0
   3   3  -1  573.14    9.21   0
   3   3   1  575.33    9.37   0
   6  -3  -1  763.17   12.37   0
  -3   6  -1  765.63   10.91   0
   3  -6  -1  607.27   10.15   0
  -3   6   1  621.65   10.23   0
   3  -6   1  630.73    8.96   0
  -6   3   1  629.76    9.72   0
  -6   3  -1  579.32   11.39   0
   4   2   1 2317.69   16.91   0
  -2   6  -1 2507.19   16.31   0
  -2   6   1 2270.46   15.53   0
  -6   4  -1 2172.39   17.26   0
  -6   4   1 2398.14   17.03   0
   6  -4   1 2218.80   16.28   0
   6  -4  -1 2377.78   16.43   0
   4   2  -1 2219.51   17.00   0
   2  -6  -1 2398.19   15.99   0
   6  -5   1 1359.89   12.60   0
  -6   5  -1 1385.41   14.10   0
  -6   5   1  688.75   11.18   0
   6  -5  -1  642.23   10.90   0
  -1   6  -1  605.61   10.31   0
   5   1  -1 1366.02   13.45   0
   5   1   1  715.68   12.51   0
  -1   6   1 1387.88   11.87   0
   6  -6   1  389.21   10.86   0
   6  -6  -1 1420.81   14.66   0
   0   6  -1 1537.75   14.46   0
  -6   0   1  361.16    8.99   0
  -6   0  -1 1327.76   14.94   0
  -6   6  -1  354.47   10.83   0
  -6   6   1 1402.68   13.06   0
   0   6   1  384.13   10.74   0
   6   0  -1  333.68   11.98   0
   6   0   1 1491.47   16.95   0
   1   6   1  526.23    9.21   0
  -7   1   1  527.22    9.75   0
  -6   7  -1  632.39   12.05   0
  -7   1  -1  210.48   10.65   0
  -6   7   1  242.73    8.14   0
   6  -7   1  571.09    9.44   0
   7  -1   1  248.53    9.51   0
   7  -1  -1  656.79   13.67   0
   6  -7  -1  240.07    7.95   0
   1   6  -1  252.66   10.49   0
   5  -7   1  488.73   11.29   0
  -7   2   1  497.46   11.91   0
  -7   2  -1  415.51    9.56   0
   2   5   1  493.62    9.20   0
   2   5  -1  492.59   11.58   0
   2   5  -1  436.78    9.13   0
   2   5   1  469.88   11.72   0
   5  -7  -1  466.82   11.09   0
   7  -2   1  450.39   13.02   0
   7  -2  -1  527.87   10.80   0
  -5   7  -1  527.34    9.41   0
  -5   7   1  407.76    8.82   0
   3   4  -1  168.70   10.48   0
   7  -3   1  164.07    8.59   0
   3   4   1  566.58   12.19   0
   7  -3  -1  589.72   10.80   0
   4  -7  -1  191.94   10.00   0
  -4   7  -1  551.29    9.53   0
  -4   7   1  162.23    9.80   0
  -7   3   1  591.93   12.59   0
  -7   3  -1  180.88   10.79   0
   4  -7   1  588.20    9.42   0
   4   3  -1 1287.97   15.00   0
   4   3   1  628.51   10.69   0
  -3   7  -1  773.09   11.89   0
  -3   7   1 1241.92   13.64   0
  -7   4   1  656.25   12.77   0
  -7   4  -1 1304.30   13.56   0
   3  -7  -1 1475.72   14.22   0
   7  -4   1 1248.72   13.39   0
   7  -4  -1  779.81   13.42   0
  -2   7  -1  672.68    9.91   0
  -2   7   1 1314.63   12.31   0
   7  -5   1 1468.06   15.38   0
  -7   5  -1 1426.86   15.19   0
  -7   5   1  708.44   10.74   0
   7  -5  -1  674.35   10.61   0
   5   2  -1 1394.10   13.89   0
   5   2   1  752.02   11.69   0
   7  -6   1   21.76    6.56   0
   7  -6  -1   95.17    7.40   0
  -7   6  -1   18.11    9.73   0
  -7   6   1   92.94    7.49   0
   6   1  -1   49.35   10.42   0
   6   1   1  100.86    8.27   0
  -1   7  -1   83.02    7.26   0
  -1   7   1   11.96    9.26   0
   7  -7  -1  158.39    9.96   0
  -7   0   1  212.42   10.62   0
  -7   7  -1  208.37    8.01   0
  -7   7   1  186.93    7.98   0
   0   7  -1  147.85    9.74   0
   7   0   1  201.15    8.90   0
   7   0  -1  233.18   11.56   0
   0   7   1  212.68   10.13   0
   7  -7   1  209.88   10.37   0
   1   7  -1   37.31   11.44   0
  -8   1   1  543.64   14.01   0
  -8   1  -1   21.56   11.64   0
   1   7  -1    5.14    8.56   0
  -7   8  -1  578.65   14.28   0
  -7   8   1   20.47    8.48   0
   7  -8   1  586.50   13.47   0
   1   7   1  563.91   13.38   0
   8  -1   1   38.26   13.05   0
   8  -1  -1  597.54   15.52   0
   7  -8  -1   29.00   11.60   0
  -6   8  -1  889.66   12.20   0
  -8   2   1  888.18   15.43   0
  -6   8   1  546.57   13.45   0
  -8   2  -1  594.02   14.01   0
   6  -8  -1  607.47   10.83   0
   2   6  -1  585.92   11.11   0
   2   6   1  902.56   12.33   0
   8  -2   1  548.09   15.92   0
   8  -2  -1  976.92   16.92   0
   2   6  -1  595.42   11.08   0
   2   6   1  944.75   12.28   0
   6  -8   1  954.58   12.25   0
   5  -8   1   61.21    6.91   0
   3   5  -1 1409.94   14.64   0
  -8   3  -1 1156.59   13.41   0
   3   5  -1 1279.77   14.52   0
   8  -3   1 1383.50   16.69   0
   3   5   1   47.82    9.96   0
   8  -3  -1   38.34    7.92   0
   5  -8  -1 1258.64   12.27   0
   3   5   1   54.42    9.58   0
  -5   8  -1   39.60    7.00   0
  -5   8   1 1221.02   12.12   0
  -8   3   1   42.74   10.20   0
   8  -4  -1   23.93    7.39   0
   4   4  -1   23.17    7.05   0
   4   4   1   32.85    9.82   0
  -4   8  -1   23.57    6.53   0
  -4   8   1   23.68    6.49   0
   4  -8   1   30.99    6.78   0
  -8   4   1   17.90    7.16   0
  -8   4  -1   16.53    9.86   0
   8  -4   1   29.04   10.08   0
   4  -8  -1   30.26    6.60   0
  -3   8  -1  259.00   10.41   0
  -3   8   1   52.97    6.60   0
   8  -5   1   65.97    7.32   0
  -8   5   1  307.54   11.38   0
  -8   5  -1   93.35    7.55   0
   8  -5  -1  308.99   11.45   0
   5   3  -1   66.43    7.75   0
   5   3   1  312.55    9.25   0
  -2   8  -1  264.74   12.11   0
  -2   8   1  142.30    8.65   0
   8  -6   1  166.22   12.21   0
   8  -6  -1  240.54    9.74   0
  -8   6  -1  107.70   12.22   0
  -8   6   1  178.79    9.47   0
   6   2  -1  117.04    9.69   0
   6   2   1  178.68   13.46   0
   8  -7   1  192.78    9.19   0
  -1   8   1  186.70   11.91   0
   8  -7  -1  142.30    9.34   0
  -8   7  -1  172.18    9.47   0
  -8   7   1  118.83   12.50   0
   7   1  -1  213.95   13.40   0
   7   1   1  130.05   13.12   0
  -1   8  -1  151.73    8.99   0
  -8   8  -1   14.87   14.49   0
  -8   8   1   43.98   10.51   0
   8   0   1   60.27   15.88   0
   8   0  -1   19.78   11.27   0
   8  -8   1   30.33   12.83   0
   0   8  -1   41.29   10.15   0
   8  -8  -1   51.24   10.39   0
   0   8   1   42.46   13.91   0
  -9   2   1   30.08   14.78   0
  -9   2  -1   49.21   14.61   0
   2   7   1   47.08   14.70   0
  -7   9  -1   53.22   10.46   0
  -7   9   1   44.35   10.20   0
   2   7   1   68.58    9.94   0
   9  -2   1   25.84   16.10   0
   9  -2  -1   67.26   11.35   0
   7  -9   1   38.21   14.14   0
   7  -9  -1   61.65   10.31   0
   2   7  -1   54.91   14.12   0
  -6   9  -1   38.80    8.37   0
  -6   9   1   79.34   13.35   0
  -9   3   1   64.67   13.68   0
  -9   3  -1   79.66    9.05   0
   3   6  -1   67.93   12.29   0
   3   6  -1   62.76    9.18   0
   9  -3   1   96.75   15.03   0
   3   6   1   74.40   13.55   0
   9  -3  -1   30.46   13.50   0
   6  -9  -1   83.30    9.02   0
   3   6   1   81.36   12.76   0
   6  -9   1   61.41    8.53   0
   5  -9  -1  147.24    9.13   0
   9  -4  -1  318.50   11.00   0
   4   5  -1  118.00   13.01   0
   4   5   1  241.69   10.03   0
   5  -9   1  259.32   12.90   0
   4   5   1  275.37    9.67   0
   4   5  -1  117.15    9.17   0
  -5   9  -1  298.69   12.82   0
  -5   9   1   75.59   12.14   0
   9  -4   1  114.31    9.78   0
  -9   4   1  266.68   13.83   0
  -9   4  -1  115.61   12.81   0
  -4   9  -1  161.62    9.21   0
  -4   9   1  229.97    9.44   0
   9  -5   1  221.02   13.77   0
   9  -5  -1  185.01   13.27   0
  -9   5   1  193.38   13.46   0
  -9   5  -1  220.63   13.51   0
   5   4  -1  206.80   10.15   0
   5   4   1  170.93   13.32   0
  -3   9  -1   71.40   12.11   0
   9  -6   1   24.89   12.05   0
  -3   9   1   23.16    8.32   0
   9  -6  -1   95.15    9.30   0
  -9   6   1   71.50    9.25   0
  -9   6  -1   33.17   13.29   0
   6   3  -1   18.89   14.13   0
   6   3   1   66.25    9.55   0
   9  -7   1   59.80   14.36   0
   9  -7  -1  146.08   11.21   0
  -2   9   1   40.03   13.99   0
  -9   7  -1   45.63   14.86   0
  -9   7   1  160.27   15.08   0
   7   2  -1   48.59   15.64   0
   7   2   1  127.37   16.14   0
   0   0  -2    1.08    8.30   0
   0   0   2    1.48    8.89   0
   0  -1  -2 1720.28   24.60   0
  -1   1   2 6191.39   42.85   0
  -1   1  -2 1633.76   28.35   0
   1  -1   2 1696.21   28.54   0
   1   0  -2 1703.52   23.81   0
   0   1   2 1677.00   24.13   0
  -1   0   2 1736.66   25.20   0
   1  -2  -2 1512.38   17.85   0
   1   1  -2 1468.45   17.62   0
   2  -1   2 1806.60   25.42   0
   1  -2   2 1311.23   17.07   0
  -1   2  -2 1578.78   19.08   0
   2  -1  -2 1574.19   18.43   0
  -1   2   2 1775.85   18.95   0
  -2   1  -2 1576.37   23.80   0
  -2   1   2 1363.70   18.29   0
  -2   0   2 1320.03   16.63   0
  -2   2   2 1008.99   13.73   0
  -2   0  -2 1108.10   17.66   0
   2  -2   2 1260.27   16.65   0
   0   2   2 1311.71   16.29   0
   0  -2  -2 1148.10   15.67   0
  -2   2  -2 1066.10   15.61   0
   2  -2  -2 1202.32   14.53   0
   2   0  -2 1084.83   15.61   0
   2   0   2 1039.86   19.53   0
   2  -3   2 2820.14   20.32   0
   2  -3  -2 2730.53   18.87   0
   1   2  -2 2631.60   19.15   0
  -2   3  -2 2881.91   21.15   0
   3  -1   2 2789.58   25.35   0
   3  -1  -2 2989.75   22.09   0
   1   2   2 3063.42   22.10   0
  -2   3   2 2463.15   18.74   0
  -3   1   2 2904.34   21.50   0
  -3   1  -2 2882.75   25.18   0
   2   1  -2  893.49   12.48   0
  -1   3  -2 1955.13   16.66   0
  -1   3   2  793.41   10.94   0
   2   1   2 2006.81   20.09   0
   3  -2  -2 1885.11   16.87   0
  -2  -1   2  796.32   11.75   0
  -3   2  -2  937.74   14.66   0
  -3   2   2 2067.32   18.11   0
   3  -2   2  816.76   13.79   0
   1  -3  -2  944.49   12.45   0
  -3   0   2 5337.27   27.93   0
   0   3  -2   85.16    5.45   0
  -3   0  -2   66.40    7.22   0
   0   3   2 5475.63   26.38   0
  -3   3   2  103.19    5.66   0
   3  -3   2 5307.57   27.67   0
   3  -3  -2   65.01    5.23   0
   3   0  -2 5290.87   28.01   0
   3   0   2  108.30    8.75   0
  -3   3  -2 5473.99   28.48   0
   3  -4  -2 4226.81   20.96   0
   3  -4   2 1033.09   13.07   0
   4  -1   2 4406.04   27.92   0
   4  -1  -2 1104.73   13.15   0
   1   3   2 1095.25   12.14   0
  -3   4  -2 1052.87   13.25   0
  -3   4   2 3959.39   20.15   0
  -4   1   2 1050.05   12.58   0
  -4   1  -2 4108.60   26.04   0
  -2   4  -2 3010.36   19.15   0
   2   2  -2 3933.12   21.96   0
   4  -2   2 4707.33   27.79   0
   2   2   2 2740.94   19.61   0
   4  -2  -2 2924.51   19.63   0
   2  -4  -2 4400.73   22.37   0
  -2   4   2 4263.90   21.35   0
  -4   2  -2 4321.66   26.92   0
  -4   2   2 2951.28   20.37   0
   2  -4   2 3061.61   19.14   0
   3   1   2 2357.09   19.14   0
  -1   4  -2 2264.36   16.95   0
  -3  -1   2  258.54    7.82   0
  -4   3  -2  253.04    8.02   0
  -4   3   2 2330.67   16.75   0
   1  -4  -2  266.32    9.18   0
   4  -3   2  249.57    7.86   0
   3   1  -2  252.98    8.19   0
   4  -3  -2 2169.00   17.39   0
  -1   4   2  251.01    7.26   0
  -4   4  -2  238.46    9.28   0
  -4   0   2  236.71    7.71   0
   4  -4   2  249.19    7.34   0
  -4   0  -2 1568.09   16.28   0
  -4   4   2 1729.89   13.92   0
   0   4   2  251.95    8.86   0
   4  -4  -2 1648.82   13.93   0
   4   0  -2  237.46    8.01   0
   4   0   2 1750.63   17.37   0
   0   4  -2 1791.47   14.02   0
  -5   1   2  655.21   10.03   0
  -4   5   2  156.29    8.40   0
   4  -5  -2  177.18    8.65   0
  -5   1  -2  169.65    9.18   0
   1   4  -2  177.90    6.96   0
   1   4   2  693.14    9.38   0
   4  -5   2  686.42    9.55   0
   5  -1   2  187.83   10.42   0
   5  -1  -2  610.74   10.41   0
  -4   5  -2  610.80    9.28   0
   2   3  -2 1233.52   13.39   0
   2   3   2  719.52   10.28   0
   5  -2   2 1266.31   14.38   0
   5  -2  -2  758.03   10.86   0
  -3   5  -2  772.38   11.31   0
   3  -5  -2 1253.61   11.69   0
   3  -5   2  745.49    9.71   0
  -3   5   2 1249.26   12.86   0
  -5   2   2  808.34   12.50   0
  -5   2  -2 1216.18   14.91   0
   3   2  -2  135.21    6.96   0
   5  -3  -2 1004.45   13.22   0
   3   2   2  884.73   11.78   0
  -2   5   2  142.39    6.26   0
   2  -5  -2  152.40    8.25   0
  -5   3  -2  151.45    9.14   0
  -5   3   2  974.12   11.33   0
   5  -3   2  161.05    9.14   0
  -2   5  -2 1017.62   11.04   0
  -4  -1   2 1699.16   14.22   0
  -1   5  -2   76.58    5.98   0
  -5   4  -2 1852.34   16.33   0
  -5   4   2   84.29    6.20   0
   5  -4   2 1779.87   15.74   0
   5  -4  -2   69.69    8.48   0
   4   1  -2 1936.96   16.61   0
   4   1   2  106.75    9.32   0
  -1   5   2 1826.10   14.54   0
   5  -5   2  153.43    6.57   0
  -5   0   2  151.33    9.02   0
  -5   5  -2  165.03    8.71   0
  -5   0  -2  728.55   11.86   0
  -5   5   2  612.57    9.17   0
   5  -5  -2  776.89   11.22   0
   0   5   2  166.05    8.29   0
   0   5  -2  812.61   11.27   0
   5   0  -2  162.90    7.39   0
   5   0   2  632.61   12.74   0
  -5   6  -2  501.78    8.48   0
  -6   1   2  475.18    8.92   0
  -6   1  -2  229.94    9.02   0
  -5   6   2  178.36    8.50   0
   5  -6   2  524.80   10.01   0
   6  -1   2  202.75    7.79   0
   6  -1  -2  490.96   11.33   0
   1   5  -2  275.38    7.26   0
   1   5   2  509.67    8.36   0
   5  -6  -2  261.66    8.91   0
   2   4  -2 1188.34   11.46   0
   2   4   2  194.25    8.76   0
   2   4   2  206.74    6.65   0
   6  -2   2 1442.41   15.92   0
   6  -2  -2  269.54   10.05   0
   4  -6  -2 1293.56   11.48   0
  -4   6  -2  272.97    8.89   0
   4  -6   2  202.41    8.45   0
  -4   6   2 1334.53   12.90   0
  -6   2   2  199.03    7.21   0
  -6   2  -2 1203.24   14.45   0
   6  -3   2  371.26   10.69   0
   3   3  -2  313.00    9.61   0
   3   3   2 1013.95   11.63   0
   6  -3  -2 1234.33   13.81   0
  -3   6  -2 1142.42   11.18   0
  -3   6   2  369.42    9.14   0
   3  -6  -2  336.21    7.42   0
  -6   3   2 1085.36   11.64   0
  -6   3  -2  329.21   10.14   0
   3  -6   2 1161.13   12.43   0
   4   2   2 1342.02   15.06   0
   2  -6  -2 1024.37   10.54   0
  -2   6   2  849.85   11.10   0
  -6   4  -2  955.66   12.86   0
  -6   4   2 1360.99   12.68   0
   6  -4   2  802.91   10.92   0
   6  -4  -2 1400.29   12.91   0
   4   2  -2  963.21   12.79   0
  -2   6  -2 1420.37   12.16   0
  -5  -1   2  582.50    9.22   0
   6  -5   2  602.84    9.48   0
  -6   5  -2  508.80    9.09   0
  -6   5   2  187.26    7.05   0
  -1   6  -2  218.99    6.99   0
   6  -5  -2  209.74    9.03   0
   5   1  -2  512.07    9.37   0
   5   1   2  208.50   10.06   0
  -1   6   2  579.95    8.56   0
   0   6  -2  147.14    7.51   0
  -6   0   2  329.81    8.64   0
   6  -6  -2  124.13    7.46   0
  -6   0  -2  113.95   10.00   0
  -6   6  -2  373.85    8.96   0
  -6   6   2  130.81    9.97   0
   0   6   2  349.41   10.56   0
   6   0  -2  388.01    9.65   0
   6   0   2  121.67    8.57   0
   6  -6   2  350.92   10.84   0
  -7   1   2   61.93    9.67   0
  -6   7  -2   42.06    6.90   0
  -7   1  -2  413.38    9.29   0
  -6   7   2  409.59    8.90   0
   1   6  -2  418.01   10.98   0
   1   6   2   52.84    9.28   0
   6  -7   2   57.70    6.83   0
   7  -1   2  450.29   13.24   0
   7  -1  -2   40.89   10.73   0
   1   6  -2  471.26   11.45   0
   6  -7  -2  436.37   11.29   0
  -7   2   2  549.29    9.98   0
  -5   7   2 1158.81   13.68   0
  -7   2  -2 1053.95   14.43   0
   2   5   2  595.46   12.15   0
   7  -2   2 1224.52   16.22   0
   2   5  -2 1175.15   12.26   0
   7  -2  -2  646.30   11.34   0
   5  -7  -2 1148.35   11.62   0
   2   5   2  579.24   11.53   0
   2   5  -2 1007.14   11.46   0
   5  -7   2  593.52   11.65   0
  -5   7  -2  613.75    9.62   0
   7  -3   2 1110.51   15.39   0
   3   4  -2  960.14   11.53   0
   3   4   2  209.60    8.18   0
   7  -3  -2  296.08   11.80   0
   4  -7   2  231.01    7.73   0
  -4   7  -2  256.20    7.99   0
   4  -7  -2 1020.90   13.25   0
  -4   7   2 1038.13   11.17   0
  -7   3   2  226.22    8.59   0
  -7   3  -2 1026.03   14.33   0
   3   4   2  233.25   10.30   0
   4   3  -2  359.59   11.62   0
   4   3   2  703.35   13.41   0
   3  -7  -2  383.53    8.52   0
  -3   7  -2  865.88   12.46   0
  -3   7   2  354.23    8.29   0
  -7   4   2  755.14   10.86   0
  -7   4  -2  347.64   11.50   0
   7  -4   2  382.66   11.60   0
   7  -4  -2  922.73   13.78   0
  -2   7  -2  831.87   10.40   0
  -2   7   2  316.93   10.53   0
   7  -5   2  332.63   11.26   0
  -7   5  -2  306.76   11.18   0
  -7   5   2  809.94   11.18   0
   7  -5  -2  851.90   11.41   0
   5   2  -2  317.97   11.99   0
   5   2   2  902.44   14.42   0
  -1   7   2  256.39   10.19   0
   7  -6   2  245.44    8.15   0
   7  -6  -2  795.34   10.93   0
  -7   6  -2  201.76   10.33   0
  -7   6   2  883.12   13.13   0
  -1   7  -2  900.27   12.65   0
   6   1  -2  205.09    8.62   0
   6   1   2  865.61   12.62   0
   7  -7  -2  248.28   10.77   0
  -7   0   2  569.45   12.38   0
  -7   7  -2  743.38   12.64   0
   0   7  -2  277.69   10.63   0
  -7   7   2  311.36   10.79   0
   7   0   2  297.78   12.26   0
   7   0  -2  680.23   11.31   0
   7  -7   2  594.72   11.93   0
   0   7   2  565.35    9.73   0
   1   7  -2  590.03   13.72   0
   7  -8   2    8.63    7.82   0
  -8   1   2   11.79   11.91   0
   1   7  -2  489.98   13.97   0
  -8   1  -2  489.55   13.97   0
  -7   8  -2   -9.14   11.75   0
  -7   8   2  516.40   13.65   0
   8  -1   2  455.19   15.63   0
   8  -1  -2    2.73   12.93   0
   1   7   2    3.82    7.92   0
   7  -8  -2  571.82   13.86   0
   2   6   2  291.00    9.40   0
  -6   8  -2  328.73   12.60   0
  -8   2   2  284.27   10.02   0
  -6   8   2  829.98   14.43   0
  -8   2  -2  735.70   12.18   0
   2   6  -2  823.63   11.95   0
   2   6  -2  772.96   11.88   0
   2   6   2  323.53    9.78   0
   8  -2   2  914.23   17.01   0
   6  -8  -2  818.44   14.53   0
   8  -2  -2  305.66   10.78   0
   6  -8   2  336.93   12.64   0
  -8   3  -2   23.79    9.49   0
   3   5  -2   -6.40    9.70   0
   3   5   2 1325.52   14.22   0
   8  -3   2    2.52    7.53   0
   3   5  -2   19.68    9.64   0
   3   5   2 1109.30   12.69   0
   8  -3  -2 1273.54   15.77   0
   5  -8   2 1229.04   12.61   0
   5  -8  -2   -9.12    6.76   0
  -5   8  -2 1112.12   12.12   0
  -5   8   2    7.75    6.63   0
  -8   3   2 1169.99   15.38   0
   8  -4  -2    9.50   10.50   0
   4   4  -2   13.92    7.13   0
   4   4   2   26.29    7.00   0
   4   4   2   17.64    9.36   0
   4  -8  -2   19.88    9.45   0
  -4   8  -2    5.70    6.69   0
  -4   8   2   32.98    9.03   0
  -8   4   2   17.47   10.07   0
  -8   4  -2   35.50    9.65   0
   8  -4   2   24.64   10.27   0
  -3   8  -2  151.36   10.12   0
  -3   8   2  634.75   11.66   0
   8  -5   2  679.36   13.18   0
  -8   5   2  143.81   10.40   0
  -8   5  -2  679.79   13.37   0
   8  -5  -2  165.28   11.16   0
   5   3  -2  669.56   11.34   0
   5   3   2  117.03    8.18   0
  -2   8  -2  130.81   12.03   0
   8  -6   2  470.17   13.60   0
  -2   8   2  495.69   12.75   0
   8  -6  -2  137.30    9.22   0
  -8   6  -2  432.35   10.70   0
  -8   6   2  134.02    9.13   0
   6   2  -2  443.99   14.54   0
   6   2   2  145.34    9.67   0
  -1   8   2   49.90    8.27   0
   8  -7  -2  122.29    9.20   0
  -8   7  -2   55.71    8.73   0
  -8   7   2  133.40    9.29   0
   7   1  -2   55.51    9.18   0
   7   1   2   92.45   10.18   0
  -1   8  -2  142.72    8.83   0
   8  -7   2   71.12   11.81   0
  -8   8  -2  146.62   11.22   0
  -8   8   2  111.03   14.59   0
   8  -8   2  152.06   14.63   0
   8   0   2   81.07   11.75   0
   8   0  -2  158.80   11.83   0
   0   8  -2  104.27   10.40   0
   8  -8  -2  102.28   10.93   0
   0   8   2  158.87   10.48   0
  -9   2   2  235.47   11.38   0
  -9   2  -2  150.12   11.10   0
   2   7   2  225.87   11.27   0
  -7   9   2  108.05   10.90   0
   9  -2  -2  189.44   12.29   0
   7  -9   2  227.51   10.92   0
  -6   9  -2  236.87   13.73   0
  -9   3   2  190.41   11.22   0
  -6   9   2   50.39   13.20   0
   9  -3   2   49.66   14.75   0
   3   6  -2   72.97   10.48   0
  -9   3  -2   62.35   14.35   0
   3   6   2  184.25   11.00   0
   9  -3  -2  147.16   15.86   0
   6  -9   2  186.59   13.51   0
   6  -9  -2   69.31   10.17   0
   3   6   2  168.10   10.52   0
   3   6  -2   60.57   13.27   0
  -9   4  -2  169.58   12.94   0
   9  -4  -2    2.84    9.26   0
   4   5  -2  168.18    9.59   0
   4   5  -2  158.78   13.20   0
   4   5   2   25.24   12.10   0
   5  -9  -2  182.74    9.30   0
  -5   9  -2    6.14    8.19   0
   4   5   2    9.05   11.42   0
   9  -4   2  143.72   13.57   0
  -5   9   2  161.39   12.21   0
  -9   4   2    6.88    8.73   0
   5   4   2  346.53   10.19   0
  -4   9  -2  343.82   10.29   0
   9  -5   2   10.66    9.06   0
  -4   9   2   23.17    8.29   0
   9  -5  -2  406.53   14.48   0
  -9   5   2  360.33   14.28   0
  -9   5  -2   33.77    8.95   0
   5   4  -2   49.83   12.79   0
   5   4   2  336.43   14.27   0
   9  -6   2   16.07   13.27   0
  -3   9  -2   26.75   10.00   0
  -3   9   2    6.07    8.08   0
   9  -6  -2   18.61    9.07   0
  -9   6   2   13.61   10.62   0
  -9   6  -2    9.95   10.17   0
   6   3  -2   -6.82   10.90   0
   6   3   2   16.36   14.29   0
   9  -7   2  153.65   10.81   0
  -2   9   2  147.51   10.47   0
   7   2  -2  140.27   11.74   0
   1  -1  -3 1347.27   19.96   0
   1   0   3 1392.37   39.58   0
   0   1  -3 1323.86   20.79   0
  -1   1   3 1415.82   19.93   0
   1   0  -3 6560.39   43.21   0
  -1   0   3 6609.10   44.04   0
   1   1  -3 6909.79   36.13   0
   1  -2  -3 7038.76   35.04   0
  -1  -1   3 7032.71   37.19   0
   2  -1  -3  608.04   12.01   0
  -2   1   3  440.91   11.61   0
   1   1   3  430.87   11.46   0
  -1   2   3 7412.50   35.84   0
  -1   2  -3  652.52   12.53   0
  -2   0   3 1634.84   17.77   0
  -2   2   3 1654.18   16.81   0
  -2   0  -3 1358.85   21.20   0
  -2   2  -3 1485.82   19.48   0
   0   2   3 1621.03   17.06   0
   2  -2   3 1606.21   20.01   0
   2   0  -3 1540.51   18.05   0
   2  -2  -3 1442.26   15.57   0
   2   0   3 1711.50   25.69   0
   0  -2  -3 1562.58   16.96   0
  -2   3  -3 4241.94   25.35   0
   1   2  -3 1921.22   16.45   0
   2  -3  -3 1977.31   16.86   0
   3  -1   3 2333.81   24.98   0
   2  -3   3 4045.84   25.00   0
   3  -1  -3 4172.80   25.02   0
   1   2   3 4416.36   26.31   0
  -3   1   3 4240.29   25.15   0
  -2   3   3 2257.97   17.65   0
  -3   1  -3 1978.68   21.88   0
   2   1  -3 2291.72   18.83   0
   2   1   3 1770.22   19.34   0
   3  -2  -3 2066.60   17.39   0
  -2  -1   3 2624.68   20.27   0
   1  -3  -3 2444.43   17.87   0
  -1   3   3 2633.42   18.59   0
  -3   2  -3 2429.24   23.44   0
  -3   2   3 1864.10   16.56   0
   3  -2   3 2643.11   23.25   0
  -1   3  -3 2291.93   18.52   0
  -3   0   3  876.06   11.96   0
  -3   0  -3  112.75    7.76   0
  -3   3   3   64.23    5.20   0
   0   3   3  907.89   12.03   0
   3  -3  -3  112.16    7.32   0
   3   0  -3  907.69   12.19   0
   3   0   3   71.11    8.34   0
  -3   3  -3  890.09   12.52   0
   3  -3   3  868.17   12.79   0
  -4   1  -3 1779.48   17.57   0
   3  -4   3  992.24   13.05   0
   3  -4  -3 1869.33   15.28   0
   1   3  -3 1925.89   15.86   0
   1   3   3 1051.73   13.11   0
   4  -1   3 1898.91   20.41   0
   4  -1  -3 1060.45   12.67   0
  -3   4  -3 1025.70   13.33   0
  -4   1   3 1034.95   12.35   0
  -3   4   3 1765.68   14.90   0
   4  -2   3 1776.62   18.77   0
   2   2  -3 1585.11   14.31   0
   2   2   3 1754.07   17.15   0
   2  -4   3 1794.05   14.87   0
   4  -2  -3 1689.65   16.24   0
   2  -4  -3 1707.20   14.94   0
  -2   4   3 1614.22   13.62   0
  -4   2   3 1738.41   15.13   0
  -4   2  -3 1752.87   19.04   0
  -2   4  -3 1684.65   15.53   0
   3   1   3  763.94   13.94   0
   1  -4  -3  619.38   10.93   0
  -1   4   3  510.02    8.68   0
  -3  -1   3  499.50   10.99   0
  -4   3  -3  569.93   11.90   0
  -4   3   3  809.62   11.94   0
   4  -3   3  495.76   11.01   0
  -1   4  -3  809.98   11.96   0
   3   1  -3  533.70    9.72   0
   4  -3  -3  800.82   12.27   0
  -4   4  -3 3288.35   20.95   0
  -4   0   3 3145.36   20.03   0
  -4   0  -3 2199.38   18.99   0
   0   4  -3 2676.63   16.73   0
  -4   4   3 2483.91   17.42   0
   0   4   3 3194.88   18.78   0
   4  -4  -3 2267.10   16.66   0
   4   0  -3 3324.23   19.96   0
   4   0   3 2517.14   22.09   0
   4  -4   3 3127.54   20.11   0
  -5   1   3  509.59   10.85   0
  -4   5   3  697.72    9.43   0
  -5   1  -3  644.76   12.14   0
   4  -5  -3  698.02    9.52   0
   4  -5   3  492.57    8.60   0
   1   4  -3  714.88   11.15   0
   5  -1   3  808.56   14.21   0
   5  -1  -3  525.70   11.48   0
  -4   5  -3  504.05   10.30   0
   1   4   3  542.27   10.10   0
   2   3  -3  287.18    9.46   0
   5  -2   3  360.51    9.41   0
   2   3   3  803.52   10.59   0
   5  -2  -3  759.38   10.68   0
  -3   5  -3  718.14    9.78   0
   3  -5  -3  312.62    9.02   0
  -3   5   3  351.57    9.30   0
  -5   2   3  818.14   12.50   0
  -5   2  -3  306.02   10.43   0
   3  -5   3  803.17   10.23   0
   3   2  -3 1454.85   14.61   0
   5  -3  -3  458.25    8.83   0
   3   2   3  453.35    9.39   0
  -2   5   3 1432.54   11.99   0
  -5   3  -3 1553.86   16.15   0
  -5   3   3  482.70   10.71   0
   2  -5  -3 1610.34   12.73   0
   5  -3   3 1474.41   14.58   0
  -2   5  -3  468.58    8.37   0
  -1   5   3  254.96    6.98   0
   1  -5  -3  379.16    7.83   0
  -1   5  -3 1271.40   13.02   0
  -4  -1   3  258.63    7.54   0
  -5   4  -3  344.01   10.03   0
   5  -4   3  261.18    9.36   0
  -5   4   3 1132.22   11.53   0
   5  -4  -3 1242.02   13.36   0
   4   1  -3  342.69   10.47   0
   4   1   3 1192.55   15.33   0
  -5   0   3  542.48   10.99   0
  -5   5  -3  471.38    8.81   0
  -5   0  -3  225.56    7.37   0
   0   5  -3  281.83    7.31   0
  -5   5   3  230.16    8.91   0
   5  -5  -3  259.87    9.08   0
   0   5   3  563.83    8.61   0
   5   0  -3  487.19   11.11   0
   5   0   3  241.27    8.46   0
   5  -5   3  542.56    8.98   0
  -5   6  -3  389.20    9.50   0
   5  -6  -3 1535.05   12.44   0
  -6   1   3  343.28    9.95   0
  -6   1  -3 1466.30   14.94   0
  -5   6   3 1502.65   13.45   0
   1   5  -3 1679.13   14.37   0
   1   5   3  396.10    9.38   0
   5  -6   3  371.91    7.79   0
   1   5  -3 1486.32   12.36   0
   6  -1   3 1448.10   15.18   0
   6  -1  -3  406.36   10.54   0
  -6   2  -3  777.72   12.57   0
   2   4   3  127.64    7.94   0
   2   4  -3  780.41    9.91   0
   6  -2   3  803.17   11.93   0
   4  -6   3  118.15    6.09   0
   6  -2  -3  126.34    9.33   0
   4  -6  -3  816.23    9.74   0
  -4   6  -3  131.83    8.18   0
  -6   2   3  111.03    6.78   0
  -4   6   3  797.54   11.07   0
   3   3  -3  518.75    9.06   0
   3   3   3  939.37   11.48   0
   6  -3  -3 1147.49   12.09   0
  -3   6  -3 1125.29   11.21   0
   3  -6   3 1050.65   10.93   0
  -3   6   3  611.82    8.82   0
  -6   3   3 1069.43   12.95   0
  -6   3  -3  586.14   11.62   0
   3  -6  -3  589.45   10.25   0
   6  -3   3  651.28   11.94   0
   4   2   3   73.81    6.66   0
   2  -6  -3  779.75   10.92   0
  -2   6   3  665.94   10.18   0
  -6   4  -3  623.78   11.63   0
  -6   4   3   82.62    8.42   0
   6  -4   3  650.33   11.38   0
  -2   6  -3  126.63    8.12   0
   6  -4  -3  116.96    8.87   0
   4   2  -3  677.60   11.66   0
  -1   6   3 1362.70   11.88   0
   6  -5   3 1438.10   14.29   0
  -5  -1   3 1403.45   12.73   0
  -1   6  -3 2266.92   14.84   0
  -6   5  -3 1230.70   12.75   0
  -6   5   3 2067.34   14.77   0
   6  -5  -3 2268.51   16.14   0
   5   1  -3 1330.87   14.26   0
   5   1   3 2282.61   19.35   0
  -6   0   3  146.04    7.64   0
  -6   6  -3  165.16   10.02   0
   6  -6  -3  198.64    7.90   0
  -6   6   3  142.74   10.02   0
   6   0   3  149.17   11.56   0
   6   0  -3  167.96    8.39   0
   6  -6   3  138.78    7.42   0
   0   6   3  152.22    9.72   0
   0   6  -3  216.91    7.62   0
  -7   1   3  596.37   12.33   0
   6  -7   3  621.69    9.75   0
  -6   7  -3  736.14   12.36   0
  -7   1  -3  254.45   10.76   0
   1   6  -3  258.38    8.07   0
  -6   7   3  246.96    7.96   0
   1   6  -3  302.86    8.43   0
   1   6   3  667.13   11.60   0
   7  -1   3  303.54   12.39   0
   7  -1  -3  704.55   13.82   0
   6  -7  -3  298.81   10.56   0
  -7   2   3  784.82   13.29   0
  -5   7   3  804.37   12.29   0
  -7   2  -3  710.87   11.20   0
   2   5  -3  761.91   12.52   0
   2   5   3  802.00   12.96   0
   7  -2   3  825.20   12.68   0
   5  -7   3  807.16   10.59   0
   7  -2  -3  829.05   14.06   0
   2   5  -3  823.31   10.85   0
   5  -7  -3  778.41   10.37   0
   2   5   3  774.34   10.43   0
  -5   7  -3  826.43   12.54   0
   7  -3   3  317.13    9.36   0
   3   4  -3  249.44    8.48   0
   3   4   3 1126.46   12.40   0
   7  -3  -3 1183.45   13.03   0
   3   4   3 1156.75   11.90   0
   4  -7   3 1198.27   11.97   0
  -4   7  -3 1122.59   11.83   0
  -4   7   3  320.08   10.38   0
  -7   3   3 1147.97   12.80   0
   4  -7  -3  313.66    8.18   0
  -7   3  -3  291.01   11.27   0
   7  -4  -3  159.00    8.14   0
   4   3   3  146.06    8.12   0
  -3   7  -3  168.39    9.97   0
  -3   7   3   53.73    9.26   0
   3  -7  -3   62.94    6.81   0
  -7   4   3  154.76    7.93   0
   7  -4   3   66.25   10.01   0
  -7   4  -3   62.63   10.06   0
   4   3  -3   68.42   10.25   0
  -2   7   3  603.51   11.49   0
   7  -5   3  615.15   12.43   0
  -7   5  -3  600.12   10.51   0
  -7   5   3  282.33   10.99   0
   7  -5  -3  317.57    8.94   0
   5   2  -3  638.53   13.13   0
   5   2   3  279.76   11.93   0
  -2   7  -3  326.77   10.80   0
   7  -6   3 1135.14   12.60   0
  -1   7   3 1110.87   11.44   0
   7  -6  -3  494.87    9.66   0
  -7   6  -3 1287.17   15.02   0
  -7   6   3  545.22   12.00   0
  -1   7  -3  604.32   11.65   0
   6   1  -3 1250.99   15.43   0
   6   1   3  539.36   13.49   0
   7  -7  -3  228.25   10.56   0
  -7   0   3    2.08    9.62   0
   0   7  -3  224.48   10.72   0
  -7   7  -3   -2.50    9.42   0
  -7   7   3  215.95   10.74   0
   7  -7   3    3.33    9.05   0
   7   0   3  194.22    9.27   0
   7   0  -3    4.59    7.14   0
   0   7   3   -4.84    6.52   0
  -8   1   3   69.38    8.69   0
   1   7  -3   16.13   12.07   0
  -8   1  -3   29.36    8.13   0
  -7   8   3   42.41   12.03   0
   8  -1   3   34.53   13.46   0
   8  -1  -3   75.38   13.36   0
   1   7   3   70.35   11.37   0
   7  -8  -3   21.22   11.91   0
   7  -8   3   71.10    8.25   0
   1   7  -3   25.49   11.78   0
  -7   8  -3   83.79    8.89   0
   2   6  -3  116.44    9.08   0
  -6   8  -3  180.09    9.21   0
  -8   2   3  163.09   12.81   0
  -8   2  -3  146.83   12.31   0
  -6   8   3  135.53    9.10   0
   2   6   3  135.88   11.62   0
   2   6   3  127.86    9.12   0
   6  -8   3  177.18   11.74   0
   8  -2   3  161.45   14.10   0
   8  -2  -3  192.10   10.13   0
   6  -8  -3  143.18   12.22   0
   2   6  -3  145.48    9.13   0
  -8   3  -3   18.69    9.69   0
   8  -3   3   17.73   10.40   0
   3   5  -3   18.31    9.75   0
   3   5   3   36.76   10.00   0
   8  -3  -3   51.98    7.88   0
   3   5   3   49.39    9.27   0
   5  -8   3   39.72    7.10   0
  -5   8  -3   57.02    9.57   0
   5  -8  -3   16.94    9.39   0
  -8   3   3   29.83    7.44   0
  -5   8   3   14.00    6.68   0
   4   4  -3  367.24    9.11   0
   8  -4  -3 1096.92   12.76   0
   4   4   3 1228.22   15.17   0
  -4   8  -3 1081.02   11.83   0
  -4   8   3  308.36    8.29   0
   8  -4   3  345.32   11.65   0
   4  -8  -3  430.43   11.10   0
   4   4   3 1209.93   14.50   0
  -8   4   3 1196.61   14.91   0
  -8   4  -3  383.66   12.03   0
  -3   8  -3  364.01    8.67   0
   8  -5   3   48.56    9.75   0
  -3   8   3   35.01    6.79   0
  -8   5   3  383.51    9.26   0
  -8   5  -3   50.37    7.14   0
   8  -5  -3  369.87    9.57   0
   5   3  -3   47.96   10.46   0
   5   3   3  459.62   12.68   0
  -2   8  -3  243.97   12.18   0
   8  -6   3  203.95   12.40   0
  -2   8   3  192.15    8.71   0
   8  -6  -3  207.25    9.72   0
  -8   6  -3  213.26   12.72   0
  -8   6   3  189.51   12.70   0
   6   2  -3  205.64   10.02   0
   6   2   3  178.32   13.62   0
  -1   8   3   17.18   11.39   0
   8  -7  -3   79.39    9.42   0
  -8   7  -3   28.12    8.32   0
  -8   7   3  140.40   12.31   0
   7   1  -3   25.83    9.10   0
   7   1   3  119.45    9.78   0
  -1   8  -3  105.98    8.92   0
   8  -7   3   31.79   11.58   0
   0   8   3  557.67   15.87   0
  -8   0   3  553.06   12.92   0
   0   8  -3  476.32   12.07   0
   8  -8   3  592.16   16.16   0
  -8   8  -3  546.79   13.25   0
  -8   8   3  425.10   12.65   0
   8   0   3  443.18   13.93   0
   0   8  -3  504.07   12.60   0
   8   0  -3  563.58   17.73   0
   8  -8  -3  487.70   12.92   0
   3   6   3  236.65   10.92   0
  -9   3   3  284.67   15.65   0
   9  -3   3  349.23   13.28   0
   6  -9   3  268.26   14.72   0
   3   6  -3  279.03   11.90   0
  -6   9   3  333.06   15.32   0
  -9   3  -3  308.57   15.64   0
   9  -3  -3  210.66   12.54   0
   3   6  -3  362.26   15.62   0
   6  -9  -3  308.24   11.41   0
   3   6   3  215.48   11.40   0
  -6   9  -3  242.07   11.00   0
  -9   4  -3    5.89   12.00   0
   4   5  -3   -9.71   12.43   0
   9  -4  -3   81.18    9.87   0
   4   5   3   81.42   12.58   0
   4   5   3   97.86   11.67   0
   5  -9  -3    7.94    8.45   0
  -5   9  -3   74.55   12.34   0
   9  -4   3   13.67    8.97   0
  -9   4   3   84.60    9.38   0
  -5   9   3   14.93    8.11   0
   5   4   3   83.43    8.62   0
  -4   9  -3   65.10   12.24   0
   9  -5   3   44.87    8.82   0
   4  -9  -3   64.99    8.31   0
  -4   9   3   41.98   11.69   0
   9  -5  -3   90.46    9.67   0
  -9   5   3   82.39   13.04   0
  -9   5  -3   40.12    9.06   0
   5   4  -3   49.80    9.35   0
   5   4   3   68.04    9.61   0
   9  -6   3  909.94   14.57   0
  -3   9  -3  288.78   11.04   0
  -3   9   3 1003.54   16.79   0
   9  -6  -3  278.73   15.99   0
  -9   6   3  266.62   15.81   0
  -9   6  -3  881.47   18.15   0
   6   3  -3  884.08   18.68   0
   6   3   3  266.56   16.25   0
   0   0  -4    2.20    7.93   0
   0   0   4    2.88    8.97   0
   0  -1  -4 1452.39   21.39   0
   1  -1  -4 5560.75   35.76   0
   0   1  -4 4934.92   36.68   0
  -1   1  -4 1523.11   29.39   0
  -1   1   4 5389.23   36.28   0
   0   1   4 1646.22   22.92   0
   1   0  -4 1445.59   19.84   0
  -1   0   4 1750.20   21.84   0
   1   1  -4 3279.32   24.56   0
  -1  -1   4 3723.11   26.89   0
   1  -2  -4 3470.18   24.52   0
  -1   2  -4 3010.98   25.74   0
   2  -1  -4 2787.00   22.44   0
  -2   1   4 2733.78   22.21   0
  -2   1  -4 3351.55   42.17   0
   2  -1   4 3594.14   41.86   0
   1   1   4 2754.57   27.35   0
  -1   2   4 3492.74   25.00   0
  -2   0   4 3815.42   25.46   0
   0   2   4 3531.13   25.48   0
  -2   2   4 3404.21   22.88   0
   0  -2  -4 3878.75   25.86   0
  -2   2  -4 3683.45   30.85   0
   2   0  -4 3786.13   25.43   0
   2   0   4 3500.57   39.32   0
   2  -2  -4 3724.10   24.02   0
   2  -2   4 3666.51   30.59   0
  -2   3  -4 2146.86   19.15   0
   1   2  -4  146.10    7.69   0
   2  -3   4 2150.50   18.94   0
   2  -3  -4  154.87    6.08   0
   3  -1   4   93.55    8.53   0
   3  -1  -4 2094.59   18.26   0
   1   2   4 2022.74   17.93   0
  -3   1   4 2103.52   17.64   0
  -2   3   4   89.90    6.80   0
  -3   1  -4  157.78   10.35   0
   2   1   4  169.11    9.04   0
   3  -2  -4  154.65    7.87   0
  -2  -1   4 2051.09   18.05   0
   1  -3  -4 1973.74   16.14   0
  -3   2  -4 1976.25   22.35   0
  -1   3  -4  160.44    6.49   0
  -1   3   4 1885.02   15.87   0
   3  -2   4 1929.73   21.27   0
  -3   2   4  177.88    8.03   0
   2   1  -4 1871.25   17.10   0
  -3   0   4 1276.75   14.36   0
   0  -3  -4 1501.32   14.34   0
  -3   3   4 2478.63   17.90   0
   3  -3   4 1284.87   15.24   0
   3   0  -4 1315.74   14.81   0
   3  -3  -4 2359.21   17.27   0
   3   0   4 2531.31   26.51   0
   0   3   4 1223.89   12.79   0
  -3   3  -4 1348.72   16.08   0
  -3   4   4  366.66    7.91   0
  -4   1  -4  348.13   11.24   0
   1   3  -4  327.94    8.00   0
   3  -4  -4  334.65    7.89   0
   4  -1   4  393.99   12.40   0
  -3   4  -4 3442.30   21.54   0
   4  -1  -4 3507.00   21.61   0
   3  -4   4 3319.71   20.89   0
  -4   1   4 3260.23   19.82   0
   1   3   4 3411.70   20.56   0
   2   2   4 2847.80   20.62   0
   2   2  -4  312.32    9.96   0
   2   2   4 2653.40   20.91   0
   4  -2  -4 2987.44   19.87   0
   2  -4  -4  330.67    7.72   0
  -2   4   4  311.82    7.62   0
  -4   2   4 2820.79   19.28   0
  -4   2  -4  340.36   11.31   0
  -2   4  -4 2999.43   19.72   0
   4  -2   4  310.72   10.79   0
   4  -3  -4  248.99    7.55   0
   3   1   4  284.31    9.24   0
  -3  -1   4 1414.55   13.59   0
  -1   4   4 1334.20   12.49   0
   1  -4  -4 1571.51   13.43   0
  -4   3  -4 1506.75   17.05   0
   4  -3   4 1390.51   15.78   0
  -4   3   4  288.15    7.78   0
  -1   4  -4  248.40    7.42   0
   3   1  -4 1466.54   13.78   0
  -4   4  -4  277.46    7.77   0
  -4   0   4  262.06    7.83   0
  -4   4   4   12.49    5.55   0
   4  -4  -4   14.97    7.81   0
   4  -4   4  259.08    9.29   0
   0   4  -4   23.07    8.03   0
   4   0  -4  263.40    8.02   0
   4   0   4    7.66    9.27   0
   0   4   4  265.06    7.23   0
  -5   1   4  883.90   12.53   0
  -4   5   4 2035.94   14.41   0
  -5   1  -4 2207.76   19.18   0
   1   4   4  861.04   11.45   0
   4  -5  -4 2307.76   14.94   0
   1   4  -4 2229.59   15.00   0
   5  -1   4 2318.66   21.15   0
   5  -1  -4  826.40   11.00   0
  -4   5  -4  805.91   10.48   0
   4  -5   4  785.63   10.29   0
   2   3  -4 1174.54   13.18   0
   5  -2   4 1397.76   16.80   0
  -3   5  -4  976.93   12.32   0
   5  -2  -4  977.23   11.62   0
   3  -5  -4 1229.42   11.54   0
   2   3   4  899.97   12.09   0
  -5   2   4  853.49   10.94   0
   3  -5   4  853.49   11.90   0
  -3   5   4 1290.09   11.69   0
  -5   2  -4 1249.96   15.94   0
   3   2  -4  304.98    7.96   0
   5  -3  -4 1613.68   15.04   0
   3   2   4 1423.18   15.77   0
  -2   5   4  247.49    8.57   0
  -5   3  -4  330.33   10.38   0
  -5   3   4 1533.89   14.53   0
   5  -3   4  255.38    9.69   0
  -2   5  -4 1570.98   13.43   0
   2  -5  -4  336.84    9.03   0
  -1   5  -4 1286.82   11.92   0
  -1   5   4 1079.49   12.03   0
  -4  -1   4 1008.12   11.18   0
   5  -4   4  955.37   11.87   0
  -5   4  -4  963.59   13.15   0
  -5   4   4 1280.05   11.94   0
   1  -5  -4 1056.54   12.22   0
   5  -4  -4 1240.56   11.86   0
   4   1  -4  933.59   12.88   0
   4   1   4 1364.85   16.43   0
  -5   0   4 3678.21   20.64   0
   0   5  -4  125.92    6.44   0
  -5   5  -4 3692.00   21.47   0
  -5   5   4   92.09    8.06   0
   5  -5  -4  118.08    8.32   0
   5  -5   4 3695.69   20.33   0
   5   0  -4 3387.02   19.23   0
   5   0   4   95.39    9.97   0
   0   5   4 3971.90   19.93   0
  -6   1   4  218.97    7.24   0
   5  -6  -4  353.64    7.58   0
  -6   1  -4  355.60    9.91   0
  -5   6   4  337.03    7.67   0
   1   5  -4  341.92    7.53   0
   1   5   4  222.30    6.65   0
   6  -1   4  385.46   11.47   0
   6  -1  -4  213.84    7.49   0
   1   5  -4  424.07    9.92   0
   5  -6   4  219.61    6.86   0
  -5   6  -4  220.84    6.91   0
  -6   2  -4  571.87   10.35   0
   2   4  -4  625.83   10.69   0
   6  -2   4  750.25   11.79   0
   6  -2  -4  193.11    9.40   0
   2   4   4  213.20    8.41   0
  -4   6  -4  192.10    8.42   0
   4  -6  -4  674.99   10.46   0
   4  -6   4  211.31    6.68   0
  -6   2   4  211.61    7.28   0
  -4   6   4  700.84    9.30   0
   3  -6  -4  354.91    7.40   0
   3   3  -4  333.89    9.60   0
   6  -3  -4    8.41    5.83   0
  -3   6  -4   13.35    7.31   0
  -3   6   4  307.99    7.13   0
  -6   3   4   17.74    6.09   0
   3   3   4   26.56    8.03   0
  -6   3  -4  336.83    8.62   0
   6  -3   4  295.34    8.21   0
   3   3   4   22.11    7.55   0
   4   2   4 1131.38   14.42   0
  -2   6   4   76.57    5.67   0
   6  -4   4   79.54    7.99   0
   2  -6  -4  130.25    8.16   0
  -6   4  -4  106.44    8.58   0
  -6   4   4 1132.13   12.99   0
  -2   6  -4 1131.68   12.41   0
   4   2  -4  104.46    6.62   0
   6  -4  -4 1040.30   11.29   0
   6  -5   4  525.07   10.48   0
  -1   6   4  516.04    9.74   0
  -5  -1   4  540.51    8.91   0
  -1   6  -4  511.44    8.48   0
  -6   5  -4  457.59   10.56   0
  -6   5   4  479.76    8.44   0
   6  -5  -4  524.72   10.38   0
   5   1  -4  471.91   10.65   0
   5   1   4  521.01   12.21   0
  -6   0   4  737.05   12.92   0
  -6   6  -4  746.43   12.80   0
   6  -6  -4 1172.68   11.87   0
  -6   6   4 1150.40   11.91   0
   6  -6   4  817.97   12.66   0
   6   0   4 1244.01   17.02   0
   6   0  -4  733.20   13.42   0
   0   6  -4 1330.85   14.29   0
   0   6   4  756.73   10.03   0
  -7   1   4  634.33   12.33   0
  -6   7  -4  673.48   10.60   0
   1   6  -4  403.41    8.92   0
   1   6  -4  382.23   10.91   0
  -7   1  -4  346.06    9.10   0
  -6   7   4  321.31    8.63   0
   7  -1   4  362.78   10.31   0
   7  -1  -4  714.23   13.43   0
   1   6   4  574.35   11.71   0
   6  -7   4  631.24   11.92   0
   6  -7  -4  372.33   10.97   0
  -7   2   4   59.86   10.30   0
  -5   7   4  320.70    8.35   0
  -7   2  -4  292.12    8.84   0
   2   5  -4  282.63    8.44   0
   7  -2   4  347.32   12.43   0
   2   5  -4  354.97    8.93   0
   2   5   4   63.45    7.34   0
   7  -2  -4   34.72    7.48   0
   5  -7  -4  328.07    8.28   0
   2   5   4   69.51    6.54   0
  -5   7  -4   30.23    6.53   0
   5  -7   4   72.48    9.44   0
   4  -7  -4  456.09    8.79   0
   3   4  -4  408.14   11.46   0
   3   4   4  549.69   11.59   0
   7  -3  -4  687.64   11.00   0
   3   4   4  572.85   12.35   0
  -4   7  -4  644.62    9.90   0
  -7   3   4  574.35   10.20   0
  -4   7   4  388.67    8.72   0
  -7   3  -4  432.59   12.07   0
   7  -3   4  409.77   12.27   0
   7  -4  -4  165.49   10.66   0
   4   3   4  166.56   10.90   0
  -3   7  -4  163.38    9.86   0
   7  -4   4 1332.45   14.31   0
  -3   7   4 1476.54   14.13   0
  -7   4   4  205.92   10.48   0
  -7   4  -4 1508.73   16.76   0
   3  -7  -4 1600.23   13.12   0
   4   3  -4 1481.14   15.40   0
   7  -5   4  942.33   13.76   0
  -2   7   4  967.89   12.81   0
  -7   5  -4 1042.77   14.46   0
  -7   5   4  323.67   10.97   0
   7  -5  -4  365.53   11.27   0
   5   2  -4 1015.42   14.58   0
   5   2   4  323.10   12.32   0
  -2   7  -4  356.05    8.51   0
  -1   7   4  304.49    8.13   0
  -7   6  -4  274.38   10.98   0
   7  -6  -4  222.28    8.16   0
  -1   7  -4  244.59   10.60   0
  -7   6   4  181.09    7.91   0
   6   1  -4  303.28    9.03   0
   6   1   4  194.74    9.16   0
   7  -6   4  339.77   10.81   0
   0   7   4   20.97    7.89   0
   7  -7  -4  520.98   12.60   0
   0   7  -4  555.02   13.78   0
  -7   0   4   33.27    8.37   0
  -7   7  -4   53.25   11.31   0
   7  -7   4   14.32   10.24   0
  -7   7   4  554.22   10.83   0
   7   0   4  523.60   12.63   0
   7   0  -4   31.88   12.60   0
  -8   1   4  300.46   13.30   0
   1   7  -4   77.74    8.51   0
  -7   8  -4  293.48   10.08   0
  -7   8   4   81.89   12.23   0
   8  -1   4   82.46   13.74   0
   8  -1  -4  323.40   14.26   0
   7  -8   4  266.65    9.79   0
   7  -8  -4   97.67   12.23   0
   1   7  -4   83.86   12.50   0
   1   7   4  341.28   12.43   0
  -6   8  -4  716.52   14.40   0
  -8   2   4  710.89   15.11   0
  -8   2  -4  242.31   12.61   0
  -6   8   4  181.91    9.10   0
   8  -2   4  169.68   13.95   0
   2   6   4  726.47   14.43   0
   8  -2  -4  693.88   12.67   0
   2   6   4  704.81   13.67   0
   6  -8  -4  252.68   12.44   0
   2   6  -4  269.10    9.83   0
   6  -8   4  727.82   14.19   0
   2   6  -4  236.42   12.65   0
   8  -3   4  817.46   16.48   0
  -5   8   4  913.42   13.47   0
  -8   3  -4  843.68   15.63   0
   3   5  -4  810.53   11.97   0
   5  -8   4  110.32    8.57   0
   3   5   4   96.79    9.03   0
   8  -3  -4  109.84    9.68   0
   3   5   4  122.10   10.58   0
  -5   8  -4   81.84   10.94   0
  -8   3   4   99.64    9.33   0
   5  -8  -4  939.42   13.69   0
   4   4  -4   49.36    7.41   0
   8  -4  -4  291.38   11.60   0
   4   4   4  239.65   11.41   0
   4  -8  -4   72.30    9.55   0
  -4   8  -4  275.21   10.76   0
   4   4   4  273.33   10.53   0
   8  -4   4   62.53   10.09   0
  -4   8   4   68.47    9.38   0
  -8   4   4  250.97    8.89   0
  -8   4  -4   54.90   10.16   0
  -3   8  -4  448.76   10.07   0
   3  -8  -4  129.34    8.64   0
   8  -5   4   99.93    9.02   0
  -3   8   4  107.67   10.46   0
  -8   5   4  402.04   10.56   0
  -8   5  -4  105.27    9.15   0
   8  -5  -4  441.23   12.99   0
   5   3  -4  116.81   12.00   0
   5   3   4  445.49   13.61   0
  -2   8  -4  268.42   12.57   0
   8  -6   4   87.09   11.90   0
  -2   8   4   97.05   11.42   0
   8  -6  -4  257.52   13.27   0
  -8   6  -4   59.81    8.67   0
  -8   6   4  252.50    9.66   0
   6   2  -4   60.83   12.96   0
   6   2   4  256.47   14.28   0
  -1   8   4  239.78   12.16   0
   8  -7  -4  334.69   13.59   0
  -8   7  -4  200.69   12.98   0
  -8   7   4  294.51   10.27   0
   8  -7   4  220.40    9.43   0
   7   1  -4  241.61   14.00   0
   7   1   4  304.01   14.50   0
  -1   8  -4  297.67   13.31   0
   8  -8   4   56.48   13.62   0
   0   8   4   27.16    9.70   0
   0   8  -4   64.70   14.27   0
  -8   0   4  -10.44   14.89   0
  -8   8  -4   25.64   10.63   0
   0   8  -4   67.42   10.36   0
  -8   8   4   70.97   10.45   0
   8   0   4   27.52   16.00   0
   8   0  -4   47.53   15.78   0
   8  -8  -4   61.89   10.55   0
   9  -3   4   11.88   15.19   0
  -9   3   4   26.47   14.97   0
   3   6  -4   17.23   14.95   0
  -9   3  -4   14.02   13.99   0
  -6   9   4    2.49   10.00   0
   3   6   4   50.12   10.21   0
   9  -3  -4   47.03   15.94   0
   3   6  -4   30.24   14.81   0
   6  -9  -4   41.68   10.05   0
   3   6   4   22.48    9.75   0
  -6   9  -4   31.50   14.14   0
   4   5  -4    1.49   13.68   0
  -9   4  -4   -0.92   14.11   0
   9  -4  -4  519.15   16.94   0
   4   5   4  489.93   13.09   0
   5  -9  -4   23.27    9.77   0
   4   5   4  491.06   14.63   0
  -5   9  -4  532.90   12.37   0
   9  -4   4   17.09   13.50   0
  -9   4   4  538.82   12.90   0
  -5   9   4   13.24    9.64   0
   4  -9  -4  343.49   15.30   0
   5   4   4   98.73   10.14   0
   9  -5   4  303.98   11.92   0
  -4   9  -4   86.30   13.20   0
  -4   9   4  321.55   11.26   0
  -9   5   4  116.56   14.14   0
   9  -5  -4   86.85   14.67   0
  -9   5  -4  274.91   11.97   0
   5   4  -4  270.27   12.09   0
   5   4   4  101.44   11.00   0
   9  -6   4  129.54   14.89   0
  -3   9  -4   77.99   10.53   0
   9  -6  -4   72.82   11.25   0
  -3   9   4  129.70   10.44   0
  -9   6   4   82.30   14.79   0
  -9   6  -4  129.97   15.23   0
   6   3  -4  106.10   16.22   0
   6   3   4   76.52   11.47   0
   0   0  -5    1.94    7.22   0
   0   0   5    0.48    8.32   0
   0   1   5 1650.99   22.15   0
   0   1  -5 1819.78   22.54   0
  -1   1  -5 1745.47   30.68   0
   1  -1  -5 1944.06   20.60   0
  -1   1  -5 1444.51   29.03   0
   0  -1  -5 1556.81   21.19   0
  -1   1   5 1866.88   20.87   0
   1   0  -5 1477.60   18.41   0
  -1   0   5 1783.28   21.56   0
  -1   2   5  389.06   10.13   0
  -1  -1   5  428.39   11.06   0
   1  -2  -5  392.68    9.99   0
   2  -1  -5 1826.82   17.32   0
   2  -1   5  413.76   18.78   0
  -2   1   5 1754.57   17.57   0
  -1   2  -5 2015.58   21.61   0
   1   1   5 1727.54   22.34   0
  -2   1  -5  407.22   20.93   0
   1   1  -5  379.99   10.32   0
  -2   0   5 1653.90   16.80   0
   0   2  -5 1080.38   14.43   0
  -2   2   5 1226.88   13.92   0
   0   2   5 1517.95   17.06   0
  -2   2  -5 1547.55   21.30   0
   2   0  -5 1554.99   16.69   0
   2  -2   5 1664.97   21.82   0
   0  -2  -5 1643.27   17.65   0
   2   0   5 1327.51   27.62   0
   2  -2  -5 1137.67   13.28   0
  -2   3   5 1775.52   15.19   0
  -3   1  -5 1869.67   25.52   0
   1   2  -5 1941.48   16.80   0
   3  -1   5 1871.74   25.47   0
   2  -3  -5 2007.71   16.53   0
   1   2   5 1751.19   17.01   0
   3  -1  -5 1923.34   16.37   0
  -3   1   5 1943.47   17.25   0
  -2   3  -5 2100.45   19.27   0
  -1   3  -5 1627.55   15.56   0
   3  -2   5 1890.57   22.47   0
  -2  -1   5 1918.17   16.89   0
   3  -2  -5 1512.34   14.98   0
   2   1   5 1466.74   19.58   0
  -3   2  -5 1961.62   23.81   0
   1  -3  -5 1987.92   16.06   0
  -3   2   5 1488.98   14.34   0
  -1   3   5 1771.25   15.40   0
   2   1   5 1625.68   18.96   0
   2   1  -5 1928.22   16.42   0
  -3   0   5 4429.22   24.33   0
   0   3   5 4168.34   23.57   0
   3  -3   5 4136.90   27.38   0
  -3   3   5 1154.14   13.09   0
   3   0  -5 4254.19   23.82   0
   3  -3  -5 1229.15   12.63   0
   3   0   5 1188.79   19.57   0
  -3   3  -5 4405.32   28.12   0
   0  -3  -5 4805.32   24.24   0
  -3   4   5 2574.67   16.24   0
  -4   1  -5 2485.40   23.46   0
   1   3  -5 2628.84   17.02   0
   3  -4  -5 2750.38   16.80   0
   1   3   5  287.23    9.23   0
   4  -1   5 2695.33   25.72   0
  -3   4  -5  304.18    9.60   0
   4  -1  -5  301.88   10.26   0
   3  -4   5  305.11    8.00   0
  -4   1   5  298.80   10.19   0
   2   2  -5 1416.87   14.57   0
   4  -2  -5 2720.15   19.12   0
  -2   4  -5 2787.22   18.42   0
  -4   2   5 2902.44   19.46   0
   2  -4  -5 1484.75   14.05   0
  -4   2  -5 1451.34   19.12   0
  -2   4   5 1277.96   12.21   0
   2   2   5 2770.50   20.69   0
   4  -2   5 1298.60   17.54   0
   4  -3  -5 3180.45   19.35   0
   3   1   5 3074.24   24.51   0
   4  -3   5  862.47   14.05   0
  -4   3  -5  903.53   14.61   0
  -1   4   5  884.27   11.89   0
  -4   3   5 3300.67   19.86   0
  -1   4  -5 3286.24   20.14   0
   1  -4  -5  946.89   12.20   0
  -3  -1   5  942.10   13.17   0
   3   1  -5  884.37   12.74   0
   0   4   5    4.01    7.41   0
  -4   4  -5    3.86    7.49   0
  -4   0   5    7.76    8.27   0
  -4   4   5 1289.29   12.18   0
   4  -4   5    1.31    7.42   0
   4  -4  -5 1266.32   12.13   0
   4   0  -5    4.99    6.07   0
   0   4  -5 1577.58   14.72   0
   4   0   5 1407.85   18.94   0
  -5   1   5  794.04   12.05   0
  -5   1  -5  139.90    7.07   0
  -4   5   5  134.49    6.46   0
   4  -5  -5  142.39    6.41   0
   4  -5   5  782.24   10.44   0
   5  -1   5  151.37   10.19   0
   1   4   5  747.91    9.94   0
   5  -1  -5  753.50   12.36   0
  -4   5  -5  755.24   11.75   0
   1   4  -5  148.17    6.63   0
   5  -2   5  642.31   13.16   0
   2   3  -5  716.79   11.44   0
  -3   5  -5 1163.00   13.45   0
   5  -2  -5 1165.29   13.97   0
   2   3   5 1183.89   13.63   0
   3  -5  -5  747.76    9.68   0
  -5   2   5 1305.22   14.12   0
  -3   5   5  613.62    8.99   0
  -5   2  -5  723.53   12.08   0
   5  -3  -5 1145.58   11.89   0
   3   2   5 1074.13   13.62   0
   5  -3   5   41.52    7.80   0
  -2   5  -5 1182.46   13.17   0
  -2   5   5   48.18    7.50   0
  -5   3  -5   23.65    7.90   0
  -5   3   5 1250.33   13.50   0
   2  -5  -5   15.20    7.61   0
   3   2  -5   25.39    8.32   0
   5  -4   5 1004.62   12.30   0
  -4  -1   5 1032.34   12.96   0
  -1   5   5 1017.35   10.62   0
  -5   4  -5 1166.56   14.70   0
  -5   4   5  391.78    9.92   0
   1  -5  -5 1363.60   13.32   0
   4   1  -5 1226.91   12.23   0
   5  -4  -5  424.60    8.29   0
  -1   5  -5  452.65    8.57   0
   4   1   5  362.13    9.98   0
   0   5   5   12.18    7.26   0
  -5   0   5   10.87    5.95   0
  -5   5  -5    3.63    7.49   0
  -5   5   5  952.82   10.56   0
   5  -5   5    5.77    7.48   0
   5  -5  -5  956.09   10.36   0
   5   0  -5    7.93    5.96   0
   5   0   5  993.43   14.12   0
   0   5  -5 1004.44   11.19   0
  -6   1   5  482.03    8.71   0
   5  -6  -5   75.89    8.79   0
  -5   6   5   89.58    7.93   0
   1   5  -5   85.56    7.14   0
  -6   1  -5   83.56    7.87   0
   6  -1   5   87.60    6.98   0
   6  -1  -5  353.45   11.36   0
   5  -6   5  475.81    8.48   0
   1   5   5  463.72    8.09   0
   1   5  -5  103.31    8.42   0
  -5   6  -5  417.47   10.55   0
  -4   6   5 1621.06   12.75   0
  -6   2  -5 1610.08   16.87   0
   2   4  -5 1615.05   14.28   0
   6  -2   5 1773.96   18.15   0
   6  -2  -5 1134.96   13.31   0
   4  -6   5  990.30   11.02   0
  -4   6  -5 1065.52   12.51   0
   4  -6  -5 1772.25   14.20   0
  -6   2   5  923.34   10.93   0
   2   4   5  973.37   12.00   0
   6  -3  -5  278.73    7.57   0
   3   3  -5  150.24    6.72   0
   3  -6  -5  157.78    6.37   0
   3   3   5  190.18    7.26   0
  -3   6  -5  274.56    7.15   0
   3   3   5  216.38    8.61   0
  -6   3   5  206.65    9.05   0
   6  -3   5  185.23    9.21   0
  -3   6   5  196.13    8.22   0
  -6   3  -5  160.19    9.20   0
   4   2   5  810.54   13.42   0
   6  -4   5  860.19   12.70   0
  -2   6   5  842.82    9.68   0
  -6   4  -5  728.33   12.40   0
  -6   4   5  806.44   10.19   0
  -2   6  -5 1185.44   12.71   0
   2  -6  -5  801.50   10.95   0
   4   2  -5  706.13   10.10   0
   6  -4  -5 1117.80   12.74   0
  -5  -1   5  115.52    8.55   0
  -1   6  -5   62.92    5.66   0
  -1   6   5  122.32    7.87   0
  -6   5  -5  129.10    9.45   0
  -6   5   5   79.42    6.19   0
   6  -5  -5   50.56    5.91   0
   5   1  -5  142.09    9.84   0
   5   1   5   99.43    9.23   0
   6  -5   5  124.14    8.21   0
   0   6   5 1019.53   11.13   0
  -6   6  -5  981.19   13.98   0
  -6   0   5 1087.16   14.25   0
   6  -6   5 1075.55   13.82   0
   6  -6  -5   24.70    9.51   0
  -6   6   5   68.36    7.00   0
   6   0   5   51.43   11.20   0
   6   0  -5  950.57   14.06   0
   0   6  -5   48.04    6.89   0
   1   6  -5   26.64    9.82   0
  -7   1   5   31.60    7.35   0
  -6   7   5    4.84    9.39   0
  -6   7  -5   36.42    6.99   0
   7  -1   5   -1.45   10.72   0
   1   6  -5   22.38    9.18   0
   6  -7   5   51.18    9.33   0
   7  -1  -5   41.34    7.57   0
   1   6   5   28.62    6.68   0
   6  -7  -5   12.94    6.63   0
   5  -7   5  565.40    9.87   0
  -7   2   5  539.08   12.52   0
   7  -2   5 1079.40   16.30   0
   2   5  -5  911.72   10.88   0
  -5   7   5 1097.42   13.18   0
   2   5   5  526.30   11.30   0
   7  -2  -5  567.48   10.56   0
   5  -7  -5  984.14   11.02   0
  -5   7  -5  629.84   11.85   0
  -7   2  -5  935.57   14.40   0
   3   4  -5 1171.89   12.33   0
   3   4   5  126.19    7.76   0
   7  -3  -5  108.21    8.02   0
   4  -7  -5 1314.28   12.21   0
   3   4   5  135.48    7.41   0
  -4   7  -5  130.52    9.71   0
  -7   3  -5 1283.26   16.08   0
  -7   3   5  124.27   10.70   0
   7  -3   5 1347.14   16.75   0
  -4   7   5 1346.59   14.11   0
   7  -4  -5  394.71   11.62   0
   4   3   5  381.97   12.00   0
   3  -7  -5  380.96    8.53   0
  -3   7  -5  404.52   10.97   0
   4   3   5  381.11    8.82   0
   7  -4   5  290.11    8.85   0
  -3   7   5  310.04   10.48   0
  -7   4   5  376.10    8.98   0
  -7   4  -5  326.07    9.41   0
   4   3  -5  333.58    8.78   0
  -2   7   5  278.29   10.15   0
  -7   5  -5  283.74   11.10   0
  -7   5   5  712.80   10.57   0
   7  -5  -5  725.07   10.61   0
   5   2  -5  279.08   11.51   0
  -2   7  -5  715.42   10.47   0
   5   2   5  737.19   12.34   0
   7  -5   5  265.63   10.83   0
  -6  -1   5   47.32    7.03   0
  -1   7   5   51.67    6.30   0
  -1   7  -5  516.00   11.74   0
  -7   6  -5   27.25    6.63   0
   7  -6  -5  500.95   11.71   0
  -7   6   5  479.90    9.68   0
   7  -6   5   51.16    9.25   0
   6   1  -5   29.93    7.12   0
   6   1   5  525.37   13.77   0
   0   7  -5  289.50    9.46   0
   0   7   5  486.99   10.24   0
   7  -7   5  538.51   13.34   0
   7  -7  -5  321.43    9.73   0
  -7   0   5  525.98   13.94   0
  -7   7  -5  582.22   14.16   0
  -7   7   5  273.03    9.80   0
   7   0   5  316.86   14.94   0
   7   0  -5  538.19   11.62   0
   0   7  -5  355.79   13.19   0
  -7   8  -5  101.49    8.80   0
   1   7  -5  739.03   14.94   0
   7  -8   5  131.20   12.03   0
   8  -1   5  616.28   13.95   0
  -7   8   5  727.02   14.52   0
   8  -1  -5   86.27    9.84   0
  -8   1   5  112.29   12.96   0
   1   7  -5  781.73   15.37   0
   7  -8  -5  715.61   12.09   0
   1   7   5  117.31   11.60   0
   6  -8   5  119.41    8.72   0
  -6   8  -5  161.66   12.39   0
  -8   2   5  109.83    9.66   0
  -8   2  -5  302.19   12.95   0
   2   6   5  123.34    8.97   0
   2   6  -5  363.96   10.74   0
   8  -2  -5  188.91    9.92   0
  -6   8   5  282.66    9.89   0
   6  -8  -5  322.97    9.75   0
   2   6   5  107.67    8.43   0
   2   6  -5  318.52   10.10   0
   8  -2   5  309.53   14.30   0
   3   5   5 1077.21   12.87   0
   5  -8  -5  179.48    8.94   0
  -5   8   5  174.42    8.86   0
  -8   3  -5  180.69   12.23   0
   3   5   5 1139.27   16.04   0
   8  -3  -5 1130.60   14.12   0
  -8   3   5 1076.12   13.51   0
   3   5  -5  163.42   12.70   0
  -5   8  -5 1190.04   15.98   0
   8  -3   5  196.79   13.09   0
   8  -4  -5   21.26   12.65   0
   4   4   5   43.40    8.71   0
   4   4   5   35.50    7.92   0
   4  -8  -5   36.76   11.25   0
  -4   8  -5   32.07    8.28   0
   8  -4   5   43.95   11.58   0
  -8   4   5   19.31    9.16   0
  -4   8   5   27.55    8.12   0
  -8   4  -5   41.61   11.27   0
   4   4  -5   22.08    8.51   0
  -3   8  -5   10.82   11.39   0
   8  -5   5  459.52   13.74   0
   3  -8  -5  639.78   10.92   0
   5   3   5    1.42   12.46   0
   5   3   5   -2.76    7.69   0
  -3   8   5  481.68   12.86   0
  -8   5   5   -0.72   11.93   0
  -8   5  -5  507.43   11.79   0
   8  -5  -5    6.78    8.59   0
   5   3  -5  553.97   14.77   0
  -2   8   5  226.07   11.96   0
   8  -6  -5  453.28   10.72   0
  -8   6  -5  204.79   12.84   0
  -8   6   5  402.82   10.64   0
   6   2  -5  200.06   13.54   0
   6   2   5  381.46   11.99   0
   8  -6   5  224.61   12.49   0
  -2   8  -5  454.07   10.90   0
   8  -7  -5  500.36   11.31   0
  -1   8   5   -0.47   11.16   0
   8  -7   5   -8.40   11.34   0
  -8   7  -5   -8.45   12.05   0
  -8   7   5  442.60   11.20   0
   7   1   5  515.29   15.72   0
   7   1  -5   -3.66    9.10   0
  -1   8  -5  568.72   14.09   0
  -6   9   5   92.88   10.10   0
  -9   3  -5   85.18   14.20   0
   3   6   5  110.00   15.00   0
   9  -3   5   77.80   15.60   0
   3   6   5  106.75   10.03   0
   9  -3  -5  133.38   16.61   0
   3   6  -5   95.51   10.76   0
   4   5  -5  185.49   15.73   0
  -5   9   5  248.80   14.57   0
  -9   4  -5  178.78   11.21   0
   5  -9  -5  200.35   10.98   0
   9  -4  -5   26.53   11.56   0
   4   5   5   39.00   10.69   0
   9  -4   5  232.45   11.61   0
  -5   9  -5   46.68   14.17   0
   4   5   5    9.99   13.58   0
  -9   4   5   50.27   10.56   0
   4  -9  -5  463.69   15.50   0
   5   4   5  443.95   15.53   0
   9  -5   5  397.80   15.78   0
  -4   9  -5  460.83   12.55   0
  -9   5   5  453.74   12.73   0
   9  -5  -5  443.31   13.37   0
  -4   9   5  387.32   15.29   0
   5   4  -5  334.97   12.77   0
  -9   5  -5  405.04   16.17   0
   5   4   5  428.82   17.09   0
   9  -6   5   70.57   14.58   0
  -3   9  -5   18.95   13.91   0
  -3   9   5  107.38   13.92   0
  -9   6   5   13.56   10.60   0
   6   3  -5  106.30   11.16   0
  -9   6  -5   99.92   15.36   0
   6   3   5    4.02   15.65   0
   0   0  -6 2549.16   29.47   0
   0   0   6 2539.56   31.83   0
   0   1   6 3291.16   30.68   0
   1  -1  -6  487.15   10.70   0
   0  -1  -6 3680.93   30.67   0
   0   1  -6  459.22   12.37   0
  -1   1   6  412.82   11.54   0
   1   0  -6 3592.63   27.01   0
   1   0   6  464.31   29.87   0
  -1   0   6 3641.53   28.59   0
  -1   1  -6 3332.87   42.16   0
  -1   2   6 2019.99   18.20   0
   1   1   6 1058.01   18.56   0
   2  -1  -6  965.82   12.76   0
  -1  -1   6 2094.86   19.49   0
   1  -2  -6 2040.71   18.60   0
  -1   2  -6 1139.90   16.63   0
  -2   1   6 1172.51   15.22   0
   1   1  -6 1936.67   18.15   0
  -2   0   6  709.40   12.39   0
   0  -2  -6  583.36   11.71   0
   0   2  -6 1452.52   16.15   0
   2   0   6 1487.45   30.57   0
  -2   2   6 1484.85   15.05   0
  -2   2  -6  600.56   14.39   0
   0   2   6  634.86   11.89   0
   2   0  -6  585.73   11.12   0
   2   0   6 1666.86   36.29   0
   2  -2  -6 1566.63   15.79   0
   1   2  -6 8431.65   32.07   0
  -2   3   6 8256.79   31.28   0
   2  -3  -6 9032.79   32.24   0
   3  -1  -6 2637.42   18.51   0
  -2   3  -6 2847.34   22.55   0
  -3   1   6 3039.80   20.91   0
   1   2   6 2817.84   22.20   0
   3  -2  -6  896.77   11.48   0
  -2  -1   6 2036.59   17.61   0
   2   1   6  806.04   15.85   0
   3  -2   6 1865.29   24.28   0
  -3   2  -6 2270.86   28.42   0
  -3   2   6  859.47   11.09   0
   1  -3  -6 2264.92   17.63   0
   2   1   6  800.04   14.46   0
  -1   3  -6 1028.73   13.84   0
  -1   3   6 1795.04   15.40   0
   2   1  -6 2149.97   17.78   0
  -3   0   6  849.03   13.29   0
   0   3  -6  656.93   10.18   0
   0   3   6  816.16   10.98   0
  -3   3   6  625.93    9.71   0
   0  -3  -6 1039.45   13.75   0
   3   0  -6  890.67   11.61   0
   3   0   6  687.28   17.22   0
   3  -3  -6  701.69   11.53   0
  -3   3  -6  940.45   13.80   0
   3  -3   6  891.95   14.51   0
   1   3  -6  301.48    7.67   0
  -3   4   6  321.44    9.32   0
   4  -1   6  328.19   12.26   0
   3  -4  -6  302.00    9.28   0
  -3   4  -6  430.17   10.54   0
   4  -1  -6  402.71   10.65   0
  -4   1  -6  273.18   10.81   0
   3  -4   6  450.39    9.20   0
   1   3   6  415.46   10.09   0
  -4   1   6  418.72    9.13   0
   2   2  -6 2186.33   15.84   0
   4  -2  -6  362.53    8.44   0
   4  -2   6 2170.92   23.14   0
  -2   4  -6  384.59    8.72   0
  -4   2   6  474.06   10.96   0
   2   2   6  449.46   10.79   0
   2  -4  -6 2362.61   16.92   0
  -4   2  -6 2345.13   26.11   0
  -2   4   6 2174.56   15.37   0
   4  -3  -6  513.77   10.45   0
   3   1   6  402.87   12.65   0
  -3  -1   6  324.34    8.55   0
  -1   4  -6  524.53   10.88   0
  -4   3  -6  385.06   11.51   0
  -4   3   6  395.03    8.43   0
  -1   4   6  301.01    7.48   0
   1  -4  -6  370.58    9.64   0
   4  -3   6  321.68   10.51   0
   3   1  -6  350.52   10.21   0
  -4   4  -6 2205.78   19.13   0
  -4   0   6 2101.44   15.59   0
   0   4   6 1992.82   15.02   0
  -4   4   6 2059.31   14.74   0
   0   4  -6 2082.73   15.15   0
   4  -4  -6 2286.51   16.23   0
   0   4  -6 2650.05   18.19   0
   4   0  -6 2079.46   15.36   0
   4   0   6 2200.50   23.58   0
   4  -4   6 2076.93   18.39   0
  -5   1   6  360.46    9.98   0
  -5   1  -6  175.72    9.33   0
   4  -5  -6  196.73    8.56   0
   4  -5   6  353.66    8.04   0
   5  -1   6  210.73   10.54   0
   5  -1  -6  300.05    8.18   0
  -4   5   6  177.88    6.65   0
  -4   5  -6  332.19    9.60   0
   1   4   6  365.17    9.38   0
   1   4  -6  212.29    8.82   0
  -3   5   6 1127.77   12.31   0
   2   3   6 1165.38   13.46   0
  -3   5  -6 1212.61   13.70   0
   5  -2  -6 1213.36   13.74   0
  -5   2  -6 1125.87   16.44   0
   2   3  -6 1148.93   13.00   0
  -5   2   6 1120.19   11.96   0
   3  -5  -6 1201.92   11.46   0
   5  -2   6 1130.48   16.38   0
   3   2   6  734.35   13.33   0
   5  -3  -6  729.30    9.96   0
   3   2   6  748.87   10.88   0
   5  -3   6  404.92   10.91   0
  -2   5  -6  745.33   11.48   0
  -5   3   6  806.99   11.80   0
  -5   3  -6  373.65   11.29   0
  -2   5   6  419.85    7.91   0
   2  -5  -6  395.28    9.45   0
   3   2  -6  380.47   10.02   0
   1  -5  -6  395.35    9.70   0
  -4  -1   6  455.70   10.66   0
  -5   4  -6  341.53   10.57   0
  -1   5   6  415.62    7.92   0
  -5   4   6  276.69    7.53   0
  -1   5  -6  237.71    7.33   0
   5  -4   6  416.63   10.52   0
   4   1  -6  372.67   10.20   0
   5  -4  -6  230.55    7.17   0
   4   1   6  298.45   11.45   0
   5  -5   6   29.53    7.55   0
   0   5   6   28.57    7.42   0
  -5   5  -6   53.33    7.78   0
   0   5  -6  843.71   11.45   0
  -5   5   6  731.56   11.12   0
  -5   0   6   32.49    6.03   0
   5  -5  -6  872.13   10.06   0
   0   5  -6  973.78   10.95   0
   5   0   6  799.60   14.80   0
   5   0  -6   42.54    6.08   0
   1   5  -6  744.60   10.66   0
  -6   1   6  870.78   11.47   0
  -5   6   6  706.98   10.05   0
   1   5  -6  884.91   11.43   0
   6  -1   6  768.38   15.25   0
   5  -6  -6  791.53   10.47   0
   6  -1  -6  793.12   11.29   0
   1   5   6  867.75   12.64   0
   5  -6   6  859.66   13.07   0
  -5   6  -6  815.91   12.99   0
   2   4  -6  282.44    9.27   0
   6  -2   6  260.69    8.56   0
  -6   2  -6  263.70    9.56   0
   2   4   6  218.28    6.81   0
   6  -2  -6  185.19    7.13   0
  -4   6  -6  189.17    8.44   0
   4  -6  -6  300.67    7.22   0
  -4   6   6  250.22    7.03   0
  -6   2   6  256.88    9.38   0
   3   3  -6  708.17   11.16   0
  -3   6  -6  898.08   10.42   0
   6  -3  -6  878.65   10.68   0
   3  -6  -6  726.41   10.68   0
   3   3   6  842.14   12.03   0
   3   3   6  823.81   12.79   0
   6  -3   6  776.70   13.21   0
  -6   3   6  855.99   10.42   0
  -3   6   6  841.88   11.09   0
  -6   3  -6  683.52   12.88   0
   4   2   6  111.37    6.99   0
   2  -6  -6  412.75    9.47   0
  -2   6   6  340.56    8.85   0
  -2   6  -6   84.21    8.01   0
  -6   4   6  104.53    6.53   0
  -6   4  -6  358.25   10.68   0
   6  -4   6  322.55    9.67   0
   4   2  -6  395.67   10.14   0
   4   2   6  114.66    6.21   0
   6  -4  -6   78.03    8.33   0
  -5  -1   6 1265.45   14.74   0
  -1   6   6 1088.85   11.65   0
  -6   5  -6 1225.36   15.61   0
  -6   5   6  552.38    9.79   0
   6  -5   6 1113.86   14.92   0
   6  -5  -6  639.11   10.11   0
   5   1  -6 1227.49   14.65   0
   5   1   6  590.31   14.54   0
  -1   6  -6  720.43   10.47   0
   0   6   6  107.68    6.93   0
  -6   0   6  108.12    7.54   0
   0   6  -6   81.56    9.82   0
   6  -6   6   97.90    7.05   0
   6  -6  -6   94.06    7.22   0
  -6   6   6   76.31    9.59   0
   0   6  -6  109.38    7.44   0
   6   0   6   72.07   11.03   0
   6   0  -6  131.83    7.73   0
  -6   6  -6  148.18   10.06   0
   6  -7  -6  227.59   10.21   0
  -7   1   6  406.85    9.36   0
  -6   7   6  213.80    7.96   0
   7  -1   6  246.51   12.18   0
  -6   7  -6  427.95    9.70   0
   7  -1  -6  401.27   12.32   0
   1   6  -6  232.70   10.88   0
   6  -7   6  399.80   11.50   0
   1   6  -6  185.41    7.79   0
   1   6   6  461.68   10.91   0
  -7   2   6 1157.77   14.51   0
   2   5  -6  681.40   12.19   0
   7  -2   6  686.93   14.32   0
  -5   7   6  657.76   10.02   0
  -7   2  -6  633.28   13.12   0
   7  -2  -6 1190.17   15.21   0
   2   5   6 1113.70   13.48   0
  -5   7  -6 1222.79   12.70   0
   5  -7   6 1126.01   12.56   0
   5  -7  -6  732.54   12.14   0
  -4   7   6  308.98   10.26   0
   3   4  -6  239.74   10.94   0
  -7   3  -6  238.36    8.63   0
   4  -7  -6  291.32   10.30   0
   7  -3  -6  262.25    8.66   0
   3   4   6  284.74    8.87   0
  -4   7  -6  270.02    8.21   0
   7  -3   6  280.84   11.44   0
  -7   3   6  297.08    8.84   0
   3   4   6  257.27    8.19   0
  -3   7  -6  696.93   10.35   0
   7  -4  -6  667.54   10.44   0
   7  -4   6   40.16    9.53   0
   4   3   6  662.22   13.42   0
  -7   4   6  670.07   12.72   0
  -3   7   6   56.20    9.10   0
  -7   4  -6   28.51    9.24   0
   4   3   6  669.56   12.24   0
   3  -7  -6   21.71    9.33   0
   4   3  -6   33.42    9.85   0
  -2   7   6  296.03   10.33   0
  -7   5  -6  359.39   11.67   0
  -7   5   6  422.02    9.40   0
   7  -5  -6  527.23    9.53   0
   5   2  -6  395.93   11.76   0
  -2   7  -6  552.12   12.00   0
   5   2   6  442.03   13.21   0
   2  -7  -6  424.19   11.14   0
   7  -5   6  299.30   10.86   0
  -6  -1   6  346.44    9.33   0
  -1   7  -6  241.12    8.39   0
  -1   7   6  388.97   10.67   0
   7  -6   6  387.25   11.29   0
  -7   6  -6  403.14   11.93   0
   7  -6  -6  191.32    8.13   0
  -7   6   6  176.18    8.09   0
   6   1  -6  415.54   11.97   0
   6   1   6  193.71   11.94   0
   0   7  -6   90.59    8.96   0
   7  -7  -6  106.07   12.26   0
   0   7   6  140.63    8.35   0
  -7   7  -6  114.43    8.76   0
  -7   7   6   86.73   11.99   0
   7   0   6   98.72   13.64   0
   7   0  -6  121.80   12.95   0
   7  -7   6  121.89   11.68   0
   0   7  -6   74.59    8.79   0
  -7   0   6  136.15   12.64   0
   1   7   6   73.05   11.73   0
  -8   1   6   76.36    9.32   0
   1   7  -6   16.89    8.44   0
   8  -1   6   17.31    9.31   0
  -7   8  -6   88.74    8.94   0
  -7   8   6   40.64   11.89   0
   8  -1  -6  115.64   14.55   0
   7  -8   6   81.86   13.19   0
   1   7  -6   15.77    8.73   0
   7  -8  -6   24.39    8.59   0
  -6   8  -6  147.22   12.36   0
  -8   2   6  156.92    9.59   0
   2   6  -6   33.67   12.30   0
   8  -2   6   49.99   12.99   0
   2   6  -6   70.67   12.80   0
   6  -8   6  147.39   12.21   0
  -8   2  -6   58.39   11.46   0
   2   6   6  137.71    9.18   0
  -6   8   6   57.54   11.65   0
   8  -2  -6  157.10   13.31   0
   6  -8  -6   68.72   11.94   0
   2   6   6  126.63   11.78   0
   3   5  -6   14.65    8.80   0
   5  -8  -6   23.70   11.41   0
  -5   8   6   47.27   11.55   0
  -8   3  -6   32.31    7.93   0
   8  -3  -6  430.54   11.29   0
   3   5   6  375.54   14.03   0
  -8   3   6  419.73   14.05   0
   3   5   6  406.10   12.74   0
  -5   8  -6  403.83   10.46   0
   8  -3   6   34.63   11.85   0
   8  -4  -6  646.70   11.96   0
  -8   4  -6  579.47   14.57   0
   4  -8  -6  622.81   11.04   0
  -4   8  -6  686.95   14.31   0
   8  -4   6  575.81   14.94   0
   4   4   6  596.95   11.08   0
   4   4   6  607.59   12.30   0
  -8   4   6  698.53   15.03   0
   4   4  -6  587.87   14.37   0
  -4   8   6  612.52   13.44   0
  -3   8  -6  335.16    9.87   0
   8  -5   6   50.42   11.38   0
   5   3   6  312.86    9.68   0
   8  -5  -6  316.25   10.08   0
  -8   5   6  344.42   10.29   0
  -3   8   6   33.61   11.43   0
  -8   5  -6   44.86   11.83   0
   5   3  -6   40.55    9.24   0
   3  -8  -6   28.27   11.85   0
   5   3   6  306.19   11.20   0
  -2   8   6  279.13   12.33   0
   8  -6  -6  -15.83   12.35   0
  -8   6  -6  259.19   13.32   0
  -8   6   6    0.63   11.85   0
   6   2  -6  336.46   13.74   0
   8  -6   6  276.33   12.54   0
   6   2   6   10.25   12.93   0
  -2   8  -6    4.89   12.03   0
   8  -7   6   13.78   12.51   0
   8  -7  -6  188.99   14.19   0
  -1   8   6    6.38    7.93   0
  -8   7  -6    5.75   12.89   0
  -8   7   6  171.13   12.93   0
  -1   8  -6  214.34    9.88   0
   7   1   6  175.72   14.48   0
   7   1  -6    6.74    8.95   0
  -5   9   6   68.00   10.02   0
   4   5   6  255.05   11.99   0
  -9   4  -6   48.47   13.75   0
   9  -4  -6  278.44   12.77   0
   4   5   6  257.94   10.80   0
   9  -4   6   56.39   14.40   0
  -5   9  -6  282.86   11.25   0
   5  -9  -6   23.89   14.47   0
  -9   4   6  238.46   12.21   0
   4   5  -6    6.94   15.32   0
   5   4   6   44.21   15.38   0
   5   4  -6   19.57   10.64   0
   9  -5   6   11.75   13.79   0
   4  -9  -6   18.24   10.10   0
  -4   9  -6   41.29   14.10   0
   5   4   6   40.34    9.62   0
  -9   5   6   48.51   10.91   0
   9  -5  -6   56.05   10.87   0
  -4   9   6   19.91    9.69   0
  -9   5  -6    4.49   13.87   0
   0   0  -7   -0.14    6.25   0
   0   0   7    0.06    7.42   0
   1   0   7 1451.54   42.72   0
   1  -1  -7 1429.20   17.01   0
   0   1   7 4204.89   33.57   0
   0  -1  -7 4093.22   31.55   0
   1   0  -7 4084.22   27.84   0
  -1   1   7 1405.40   17.87   0
  -1   0  -7 1500.88   39.64   0
  -1   1  -7 4074.14   44.40   0
   0   1  -7 1269.27   17.65   0
  -1   0   7 4517.20   30.74   0
  -1   2  -7 2019.81   21.52   0
   2  -1  -7 2046.48   17.29   0
  -1  -1   7  574.40   12.02   0
  -1   2  -7 2464.85   23.64   0
   1  -2  -7  681.00   11.66   0
  -1   2   7  564.38   11.09   0
  -2   1   7 2195.08   19.55   0
   1   1   7 1944.43   25.02   0
   1   1  -7  631.61   12.05   0
  -2   0   7 1032.75   13.21   0
   0  -2  -7 1114.82   15.00   0
  -2   2  -7 1121.71   19.65   0
  -2   2   7 1796.36   16.24   0
   0   2  -7 1785.89   16.97   0
   2   0  -7 1086.13   13.72   0
   0   2   7  949.14   14.09   0
   2  -2  -7 1990.40   17.11   0
   1   2  -7  752.01   11.09   0
   1   2   7  265.50    9.83   0
   3  -1   7  746.94   28.11   0
  -2   3   7  763.23   11.93   0
   2  -3  -7  817.99   10.61   0
   3  -1  -7  344.15    8.64   0
  -2   3  -7  393.93   11.12   0
  -3   1   7  302.21   10.67   0
   3  -2  -7    9.75    5.83   0
   3  -2   7  927.84   20.68   0
  -3   2  -7  712.05   20.66   0
  -3   2   7   20.79    8.19   0
   2   1   7   18.68    7.49   0
  -2  -1   7  961.44   13.95   0
   1  -3  -7  753.31   12.01   0
   2   1  -7  664.22   10.62   0
  -1   3  -7   11.65    5.74   0
  -1   3   7  876.04   12.67   0
   2   1   7   22.44   10.41   0
   0  -3  -7  417.51   10.40   0
  -3   3  -7  367.56   11.37   0
  -3   0   7  342.21    8.70   0
   0   3  -7 3063.24   20.35   0
  -3   3   7 3261.20   18.84   0
   0   3   7  335.44    9.60   0
   3   0   7 3341.38   33.64   0
   3   0  -7  338.57    8.21   0
   3   0   7 3380.73   37.28   0
   3  -3  -7 3081.41   18.52   0
   1   3  -7  235.05    9.32   0
   4  -1   7  235.67   12.79   0
   1   3   7 1420.76   13.89   0
  -3   4   7  228.26    7.15   0
   3  -4  -7  265.43    7.27   0
  -3   4  -7 1545.93   16.35   0
   4  -1  -7 1520.64   13.44   0
  -4   1   7 1577.02   15.33   0
  -2   4   7 2606.62   16.77   0
   2   2   7  604.20   11.84   0
   4  -2  -7  605.09   11.15   0
   4  -2   7 2632.11   28.53   0
  -2   4  -7  608.14   10.17   0
  -4   2   7  586.96    9.76   0
   2  -4  -7 2728.78   17.80   0
  -4   2  -7 2524.60   29.54   0
   2   2  -7 2525.32   17.81   0
   3   1   7  811.75   16.23   0
   4  -3   7 1763.40   19.99   0
   4  -3  -7  796.51   11.74   0
  -3  -1   7 1811.27   14.97   0
   3   1  -7 1746.19   14.35   0
  -4   3  -7 1871.91   21.45   0
  -4   3   7  855.96   12.05   0
  -1   4   7 1803.14   15.22   0
  -1   4  -7  882.15   12.66   0
   1  -4  -7 1963.46   15.81   0
   3   1   7  834.44   14.29   0
   0   4  -7  101.78    6.44   0
  -4   0   7  800.10   10.78   0
   0   4   7  769.16   11.39   0
  -4   4   7  100.14    8.20   0
  -4   4  -7  805.83   13.40   0
   4   0   7  107.75   10.19   0
   4   0  -7  825.15   12.06   0
   4  -4  -7  109.69    6.17   0
   4  -4   7  841.33   13.21   0
   1   4   7  952.71   12.36   0
  -5   1   7  989.22   11.46   0
   1   4  -7 1924.30   14.36   0
   4  -5  -7 2009.52   14.20   0
  -4   5   7 1814.26   13.71   0
   5  -1   7 1974.61   21.99   0
   5  -1  -7 1067.27   11.59   0
  -4   5  -7 1067.46   13.78   0
   2   3  -7  668.46    9.70   0
  -5   2  -7  635.95   13.81   0
  -3   5  -7  314.24    7.74   0
   5  -2  -7  298.81    7.96   0
   2   3   7  225.70    7.11   0
  -3   5   7  821.42    9.95   0
   5  -2   7  842.68   15.31   0
  -5   2   7  237.89    9.37   0
   3  -5  -7  765.83   11.03   0
   3   2  -7  341.66   10.11   0
   5  -3  -7 1140.24   13.07   0
   3   2   7  958.06   14.98   0
   5  -3   7  480.29   12.93   0
   3   2   7  981.59   12.44   0
  -2   5  -7 1147.88   12.13   0
  -5   3   7 1003.94   12.68   0
  -5   3  -7  375.23   11.49   0
  -2   5   7  450.21    8.22   0
   2  -5  -7  405.11    9.57   0
  -4  -1   7  133.04    9.14   0
   1  -5  -7  118.09    6.32   0
   5  -4   7  125.28    8.39   0
   4   1   7  870.90   15.82   0
  -5   4  -7   99.76    6.59   0
  -5   4   7  851.46   11.88   0
  -1   5   7  119.72    6.09   0
  -1   5  -7 1114.11   12.91   0
   4   1  -7  102.33    6.48   0
   5  -4  -7  957.39   10.55   0
  -5   5  -7 1523.55   16.23   0
   0   5  -7   19.23    5.42   0
   0   5   7 1451.08   13.66   0
   5  -5   7 1409.12   14.25   0
  -5   5   7    8.51    7.66   0
   0   5  -7   12.25    8.28   0
   5  -5  -7   21.18    5.54   0
   5   0   7   13.82    8.76   0
   5   0  -7 1507.86   12.96   0
  -5   0   7 1422.80   13.03   0
  -5   6  -7  441.31   11.68   0
   1   5   7  452.90   11.00   0
  -6   1   7  453.49    9.61   0
   5  -6  -7  579.14   11.45   0
   1   5  -7  544.68    9.57   0
   6  -1   7  642.24   14.75   0
  -5   6   7  589.56    9.51   0
   5  -6   7  475.06    9.53   0
   6  -1  -7  429.39   11.84   0
   1   5  -7  719.66   13.24   0
   2   4  -7  198.96   10.40   0
  -6   2  -7  170.90   10.33   0
   6  -2  -7  413.29   12.17   0
  -4   6  -7  376.07    8.92   0
   2   4   7  449.93   11.22   0
  -4   6   7  184.64    7.44   0
   4  -6  -7  220.89   10.01   0
  -6   2   7  463.71    9.68   0
   6  -2   7  167.55   10.98   0
   3   3  -7  226.35   10.16   0
  -3   6  -7  374.73   10.26   0
   3   3   7  349.83    9.50   0
   6  -3  -7  348.63    8.09   0
   3  -6  -7  236.26    7.88   0
   6  -3   7  180.79    9.09   0
   3   3   7  336.43   10.49   0
  -6   3   7  377.36    8.21   0
  -3   6   7  180.19    8.23   0
  -6   3  -7  219.21   10.37   0
   4   2   7 1318.64   17.50   0
   6  -4   7  536.47   12.57   0
   2  -6  -7  662.28    9.96   0
   4   2   7 1270.09   15.59   0
  -2   6  -7 1324.58   12.94   0
  -6   4   7 1257.92   12.63   0
  -6   4  -7  624.51   13.82   0
  -2   6   7  519.75    9.22   0
   4   2  -7  611.70   10.45   0
   6  -4  -7 1281.69   14.69   0
  -1   6  -7  814.44   13.05   0
   6  -5   7 1051.32   14.67   0
  -6   5  -7 1067.22   15.17   0
  -1   6   7 1012.89   10.99   0
  -6   5   7  671.19   12.25   0
   6  -5  -7  786.45   12.35   0
   5   1   7  684.45   15.29   0
   5   1  -7 1111.90   14.17   0
  -5  -1   7 1082.31   14.36   0
  -6   0   7 1082.44   12.28   0
  -6   6  -7 1166.43   15.29   0
   0   6   7 1082.62   13.51   0
   6  -6  -7  384.88   10.87   0
   0   6  -7  430.63   11.59   0
   0   6  -7  387.86   10.99   0
  -6   6   7  421.42   11.17   0
   6  -6   7 1103.55   14.48   0
   6   0   7  441.78   13.86   0
   6   0  -7 1121.98   12.48   0
   1   6  -7  649.20   11.04   0
  -7   1   7  615.84   10.82   0
   1   6   7  613.15    9.95   0
   7  -1   7  595.26   15.77   0
  -6   7   7  546.30   10.07   0
  -6   7  -7  718.92   14.15   0
   7  -1  -7  651.16   10.65   0
   6  -7  -7  666.64   10.97   0
   1   6  -7  715.38   11.04   0
   6  -7   7  754.53   13.66   0
  -7   2   7  705.75   10.93   0
   7  -2   7   31.96    9.84   0
   2   5  -7    2.32    9.47   0
  -5   7  -7  653.94   10.49   0
  -5   7   7   33.43    6.66   0
   7  -2  -7  677.08   13.31   0
   5  -7  -7    7.85    6.56   0
   2   5   7  747.89   12.45   0
  -7   2  -7   13.97    8.86   0
  -4   7   7    8.12    8.90   0
  -7   3  -7    3.31    8.90   0
   7  -3  -7  446.12    9.56   0
   3   4   7  494.84   11.38   0
   3   4   7  474.88   10.12   0
  -4   7  -7  448.26   11.32   0
   7  -3   7    8.72    8.98   0
   3   4  -7    1.08    9.60   0
   4  -7  -7    0.94    6.54   0
  -7   3   7  588.52   12.43   0
   7  -4  -7   69.55    7.52   0
  -3   7  -7   72.30    9.47   0
   3  -7  -7 1086.13   13.31   0
   7  -4   7  890.39   14.52   0
   4   3   7   78.90    6.81   0
   4   3  -7 1018.02   11.97   0
  -7   4  -7 1018.78   15.82   0
  -3   7   7  937.35   12.84   0
  -7   4   7   77.97   10.30   0
   4   3   7   83.52    7.75   0
   5   2  -7   94.19   10.43   0
   5   2   7  187.65   11.78   0
   2  -7  -7  103.79    7.21   0
  -7   5   7  188.16    7.96   0
  -2   7   7  113.85    9.53   0
  -7   5  -7  100.86    9.76   0
  -2   7  -7  214.07   10.45   0
   7  -5   7  131.86    9.66   0
   7  -5  -7  216.08   10.71   0
   5   2   7  151.81   10.16   0
   7  -6   7  486.97   13.04   0
  -6  -1   7  560.50   13.14   0
  -1   7  -7  701.69   13.68   0
  -1   7   7  556.48   12.18   0
  -7   6  -7  462.00   13.19   0
   7  -6  -7  613.04   11.16   0
  -7   6   7  558.33    9.96   0
   6   1  -7  486.88   13.03   0
   6   1   7  534.07   15.50   0
   0   7  -7  333.16   13.45   0
   7  -7  -7  260.93    9.70   0
  -7   0   7   28.24   12.44   0
   7  -7   7    9.90   11.31   0
   0   7  -7  248.31   12.86   0
   0   7   7   23.81   11.00   0
  -7   7  -7   10.78   11.36   0
   7   0   7  245.28   14.64   0
  -7   7   7  278.76   12.84   0
   7   0  -7  -12.93   12.69   0
  -8   1   7   89.89   11.13   0
  -7   8  -7  122.97   14.41   0
  -7   8   7   72.30   10.46   0
   8  -1  -7   95.50   11.48   0
   1   7  -7   62.49   10.49   0
   7  -8   7   84.57   10.23   0
   1   7  -7   44.64   15.54   0
   8  -1   7   80.11   15.46   0
   7  -8  -7   51.25   10.63   0
   1   7   7   79.28    9.80   0
  -6   8  -7  315.58   12.80   0
   8  -2   7  183.47   13.50   0
  -8   2   7  243.85   13.48   0
   2   6   7  233.69   13.01   0
   2   6  -7  220.89   12.99   0
  -6   8   7  159.66    9.42   0
   8  -2  -7  270.47   14.19   0
   6  -8  -7  237.90    9.50   0
   2   6   7  214.87    9.32   0
   2   6  -7  274.06   10.26   0
   3   5  -7  405.16   13.91   0
   5  -8  -7  458.59   10.31   0
  -8   3   7   15.07   12.39   0
   3   5   7    9.67   11.01   0
   3   5   7   19.84   12.01   0
  -5   8   7  486.25   10.46   0
   8  -3   7  508.43   14.82   0
  -5   8  -7   11.14    8.04   0
   8  -3  -7   -8.34    9.33   0
  -8   3  -7  381.82   13.51   0
  -4   8   7   17.09   11.33   0
   8  -4  -7  128.93   13.16   0
   4   4   7  126.78   12.91   0
   4   4   7  102.24    8.62   0
   8  -4   7   22.02   11.30   0
   4  -8  -7    2.18   11.49   0
  -4   8  -7  128.53    9.04   0
  -8   4  -7   13.71   11.17   0
  -8   4   7  136.68    9.52   0
   4   4  -7   14.93    8.70   0
   8  -5   7   56.86   11.61   0
  -3   8   7   45.70    8.33   0
  -3   8  -7  240.95   12.70   0
   3  -8  -7   59.87    8.66   0
   8  -5  -7  225.78    9.85   0
  -8   5  -7   49.54   12.10   0
   5   3   7  177.78   11.80   0
  -8   5   7  172.79    9.75   0
   5   3  -7   45.59    9.29   0
   5   3   7  198.35   13.66   0
   6   2   7  239.80   12.37   0
   6   2  -7    4.48   12.60   0
   8  -6   7    6.21    7.92   0
   8  -6  -7  260.85   13.29   0
  -2   8   7    5.17   11.28   0
  -8   6   7  255.23   13.16   0
  -8   6  -7   20.97   11.58   0
   6   2   7  209.00   14.56   0
  -2   8  -7  245.99   10.01   0
  -1   8  -7  177.69   15.12   0
   8  -7  -7  229.26   11.38   0
  -1   8   7  186.99   14.35   0
  -8   7  -7  171.37   14.96   0
  -1   8  -7  234.41   15.26   0
   7   1   7  184.38   16.87   0
  -8   7   7  167.93   15.36   0
   7   1  -7  173.57   16.10   0
   8  -7   7  221.93   14.54   0
   0   0  -8    0.60    6.23   0
   0   0   8    1.12    7.34   0
  -1   0   8  160.86    7.40   0
   1  -1  -8 4626.27   28.22   0
  -1   1  -8  115.79   10.37   0
   0  -1  -8  122.41    7.94   0
   0   1   8  149.25    8.97   0
   1   0  -8  115.16    6.38   0
  -1   1   8 4696.39   30.15   0
   0   1  -8 4318.35   31.02   0
   1   1   8  691.26   16.10   0
  -1   2  -8  653.35   14.02   0
  -1  -1   8  467.12   10.43   0
  -1   2   8  446.31   11.26   0
   2  -1  -8  708.90   12.36   0
   1  -2  -8  341.21   10.29   0
  -2   1   8  800.62   13.67   0
   1   1  -8  346.14   10.87   0
  -2   0   8  197.45    7.96   0
   0   2  -8 1665.04   17.40   0
   0   2   8  178.70    9.21   0
  -2   2  -8  289.83   13.81   0
  -2   2  -8  315.17   13.58   0
   0  -2  -8  320.15   10.23   0
  -2   2   8 1832.21   17.34   0
   2   0  -8  293.87   10.13   0
   2  -2  -8 1729.19   15.37   0
  -2   3   8   75.73    8.29   0
   3  -1  -8  908.06   12.74   0
   2  -3  -8   48.72    5.89   0
   1   2   8  834.06   13.92   0
   1   2  -8   48.57    8.28   0
  -2   3  -8 1027.78   15.26   0
  -3   1   8  959.78   12.23   0
  -2  -1   8 1634.16   16.71   0
  -1   3   8 1552.63   15.52   0
   2   1   8 2510.45   26.57   0
   3  -2  -8 2508.38   17.06   0
   1  -3  -8 1720.47   15.14   0
  -1   3  -8 2370.09   19.76   0
  -3   2   8 2680.81   19.02   0
   2   1   8 2608.00   29.05   0
  -3   2  -8 1630.68   36.97   0
  -1   3  -8 3014.80   21.87   0
   2   1  -8 1686.78   15.99   0
   0   3   8 2549.98   19.13   0
  -3   0   8 2725.01   19.61   0
   0   3  -8 1475.84   15.19   0
  -3   3   8 1501.01   14.76   0
   3   0   8 1540.96   30.61   0
   3   0   8 1447.53   27.78   0
   3   0  -8 2684.83   18.55   0
   0  -3  -8 2955.59   20.84   0
   3  -3  -8 1557.80   14.82   0
  -3   3  -8 2834.88   26.68   0
   1   3  -8 2033.39   16.38   0
   1   3   8  192.59    6.90   0
  -3   4   8 2057.21   15.01   0
   3  -4  -8 2174.75   15.96   0
  -3   4  -8  212.72    9.24   0
   4  -1  -8  200.51    9.16   0
  -4   1   8  199.12    9.77   0
   4  -1   8 2113.89   31.56   0
   2   2   8 1195.89   15.54   0
   4  -2   8  332.91   15.30   0
   4  -2  -8 1224.60   12.09   0
  -2   4  -8 1367.10   15.24   0
  -4   2  -8  317.33   15.80   0
   2  -4  -8  376.28    7.95   0
  -4   2   8 1281.45   12.80   0
  -2   4   8  325.90    7.71   0
   2   2  -8  340.75    8.29   0
  -1   4   8  561.11   10.50   0
   3   1   8 1144.46   16.94   0
   4  -3  -8 1381.73   12.52   0
   3   1   8 1200.05   19.53   0
   1  -4  -8  604.79   10.82   0
  -3  -1   8  595.09    9.88   0
   4  -3   8  598.68   15.18   0
  -1   4  -8 1579.86   15.30   0
  -1   4  -8 1310.46   13.14   0
  -4   3  -8  594.95   15.60   0
  -4   3   8 1156.66   11.90   0
   3   1  -8  538.15    9.29   0
  -4   4   8  296.88    9.30   0
  -4   0   8   40.80    8.72   0
   4  -4  -8  307.16    7.57   0
   0   4  -8  319.67    7.72   0
   0   4   8   34.92    7.40   0
   4   0   8  322.84   14.47   0
   4   0  -8   36.95    6.11   0
  -4   4  -8   37.33    7.70   0
   5  -1  -8  281.19    7.61   0
   4  -5  -8  220.88    8.48   0
  -4   5   8  218.18    6.98   0
  -5   1   8  282.85    9.78   0
   5  -1   8  227.22   10.81   0
  -4   5  -8  281.21    9.45   0
   1   4   8  273.32    7.39   0
   1   4  -8  195.37    8.79   0
   2   3  -8  165.44    6.99   0
  -3   5  -8  855.07   12.39   0
  -3   5   8  110.95    8.00   0
   5  -2  -8  857.82   10.51   0
   5  -2   8  115.21   10.44   0
  -5   2  -8  169.69   10.77   0
   2   3   8  896.30   12.81   0
  -5   2   8  994.69   12.72   0
   3  -5  -8  184.78    6.61   0
   3   2   8  612.15   13.16   0
   3   2   8  607.09   11.78   0
  -2   5  -8  752.18   11.55   0
   5  -3   8   47.58    9.27   0
   2  -5  -8   23.22    5.34   0
  -5   3   8  634.01    9.47   0
  -5   3  -8   19.84    7.57   0
   3   2  -8   18.19    5.92   0
  -2   5   8   55.26    7.45   0
   5  -3  -8  658.67    9.48   0
   4   1  -8 1750.08   15.11   0
   4   1   8  845.51   14.00   0
  -1   5  -8  768.05   10.16   0
  -5   4  -8 1786.52   19.45   0
   1  -5  -8 1969.21   15.80   0
  -4  -1   8 1922.07   15.87   0
  -5   4   8  837.99   10.37   0
   5  -4   8 1800.93   18.77   0
  -1   5  -8  913.19   10.90   0
  -1   5   8 1776.08   14.86   0
   5  -4  -8  800.30    9.93   0
   4   1   8  883.85   16.50   0
  -5   5  -8   65.05    8.88   0
   5  -5   8   50.02    9.45   0
   0   5  -8 1119.01   12.09   0
   0   5  -8 1383.78   13.35   0
   0   5   8   43.75    8.98   0
  -5   5   8 1260.11   12.35   0
   5  -5  -8 1211.47   12.06   0
   5   0   8 1339.44   20.47   0
   5   0  -8   54.28    7.34   0
  -5   0   8   43.40    7.46   0
   1   5  -8  266.34    8.40   0
  -5   6  -8  471.41   11.86   0
   5  -6  -8  307.76    8.25   0
  -6   1   8  464.81   12.07   0
  -5   6   8  326.47   10.50   0
   1   5   8  394.16    8.85   0
   6  -1  -8  481.12   11.91   0
   1   5  -8  367.87    9.26   0
   6  -1   8  302.19   12.60   0
   4  -6  -8 1354.50   12.42   0
  -4   6   8 1176.35   11.99   0
   2   4  -8 1266.39   14.50   0
   6  -2  -8 1060.99   12.28   0
  -4   6  -8 1118.62   14.48   0
   6  -2   8 1199.35   19.82   0
  -6   2  -8 1164.24   19.21   0
   2   4   8 1139.20   14.29   0
  -6   2   8 1184.25   14.73   0
  -6   3  -8  380.67   12.45   0
   6  -3  -8  343.61   11.52   0
  -3   6   8  376.88    8.48   0
   3  -6  -8  416.47   10.82   0
   6  -3   8  373.61   12.27   0
   3   3   8  308.56   10.72   0
   3   3  -8  387.68   11.38   0
   3   3   8  295.56    9.36   0
  -3   6  -8  367.52   10.88   0
  -6   3   8  318.74   11.75   0
   4   2   8  865.00   15.71   0
   6  -4  -8  997.01   13.39   0
   6  -4   8  978.61   15.69   0
  -2   6  -8 1009.82   13.57   0
   2  -6  -8 1020.07   13.11   0
  -6   4  -8  868.50   15.79   0
  -2   6   8 1018.33   13.06   0
   4   2  -8  916.55   13.71   0
  -6   4   8  904.53   13.40   0
   4   2   8  818.75   13.75   0
  -1   6  -8  501.30    9.54   0
  -1   6  -8  441.81   11.26   0
  -5  -1   8  302.23   11.43   0
  -6   5  -8  282.21   11.08   0
  -6   5   8  493.06   11.64   0
  -1   6   8  288.33   10.26   0
   6  -5  -8  441.72   11.37   0
   5   1  -8  254.08    8.59   0
   5   1   8  522.94   14.45   0
   6  -5   8  283.79   10.80   0
   5   1   8  479.24   12.44   0
   6   0   8  183.69   12.02   0
  -6   0   8  510.64   12.26   0
   0   6  -8  138.23    7.71   0
  -6   6  -8  443.00   12.08   0
   0   6  -8  170.87    8.01   0
   6  -6  -8  126.90    9.99   0
   6  -6   8  479.79   10.13   0
   0   6   8  476.92   11.21   0
  -6   6   8  176.17    7.71   0
   6   0  -8  412.19    9.41   0
   1   6  -8   12.21    8.35   0
  -6   7  -8   93.27   11.75   0
   6  -7  -8   22.46    8.25   0
  -7   1   8  135.24   12.69   0
   1   6   8   93.17    8.30   0
  -6   7   8   14.12   11.45   0
   7  -1  -8   90.73    9.40   0
   1   6  -8   31.46    8.71   0
   7  -1   8    8.28   12.17   0
  -7   2   8  251.45    9.01   0
  -5   7   8  495.86   11.34   0
   2   5  -8  466.18    9.58   0
   7  -2  -8  238.45   11.63   0
   2   5   8  264.25   10.23   0
  -5   7  -8  273.04   10.62   0
   5  -7  -8  517.57   11.53   0
   7  -2   8  444.73   13.47   0
   3   4   8   12.57    7.08   0
   3   4  -8  709.86   10.79   0
   7  -3   8  658.31   14.77   0
  -7   3  -8  677.97   14.53   0
  -4   7   8  715.77   12.21   0
   7  -3  -8   10.36   10.45   0
   4  -7  -8  825.91   12.38   0
  -4   7  -8   24.71    9.10   0
   3   4   8   18.41    6.34   0
  -7   3   8   -0.37    7.31   0
   3  -7  -8   78.24    9.58   0
   7  -4  -8  294.79   11.40   0
  -7   4  -8   81.85    9.76   0
   7  -4   8   96.36    9.64   0
  -7   4   8  214.96    8.67   0
  -3   7  -8  310.06   10.88   0
   4   3   8  266.43   11.62   0
   4   3  -8   71.91   10.36   0
  -3   7   8   92.52    9.48   0
   4   3   8  244.87   10.32   0
   2  -7  -8  282.00    8.29   0
   7  -5   8  213.68   10.65   0
  -2   7  -8   37.30    9.65   0
  -7   5   8   38.73    7.06   0
  -7   5  -8  232.13   11.44   0
  -2   7   8  213.14    7.83   0
   5   2  -8  216.10    8.51   0
   7  -5  -8   27.45    9.96   0
   5   2   8   39.56   10.83   0
   5   2   8   32.75    8.83   0
  -1   7  -8  231.25   12.43   0
  -1   7  -8  211.09    9.68   0
   7  -6  -8  209.18    9.48   0
  -7   6  -8   64.22   11.73   0
  -1   7   8   40.81    8.06   0
  -7   6   8  246.32   12.73   0
   7  -6   8   59.67   11.24   0
   6   1   8  226.36   14.53   0
   6   1  -8   54.23   12.39   0
  -6  -1   8   68.87   12.49   0
   7   0   8   80.10   13.61   0
   7  -7  -8  104.63    9.19   0
   0   7  -8  126.03   12.44   0
   7  -7   8  389.42   13.76   0
  -7   7  -8  413.94   13.67   0
   0   7   8  367.46    9.82   0
  -7   7   8   87.10    8.86   0
   7   0  -8  330.43   10.82   0
  -7   0   8  427.16   14.18   0
   0   7  -8  113.14    9.48   0
  -7   8   8  123.25   11.09   0
  -6   8  -8  190.66   12.66   0
  -8   2   8  140.92   13.32   0
   2   6  -8   74.26    9.67   0
   8  -2  -8  155.02   10.17   0
  -6   8   8  179.13   12.44   0
   2   6  -8  171.86   13.67   0
   2   6   8  161.38   11.79   0
   6  -8  -8  102.44   12.44   0
   2   6   8  154.04   12.74   0
   8  -2   8  154.80   13.05   0
   3   5  -8   70.10    9.12   0
  -8   3   8  301.06   10.44   0
   3   5   8  288.84   13.69   0
  -5   8   8   72.06    8.89   0
   8  -3  -8  302.75   13.96   0
  -8   3  -8   69.88   11.42   0
  -5   8  -8  242.07   10.07   0
   5  -8  -8   81.86   11.75   0
   8  -3   8   98.15   14.48   0
   3   5   8  323.90   12.08   0
   8  -4  -8   30.38   12.73   0
  -4   8   8  157.93   12.15   0
   8  -4   8  152.61   12.35   0
   4   4   8   16.19   12.51   0
   4   4  -8  162.00   13.15   0
   4   4   8   21.31   10.83   0
  -8   4   8   21.76   12.65   0
  -4   8  -8   27.88    8.26   0
  -8   4  -8  122.50   12.19   0
   4  -8  -8  170.76    8.89   0
  -3   8   8  471.28   10.77   0
   8  -5  -8   11.83    8.90   0
   5   3   8    2.71   11.01   0
   8  -5   8  486.52   14.81   0
  -8   5  -8  520.79   15.12   0
  -8   5   8    7.18   12.33   0
   3  -8  -8  699.35   14.05   0
   5   3  -8  492.42   11.49   0
   5   3   8    8.46   12.82   0
  -3   8  -8    4.61    8.31   0
   8  -6  -8  592.54   15.82   0
   6   2   8  462.88   14.10   0
   8  -6   8  101.08    9.18   0
  -8   6   8  473.75   14.64   0
   6   2  -8   95.40   14.37   0
  -8   6  -8  110.38   13.55   0
   6   2   8  466.73   16.83   0
  -2   8  -8  603.57   14.66   0
  -2   8   8   94.83   12.06   0
  -1   8  -8  706.93   14.20   0
   0   0   9 4570.00   37.00   0
   0   0  -9 4309.89   32.19   0
  -1   0   9   39.78    9.48   0
   1  -1  -9  726.17   13.06   0
   1   0   9  653.25   25.22   0
   1   0  -9   57.60    8.54   0
  -1   1  -9   63.66   10.76   0
  -1   0  -9  763.00   24.85   0
   0   1   9   32.54    8.72   0
  -1   1   9  662.92   13.71   0
   0   1  -9  690.27   14.07   0
   0  -1  -9   62.52    8.17   0
  -1   2  -9 1207.05   17.74   0
   2  -1  -9 1274.73   14.91   0
   1   1   9 1389.43   23.44   0
  -1  -1  -9 1472.69   22.27   0
  -1   2   9 3018.46   21.68   0
   1  -2  -9 3310.00   22.19   0
   1   1  -9 3067.04   21.18   0
  -2   1   9 1618.79   17.26   0
  -1  -1   9 3303.20   23.84   0
  -2   2  -9  794.11   20.09   0
  -2   0   9  861.36   12.27   0
   0   2   9  829.31   13.94   0
  -2   2  -9  922.18   20.39   0
   0   2  -9 1221.95   15.62   0
   0  -2  -9  894.66   14.09   0
   2  -2  -9 1357.34   14.74   0
   2   0  -9  855.72   11.59   0
  -2   2   9 1343.40   15.28   0
  -3   1   9  996.00   12.45   0
  -2   3  -9  787.46   14.28   0
  -2   3   9 2368.39   17.11   0
   3  -1  -9  848.26   10.88   0
   2  -3  -9 2474.38   16.90   0
  -2   3  -9  898.59   14.64   0
   1   2   9  913.81   14.57   0
   1   2  -9 2435.87   18.64   0
  -1   3   9  755.76   12.18   0
  -1   3  -9 2312.99   19.75   0
   2   1   9 2566.44   32.06   0
  -2  -1   9  781.10   11.53   0
   3  -2  -9 2540.97   18.16   0
  -3   2   9 2663.13   19.02   0
   2   1  -9  770.24   10.82   0
   2   1   9 2486.93   29.21   0
   1  -3  -9  865.54   12.47   0
  -1   3  -9 3000.01   22.07   0
  -3   0   9   34.97    8.82   0
   0  -3  -9   80.81    6.07   0
   0   3  -9  336.62    9.97   0
  -3   3  -9   69.74    9.93   0
  -3   3   9  378.29    8.34   0
   3   0  -9   67.76    8.42   0
   3  -3  -9  376.23    9.74   0
   0   3   9   36.00    7.61   0
  -3   4   9  524.03   10.32   0
   1   3  -9  430.47   10.27   0
   3  -4  -9  448.99    9.93   0
  -3   4  -9  203.09    9.14   0
   4  -1  -9  204.36    9.12   0
   1   3   9  250.45    9.13   0
  -4   1   9  248.28   10.03   0
   4  -2  -9  596.68    9.39   0
  -2   4   9  853.02   11.90   0
   2   2   9  663.33   12.72   0
  -2   4  -9  646.61   11.91   0
  -4   2   9  723.63   11.98   0
   2   2  -9  717.08   11.75   0
   2  -4  -9  747.67    9.99   0
  -1   4  -9   50.75    8.13   0
  -1   4  -9   42.78    5.77   0
   4  -3  -9   57.55    7.98   0
  -1   4   9  125.68    6.32   0
  -4   3  -9  145.98   11.19   0
   3   1  -9  147.24    6.76   0
  -4   3   9   20.86    5.78   0
  -3  -1   9  151.77    9.52   0
   1  -4  -9  159.16    8.34   0
   3   1   9   23.16    7.45   0
   3   1   9   28.47   10.90   0
   4   0   9  822.86   18.57   0
  -4   4  -9 1493.71   18.23   0
   4   0   9  863.85   20.58   0
   0   4  -9  963.25   12.53   0
   0   4   9 1396.46   14.34   0
  -4   0   9 1462.72   13.53   0
   4   0  -9 1468.86   14.08   0
   0  -4  -9 1618.45   14.62   0
   4  -4  -9 1019.84   12.14   0
  -4   4   9  800.42   11.47   0
  -5   1   9  327.78   10.08   0
   1   4  -9    0.11    5.48   0
   4  -5  -9    8.51    7.48   0
   1   4   9  306.89    9.11   0
   5  -1  -9  321.17    7.81   0
  -4   5   9   18.95    5.45   0
  -4   5  -9  345.73    8.40   0
   5  -1   9   12.36    8.93   0
   3  -5  -9  689.13    9.27   0
   2   3   9  791.45   11.41   0
  -3   5  -9  941.12   13.06   0
   5  -2  -9  881.02   10.54   0
  -3   5   9  724.86    9.65   0
   2   3  -9  666.95   11.25   0
  -5   2   9  906.31   12.40   0
   5  -2   9  733.33   20.06   0
  -2   5   9 2196.79   16.24   0
  -5   3  -9 2211.99   28.51   0
   5  -3  -9  970.28   12.27   0
   2  -5  -9 2302.10   15.53   0
   5  -3   9 2239.21   27.51   0
  -2   5  -9 1030.55   12.04   0
  -5   3   9 1006.51   11.36   0
   3   2   9  961.30   14.39   0
   3   2  -9 2159.78   15.15   0
   3   2   9  959.79   15.91   0
   4   1   9  383.38   12.41   0
  -4  -1   9  315.34   10.12   0
   5  -4   9  332.55   10.77   0
  -5   4  -9  269.33   10.57   0
  -1   5  -9  489.37   10.27   0
  -5   4   9  407.93    9.75   0
   1  -5  -9  276.11    7.37   0
   4   1  -9  263.09    7.52   0
   5  -4  -9  405.96    8.03   0
  -1   5   9  310.84    9.17   0
   4   1   9  425.12   13.57   0
  -1   5  -9  394.79    9.76   0
   0   5  -9  756.63   13.17   0
   0   5  -9  591.27   11.86   0
  -5   5  -9   35.98    8.99   0
   5   0   9  577.77   18.03   0
   5  -5  -9  623.88    9.76   0
   0   5   9   15.77    6.31   0
   5   0  -9   29.81    9.97   0
  -5   0   9   21.65   10.33   0
  -5   5   9  567.58    9.71   0
   5   0   9  581.10   14.42   0
   1   5  -9  573.22   11.81   0
   1   5   9  361.34   10.71   0
  -5   6   9  549.55   11.73   0
   6  -1   9  535.27   14.90   0
   6  -1  -9  463.00   11.71   0
  -5   6  -9  491.74   11.88   0
  -6   1   9  376.56    9.44   0
   5  -6  -9  593.28    9.60   0
   2   4   9  173.01    9.95   0
   6  -2   9  132.13   12.32   0
   6  -2  -9  171.17    8.02   0
  -4   6  -9  174.77    7.86   0
   2   4  -9  144.32   10.30   0
   4  -6  -9  149.80    7.40   0
  -4   6   9  133.12    7.20   0
  -6   2   9  198.18   11.17   0
  -6   3  -9  488.50   15.88   0
   6  -3  -9  963.33   11.63   0
   3   3   9 1015.72   15.74   0
  -3   6   9  443.04   11.04   0
   3  -6  -9  545.50    9.32   0
  -6   3   9 1035.33   14.09   0
   6  -3   9  411.16   15.06   0
   3   3   9  993.81   14.43   0
  -3   6  -9 1038.13   12.33   0
   3   3  -9  513.39    9.64   0
   6  -4   9  157.76   10.46   0
   4   2   9  156.85   11.43   0
  -2   6   9  157.95    9.77   0
   2  -6  -9  173.66    7.51   0
  -2   6  -9  135.95   10.17   0
   6  -4  -9  130.12    7.49   0
   4   2   9  123.78    9.87   0
  -6   4   9  160.43   10.35   0
   4   2  -9  179.26    7.80   0
  -6   4  -9  177.78   12.95   0
  -1   6  -9  513.03    9.57   0
   5   1   9  600.35   15.75   0
  -6   5  -9  414.25   12.49   0
   6  -5   9  460.18   12.57   0
   5   1  -9  391.40    9.07   0
   6  -5  -9  573.57   11.69   0
  -1   6   9  456.85   11.16   0
  -5  -1   9  520.17   12.42   0
  -6   5   9  642.64   10.22   0
  -1   6  -9  627.99   12.39   0
   5   1   9  586.31   13.49   0
  -6   6   9   42.70    9.83   0
   0   6   9  118.03    7.30   0
   0   6  -9   86.97    7.64   0
  -6   6  -9  168.34   10.18   0
   6  -6  -9   45.39    9.68   0
   6   0   9   41.89   12.98   0
  -6   0   9  145.75   10.87   0
   6   0  -9  153.59    8.02   0
   0   6  -9   45.31    9.77   0
  -7   1   9  517.34   11.51   0
   7  -1   9  138.64   13.01   0
   6  -7  -9  171.79   12.26   0
   1   6   9  473.17   10.39   0
  -6   7   9  138.58   12.16   0
   7  -1  -9  528.40   14.60   0
   1   6  -9  210.85   13.38   0
   1   6  -9  140.71    9.19   0
  -6   7  -9  571.85   14.07   0
   2   5  -9  330.26   10.32   0
   2   5   9  204.94    8.85   0
  -5   7   9  392.80   12.91   0
   7  -2  -9  142.92    9.46   0
  -7   2   9  219.83    9.65   0
   7  -2   9  359.22   16.50   0
  -5   7  -9  153.11   11.76   0
   5  -7  -9  400.44   12.72   0
   7  -3  -9  435.77    9.65   0
  -7   3  -9  168.83   10.40   0
  -7   3   9  482.81   10.00   0
   4  -7  -9  215.23   11.08   0
   3   4   9  484.06   12.76   0
   7  -3   9  243.58   13.33   0
  -4   7  -9  499.25   11.82   0
   3   4   9  446.53    9.48   0
  -4   7   9  255.60   10.32   0
   3   4  -9  180.45    8.20   0
   4   3  -9   34.76    7.48   0
   3  -7  -9   31.95    6.74   0
  -7   4  -9   31.25   11.08   0
   7  -4   9   56.62    9.40   0
  -3   7   9   48.20    9.32   0
  -3   7  -9  604.28   10.47   0
   4   3   9  489.38   12.15   0
   7  -4  -9  580.07   10.29   0
  -7   4   9  548.45   10.34   0
   4   3   9  544.37   13.60   0
   5   2   9  182.90   11.71   0
   2  -7  -9  236.87   12.34   0
   5   2   9  177.41   14.44   0
   7  -5  -9  209.32    9.56   0
  -2   7   9  176.96   11.70   0
  -7   5   9  193.35    9.42   0
  -2   7  -9  233.74   12.67   0
  -7   5  -9  178.97   12.51   0
   5   2  -9  172.91   12.86   0
   7  -5   9  161.65   12.23   0
  -1   7  -9   45.63    8.65   0
  -6  -1   9  147.89   12.85   0
  -1   7  -9   60.00    8.77   0
   7  -6  -9   38.01    8.47   0
  -7   6  -9  126.63   11.87   0
   7  -6   9  130.51   12.12   0
   6   1   9   48.83   12.96   0
  -1   7   9  127.48   11.58   0
  -7   6   9   52.17   12.11   0
   6   1  -9  134.15   12.63   0
   6   1   9   41.47   11.15   0
   0   7  -9   54.67    8.96   0
   7  -7  -9   82.61    9.03   0
   0   7  -9   70.29    9.42   0
   7   0   9   51.09   12.89   0
  -7   7   9   36.13    8.93   0
   0   7   9  168.10   11.76   0
  -7   7  -9  147.43   12.30   0
   7   0  -9  120.45    9.74   0
  -7   0   9  129.42   13.44   0
  -6   8  -9   29.15   13.71   0
   8  -2  -9   18.99   10.98   0
  -6   8   9   -6.95    9.95   0
  -8   2   9   19.76   10.65   0
   2   6  -9   10.60   10.37   0
   6  -8  -9   -0.94   14.04   0
   2   6   9   12.03   13.26   0
   2   6  -9   16.09   15.31   0
   8  -2   9    5.77   13.58   0
   2   6   9   32.82   14.12   0
  -8   3   9  102.12   13.41   0
   8  -3  -9  112.51    9.83   0
   3   5  -9    8.39   12.47   0
  -5   8  -9  130.92    9.16   0
   5  -8  -9   23.13   12.83   0
  -5   8   9   37.59   11.86   0
   3   5   9   92.24   13.04   0
   8  -3   9   46.85   11.57   0
   3   5   9  103.08    8.57   0
   4   4   9  291.65   14.29   0
  -4   8  -9  354.72   10.80   0
  -8   4  -9  803.80   17.53   0
  -4   8   9  837.88   15.75   0
  -8   4   9  354.90   13.78   0
   8  -4  -9  384.03   11.25   0
   8  -4   9  862.39   18.15   0
   4  -8  -9  903.61   12.74   0
   4   4   9  272.63    9.76   0
   4   4  -9  852.25   13.27   0
  -3   8   9  129.87   12.33   0
   5   3   9   74.37   13.87   0
  -3   8  -9  112.81    8.99   0
   8  -5  -9  127.35    9.45   0
   8  -5   9  167.08   12.84   0
  -8   5  -9  134.39   15.33   0
   3  -8  -9  173.06   13.78   0
   5   3  -9  121.32   13.50   0
  -8   5   9   83.93   13.04   0
   5   3   9   80.42    8.40   0
  -2   8   9   46.09   14.16   0
  -2   8  -9   -1.36   10.10   0
   6   2   9    4.82   13.00   0
   8  -6  -9    6.59   14.76   0
   8  -6   9   94.26   14.05   0
   6   2  -9  109.45   15.54   0
  -8   6   9   -4.30   14.81   0
   6   2   9    1.50   15.61   0
  -8   6  -9  100.24   14.77   0
  -2   8  -9   -1.51   14.41   0
   0   0  10    1.71    9.05   0
   0   0 -10    2.03    7.43   0
   1  -1 -10  497.83   10.06   0
  -1   0  10 2478.90   22.80   0
   0   1 -10  495.54   12.45   0
   0  -1 -10 2433.86   23.00   0
  -1   1 -10 2381.14   30.62   0
   1   0 -10 2311.85   19.00   0
   1   0  10  571.80   22.95   0
   0   1  10 2380.80   25.27   0
  -1   0 -10  559.76   21.50   0
  -1   1  10  589.17   11.74   0
  -1  -1  10  183.96    8.07   0
   1  -2 -10  235.69    9.30   0
  -1   2  10  166.99    7.60   0
  -1   2 -10 1740.33   20.65   0
   1   1  10 1856.85   27.24   0
  -1  -1 -10 2223.21   27.91   0
   1   1 -10  213.40    9.50   0
   2  -1 -10 1917.98   17.04   0
  -2   1  10 1976.16   18.71   0
  -2   0  10 1271.99   15.86   0
   0   2  10 1147.89   16.15   0
  -2   2 -10 1274.35   25.45   0
   0  -2 -10 1275.27   16.14   0
   2   0 -10 1148.80   12.80   0
   2  -2 -10 2647.00   19.02   0
  -2   2  10 2728.00   20.16   0
  -2   2 -10 1142.95   25.12   0
   0   2 -10 2541.79   20.97   0
  -2   3 -10    4.25    7.67   0
   1   2 -10  111.38    6.68   0
   1   2  10   13.13    7.42   0
   3  -1 -10    0.57    7.83   0
  -2   3 -10   10.82    7.53   0
   2  -3 -10  115.70    6.45   0
  -3   1  10    7.68    8.76   0
  -2   3  10  195.30    7.20   0
   2   1 -10  990.92   13.12   0
  -1   3 -10  147.84    9.30   0
   1  -3 -10 1076.90   13.44   0
   3  -2 -10  119.88    8.53   0
  -3   2  10  115.13    9.11   0
   2   1  10  127.52   12.06   0
  -1   3  10 1078.05   13.91   0
  -1   3 -10  114.12    8.64   0
   2   1  10  128.72   11.65   0
  -2  -1  10 1159.37   14.82   0
  -3   0  10  104.38    9.46   0
   0   3 -10  960.31   11.94   0
   0  -3 -10  134.81    6.67   0
  -3   3 -10  122.78   10.24   0
   0   3  10  115.21    8.26   0
  -3   3  10 1129.65   13.29   0
   3   0 -10  113.88    6.46   0
  -3   3 -10  127.48   10.44   0
   3  -3 -10 1025.08   11.15   0
  -3   4 -10  115.10    8.08   0
   1   3 -10  172.04    8.69   0
   3  -4 -10  176.94    8.42   0
  -3   4  10  186.59    6.80   0
   4  -1 -10  109.43    6.33   0
   1   3  10  157.63    6.82   0
  -4   1  10  178.60    9.60   0
   4  -2 -10  422.21    8.23   0
  -4   2  10  463.64    9.02   0
   2   2 -10  187.34    7.12   0
  -2   4 -10  466.61   10.84   0
  -2   4  10  246.01    9.05   0
  -2   4 -10  397.93   10.58   0
   2  -4 -10  204.23    6.75   0
   2   2  10  422.97   11.50   0
  -1   4 -10   99.66    6.59   0
  -1   4 -10   86.23    6.13   0
  -1   4  10 2752.38   19.00   0
   3   1  10   78.59    9.85   0
   4  -3 -10   89.23    6.09   0
  -4   3 -10 2801.40   43.41   0
  -4   3  10   74.66    6.16   0
  -3  -1  10 3066.70   18.97   0
   3   1 -10 2660.72   16.96   0
   3   1  10   91.70   11.85   0
   1  -4 -10 2966.23   19.40   0
   0  -4 -10  404.31    8.54   0
   4   0 -10  326.80    7.93   0
   0   4 -10   69.70    7.79   0
  -4   4  10   61.07    5.89   0
   4  -4 -10   62.60    7.78   0
  -4   4 -10  367.30   11.30   0
   0   4  10  345.81    7.91   0
  -4   0  10  360.78   10.23   0
   1   4 -10 1617.71   14.14   0
  -5   1  10  200.69    8.77   0
   4  -5 -10 1802.44   15.67   0
  -4   5  10 1718.00   15.91   0
   1   4  10  185.77   10.03   0
  -4   5 -10  237.90   10.46   0
   5  -1 -10  183.15    8.28   0
   2   3 -10 1281.99   12.93   0
   3  -5 -10 1369.38   12.70   0
   5  -2 -10   86.69   10.19   0
   2   3  10  116.39    9.63   0
  -5   2  10  129.97    7.96   0
  -3   5  10 1365.29   14.60   0
  -3   5 -10   99.18    9.65   0
   3   2  10 1149.52   18.79   0
  -5   3 -10  478.78   25.10   0
  -2   5 -10 1387.92   14.18   0
  -2   5  10  572.46   11.84   0
  -5   3  10 1212.91   14.73   0
   3   2  10 1150.96   16.79   0
   2  -5 -10  566.35    9.61   0
   3   2 -10  509.49   12.38   0
  -2   5 -10 1267.58   15.20   0
   5  -3 -10 1220.49   12.41   0
   4   1  10  844.40   19.24   0
  -4  -1  10  465.45    9.97   0
   4   1 -10  426.36   11.64   0
  -1   5 -10 1075.85   14.40   0
   1  -5 -10  488.30   11.65   0
  -5   4 -10  438.28   15.71   0
  -1   5 -10  871.43   13.51   0
  -5   4  10  815.98   11.01   0
   5  -4 -10  938.75   13.09   0
   4   1  10  792.39   16.35   0
  -1   5  10  428.26    9.19   0
   5   0  10   55.71   11.38   0
   0   5  10 1069.30   13.63   0
   0   5 -10   74.82   10.30   0
   5   0  10   58.68   12.52   0
   5  -5 -10   56.49    6.87   0
  -5   5 -10 1199.13   17.08   0
   5   0 -10 1148.67   14.36   0
   0   5 -10   66.34    9.59   0
  -5   0  10 1109.03   12.57   0
  -5   5  10   64.63    9.79   0
   6  -1 -10  500.88   11.95   0
   1   5 -10  234.58    8.31   0
   6  -1  10  255.01   15.74   0
  -5   6 -10  508.76   12.31   0
  -5   6  10  258.40   10.88   0
   1   5  10  374.86   10.98   0
   6  -1  10  272.50   14.71   0
  -6   1  10  417.47   12.16   0
   5  -6 -10  257.66    8.25   0
   6  -2 -10  380.66    8.99   0
  -4   6  10  245.84    8.13   0
  -6   2  10  407.58    9.58   0
  -4   6 -10  394.13   11.38   0
   2   4  10  384.21   11.12   0
   4  -6 -10  308.87    8.37   0
   6  -2  10  239.93   16.24   0
   2   4 -10  289.76    8.72   0
  -6   3  10 1118.67   12.60   0
   3   3  10 1012.36   15.02   0
   6  -3  10  109.78   13.79   0
  -3   6 -10 1204.58   13.28   0
  -3   6  10  106.49    7.21   0
   3  -6 -10  127.29    7.13   0
   3   3  10 1070.95   16.69   0
   3   3 -10  117.27    7.58   0
   6  -3 -10 1133.44   12.20   0
  -2   6  10  108.39    7.06   0
   4   2  10  514.96   12.78   0
  -6   4 -10  112.36   12.08   0
   2  -6 -10  125.11    7.25   0
  -2   6 -10  610.00   12.41   0
   6  -4  10  115.92   12.24   0
  -2   6 -10  520.27    9.81   0
  -6   4  10  537.92    9.82   0
   4   2 -10  116.95    7.60   0
   6  -4 -10  529.84   11.83   0
   4   2  10  542.25   14.85   0
  -1   6 -10  129.61    7.35   0
  -5  -1  10  358.21    9.36   0
   5   1  10  134.67   11.69   0
  -1   6 -10  153.14   10.24   0
  -6   5  10  153.33   10.31   0
   5   1  10  142.55   11.91   0
   5   1 -10  332.69   11.17   0
   6  -5 -10  126.08    7.34   0
  -1   6  10  321.61   10.75   0
  -6   5 -10  336.62   12.11   0
   0   6  10  411.63   12.96   0
   0   6 -10  336.14   13.15   0
   0   6 -10  425.38   13.88   0
   6   0  10  335.04   14.10   0
  -6   0  10  491.37   10.91   0
  -6   6 -10  479.57   14.29   0
   6  -6 -10  353.67   12.82   0
  -6   6  10  368.96   10.09   0
   6   0  10  342.24   17.80   0
   6   0 -10  478.10   11.00   0
   1   6 -10  132.10   12.90   0
  -6   7 -10   98.38   11.66   0
  -7   1  10   40.55    9.48   0
   7  -1 -10  100.71   12.63   0
  -6   7  10  114.28    9.12   0
   1   6  10   57.98    8.09   0
   6  -7 -10  177.31   12.26   0
   1   6 -10  217.48   13.54   0
   7  -1  10  121.79   15.25   0
  -5   7 -10  137.57   11.78   0
  -7   2  10  186.99   12.97   0
   7  -2 -10  137.35    9.36   0
   2   5 -10   40.63    8.95   0
   2   5  10  150.34   11.63   0
  -5   7  10   72.19   11.92   0
   7  -2  10   90.20   14.19   0
   5  -7 -10   55.95   11.73   0
   3   4  10  833.77   14.26   0
   7  -3  10   -2.75   12.96   0
  -7   3  10  954.26   15.89   0
  -4   7  10   11.26   11.30   0
   4  -7 -10   -2.53    7.91   0
   7  -3 -10  802.33   15.00   0
  -4   7 -10  759.82   12.72   0
   3   4 -10   -1.86   11.94   0
   3   4  10  873.96   15.57   0
   4   3  10   63.12   12.93   0
  -3   7 -10   77.15    8.43   0
   4   3 -10  402.67   13.72   0
  -7   4 -10  352.15   14.53   0
   4   3  10   50.86   11.14   0
   3  -7 -10  447.87   10.16   0
   7  -4  10  322.53   16.24   0
  -7   4  10   68.54    9.25   0
  -3   7  10  330.21    9.71   0
   7  -4 -10   83.16   12.33   0
  -2   7  10  240.81    9.17   0
   2  -7 -10  211.99   12.35   0
   5   2  10  108.69   13.54   0
   7  -5 -10   65.16    8.89   0
   7  -5  10  246.26   15.39   0
  -2   7 -10   85.13    8.42   0
   5   2  10   81.69   11.38   0
  -2   7 -10   74.28    8.26   0
   5   2 -10  181.16    9.66   0
  -7   5 -10  190.92   12.95   0
  -7   5  10   90.29    9.19   0
   7  -6 -10  251.37    9.91   0
  -6  -1  10  209.99   10.13   0
  -1   7 -10  312.23   13.83   0
  -7   6  10  273.44    9.75   0
   6   1  10  268.25   18.06   0
  -7   6 -10  157.35   12.34   0
   6   1 -10  162.83    9.69   0
  -1   7  10  191.44   12.18   0
   6   1  10  256.73   12.97   0
  -1   7 -10  311.61   13.11   0
   0   7 -10  435.23   12.71   0
   7   0  10  290.32   15.26   0
   0   7 -10  370.29   12.09   0
   7   0 -10  119.12   11.01   0
   7  -7 -10  406.33   11.95   0
  -7   7  10  340.70   15.57   0
  -7   0  10  118.75   11.47   0
   0   7  10   96.73   10.28   0
   7   0  10  300.56   20.10   0
  -7   7 -10   98.29   14.10   0
   3   5 -10  158.17   11.49   0
  -8   3  10   85.63   15.28   0
   3   5  10   82.87   13.31   0
   8  -3  10  214.15   15.58   0
   8  -3 -10   44.28   15.44   0
  -5   8  10  238.50   14.89   0
   3   5  10   52.56   14.94   0
  -5   8 -10   77.73   13.90   0
   5  -8 -10  171.80   10.84   0
  -4   8  10   81.98   14.01   0
   4   4  10   17.22   14.85   0
  -8   4 -10   57.44   16.47   0
   8  -4  10   71.98   16.52   0
   8  -4 -10   14.56   15.01   0
   4  -8 -10   47.96   10.34   0
  -4   8 -10    1.19   13.85   0
  -8   4  10  -26.35   15.15   0
   4   4 -10   98.31   15.18   0
   4   4  10    8.16   12.97   0
   8  -5  10  106.52   17.17   0
   5   3  10  126.12   16.53   0
  -3   8  10  123.93   14.13   0
  -8   5  10   89.37   15.70   0
  -3   8 -10  184.68   11.07   0
  -8   5 -10  118.56   17.52   0
   3  -8 -10  159.62   10.29   0
   5   3  10  130.08   13.56   0
   8  -5 -10  151.80   15.58   0
   5   3 -10  119.39   11.42   0
   0   0 -11   -1.44    7.44   0
   0   0  11    5.52    8.73   0
  -1   0  11  192.81   10.73   0
   1  -1 -11 2607.76   20.90   0
   0  -1 -11  172.98    9.24   0
   1   0 -11  164.40    9.12   0
   0   1  11  191.53   10.94   0
   0   1 -11 2510.35   22.68   0
  -1   1 -11  174.33   11.86   0
  -1   1  11 2731.63   22.44   0
  -1   0 -11 2800.30   41.69   0
   1  -2 -11  353.28   10.13   0
  -1   2  11  362.23    9.29   0
   2  -1 -11 1263.56   13.35   0
   1   1  11 1361.58   25.17   0
  -1  -1  11  385.68    9.79   0
  -1   2 -11 1238.09   18.02   0
  -2   1  11 1414.57   16.68   0
   1   1 -11  326.59   10.09   0
  -2   0  11  609.47   10.88   0
   0  -2 -11  730.37   13.24   0
   0   2  11  579.39   12.99   0
  -2   2 -11  757.05   22.96   0
  -2   2 -11  691.23   23.35   0
   2   0 -11  698.21   11.94   0
   0   2 -11 1095.37   15.02   0
  -2   2  11 1254.99   15.12   0
   2  -2 -11 1158.73   13.87   0
   1   2  11  411.17   13.23   0
  -2   3 -11  427.99   11.95   0
   2  -3 -11  585.40   10.75   0
  -3   1  11  446.89   11.40   0
  -2   3  11  615.83   11.57   0
   3  -1 -11  461.09    8.89   0
  -2   3 -11  544.07   13.51   0
   1   2 -11  543.63    9.61   0
  -2  -1  11  707.98   12.87   0
   3  -2 -11  372.78    9.84   0
   2   1  11  372.98   21.05   0
  -1   3 -11  349.74   10.53   0
  -1   3  11  640.50   10.53   0
  -3   2  11  361.72    8.64   0
   2   1 -11  637.88    9.85   0
   1  -3 -11  715.87   10.55   0
   2   1  11  368.32   19.94   0
  -1   3 -11  436.25   11.36   0
  -3   3  11  238.19    7.33   0
   3   0 -11  668.05    9.79   0
   3  -3 -11  281.65    9.14   0
   0   3 -11  259.16    7.88   0
  -3   3 -11  592.24   18.58   0
   0   3  11  700.89   12.29   0
   0  -3 -11  725.05   11.20   0
  -3   3 -11  700.43   19.14   0
  -3   0  11  757.68   12.73   0
  -4   1  11  282.19    9.89   0
   3  -4 -11   65.43    5.62   0
   1   3  11  232.67    9.22   0
   1   3 -11   50.27    8.06   0
   4  -1 -11  246.15    9.04   0
  -3   4  11  159.05    8.57   0
  -3   4 -11  249.95    9.57   0
  -3   4 -11  239.24   10.79   0
   2   2 -11  387.11    9.81   0
  -2   4 -11  777.92   13.07   0
  -4   2  11  871.55   12.42   0
  -2   4  11  423.00    8.57   0
  -2   4 -11  941.70   13.93   0
   4  -2 -11  826.11   10.31   0
   2   2  11  736.53   14.56   0
   2  -4 -11  368.47    7.89   0
   4  -3 -11 1570.52   14.39   0
   3   1  11 1386.57   29.64   0
   3   1  11 1504.08   33.69   0
  -3  -1  11  419.24   11.04   0
  -1   4 -11 1871.04   15.96   0
  -4   3  11 1407.32   13.23   0
  -1   4  11  396.73   10.10   0
   3   1 -11  376.28    9.98   0
   1  -4 -11  439.18   10.03   0
  -1   4 -11 1404.64   14.22   0
   0   4 -11   64.90    7.09   0
  -4   0  11   12.57   10.56   0
  -4   4 -11   32.19    9.06   0
   0   4  11   34.44    8.98   0
   0  -4 -11   37.17    6.71   0
   4   0 -11   33.45    9.68   0
   4  -4 -11   77.42    6.81   0
  -4   4  11   70.05    7.18   0
  -4   5  11  276.81   10.64   0
   1   4 -11  255.99   10.98   0
   5  -1 -11  539.31   11.84   0
   1   4  11  477.14   11.64   0
  -5   1  11  474.20   10.14   0
  -4   5 -11  554.65   12.84   0
   4  -5 -11  251.87    7.99   0
   2   3  11  540.23   12.51   0
  -5   2  11  554.22   10.41   0
   5  -2 -11  489.59   11.72   0
  -3   5  11   53.69    9.53   0
  -3   5 -11  531.01   12.37   0
  -3   5 -11  457.56   10.08   0
   2   3 -11   53.66    9.82   0
   3  -5 -11   54.20    6.84   0
   3   2 -11  253.93   10.89   0
  -2   5 -11  215.63   10.36   0
   2  -5 -11  266.14    7.95   0
   5  -3 -11  235.32    8.00   0
   3   2  11  188.05   14.22   0
  -2   5 -11  244.32    8.26   0
  -5   3  11  193.17    8.41   0
  -2   5  11  200.11    7.79   0
   3   2  11  174.61   10.45   0
  -1   5  11 2044.66   17.40   0
  -1   5 -11  487.64    9.65   0
   4   1  11  497.17   18.68   0
   5  -4 -11  517.83    9.27   0
   1  -5 -11 2082.84   15.99   0
   4   1  11  456.75   16.38   0
   4   1 -11 1870.17   16.44   0
  -5   4 -11 1839.80   29.06   0
  -4  -1  11 2165.45   18.15   0
  -1   5 -11  622.26   12.56   0
  -5   4  11  482.05    9.75   0
  -5   0  11  119.85    7.90   0
   5  -5 -11 1536.08   14.81   0
   0   5  11  115.00    9.28   0
  -5   5 -11  106.97   11.63   0
   0   5 -11 1901.03   17.31   0
   0   5 -11 1453.32   15.53   0
   5   0 -11  102.23    7.38   0
  -5   5  11 1551.52   15.41   0
   1   5 -11  620.14   14.25   0
  -5   6 -11  116.05   11.48   0
   6  -1 -11  101.48   11.39   0
   5  -6 -11  640.39   13.69   0
  -6   1  11  137.98   12.05   0
   1   5  11  116.29    7.16   0
  -5   6  11  577.46   13.29   0
   2   4 -11  819.73   11.16   0
  -6   2  11  537.20   10.33   0
   6  -2 -11  586.11   12.18   0
  -4   6  11  871.77   12.97   0
   2   4  11  505.92   12.14   0
  -4   6 -11  581.21   10.96   0
   4  -6 -11  858.04   11.05   0
  -6   3  11  232.14    8.61   0
  -3   6 -11  231.45    8.11   0
   3   3  11  217.20   10.64   0
   3   3 -11  475.42   11.94   0
  -3   6  11  406.60   11.14   0
   6  -3 -11  236.54   10.60   0
  -3   6 -11  266.53   10.66   0
   3  -6 -11  517.39    9.42   0
   3   3  11  242.08   11.81   0
   4   2 -11  353.52   11.21   0
  -2   6 -11  325.83   11.09   0
   4   2  11  328.75   11.94   0
   6  -4 -11  341.61    8.58   0
  -2   6  11  348.11    8.69   0
   4   2  11  360.29   14.21   0
   2  -6 -11  374.41    8.69   0
  -6   4 -11  299.47   18.78   0
  -6   4  11  362.32    9.08   0
  -2   6 -11  367.94   11.42   0
   5   1 -11   56.41    8.60   0
  -6   5 -11   58.58   11.07   0
   6  -5 -11  196.84   12.11   0
  -1   6 -11  244.17   11.98   0
  -6   5  11  216.93    8.33   0
   5   1  11  220.79   14.20   0
  -5  -1  11   87.85   11.98   0
   5   1  11  234.09   16.23   0
  -1   6  11   77.21   10.37   0
  -1   6 -11  193.91    9.17   0
   0   6 -11  619.93   11.95   0
   6   0 -11  305.42   13.52   0
   6   0  11  512.97   20.56   0
  -6   6  11  487.55   11.22   0
   6  -6 -11  560.30   13.53   0
  -6   6 -11  313.59   13.30   0
   0   6 -11  494.40   13.99   0
  -6   0  11  387.29   14.22   0
   6   0  11  501.29   20.73   0
   0   6  11  348.12   12.54   0
  -6   7  11   17.25   13.39   0
   6  -7 -11   42.80   10.14   0
   7  -1 -11   54.94   13.69   0
   7  -1  11   34.11   16.73   0
   1   6 -11   63.67   14.58   0
  -6   7 -11   37.26    9.85   0
   1   6 -11   28.51   13.77   0
   7  -1  11   31.69   18.82   0
  -7   1  11   37.78   11.15   0
   1   6  11   69.39   12.24   0
  -7   2  11   77.22    9.52   0
   7  -2 -11   94.83   12.85   0
   5  -7 -11   11.83   11.59   0
  -5   7  11   32.63   11.66   0
   2   5  11  102.71   11.42   0
   2   5 -11    6.38   12.33   0
  -5   7 -11   97.98    8.56   0
   3   4  11   90.30    9.68   0
   7  -3 -11  123.82   12.75   0
   4  -7 -11  564.34   13.62   0
  -4   7  11  432.92   10.53   0
  -4   7 -11  136.05   11.87   0
  -7   3  11  107.30   13.15   0
   3   4  11  107.84   11.51   0
   3   4 -11  551.21   14.52   0
  -7   4  11  224.69   13.25   0
  -3   7 -11  200.45   12.39   0
  -3   7  11    6.61   11.44   0
   7  -4 -11  193.25    9.46   0
   3  -7 -11    5.00    8.31   0
   4   3  11  194.36   14.17   0
  -3   7 -11  229.73   12.74   0
   4   3 -11   17.43   12.31   0
   4   3  11  185.93   11.95   0
  -7   5  11   48.65   12.33   0
  -2   7 -11   21.53    8.25   0
  -2   7 -11   21.79   11.49   0
  -7   5 -11   46.84   14.11   0
  -2   7  11   74.27   11.67   0
   5   2 -11   39.57   12.46   0
   5   2  11   39.59   13.13   0
   7  -5 -11    1.48   12.14   0
   5   2  11   35.27   10.90   0
   2  -7 -11   62.90   11.88   0
  -7   6 -11   44.89   16.04   0
  -7   6  11  213.58   14.25   0
  -1   7  11   41.97    8.16   0
  -1   7 -11  292.07   12.06   0
   6   1  11  211.46   16.15   0
   7  -6 -11  234.74   14.09   0
  -1   7 -11  234.67   11.40   0
   6   1 -11   33.96   10.61   0
   6   1  11  225.07   18.44   0
   0   0  12 1065.70   18.42   0
   0   0 -12  749.49   15.37   0
   0  -1 -12  360.06   10.99   0
   1  -1 -12   55.46    7.89   0
   1   0 -12  360.94   10.29   0
  -1   0  12  432.16   12.24   0
  -1   0 -12   57.36   11.43   0
   0   1 -12   47.13    8.25   0
   0   1  12  411.91   13.23   0
  -1   1 -12  370.27   14.09   0
  -1   1  12   82.41    9.56   0
  -1  -1  12 2345.07   20.92   0
   1  -2 -12 2265.00   19.05   0
   1   1  12 2004.63   31.53   0
  -1   2 -12 1776.23   21.06   0
   1   1 -12 2198.98   18.87   0
   2  -1 -12 1889.52   16.84   0
  -2   1  12 1885.74   17.36   0
  -1   2  12 2172.08   20.18   0
   2  -2 -12  270.07    9.17   0
   0   2  12  769.06   14.37   0
   0  -2 -12  869.15   14.10   0
  -2   0  12  809.19   13.64   0
   2   0 -12  787.25   12.23   0
  -2   2 -12  793.93   33.32   0
   0   2 -12  240.52    9.78   0
  -2   2  12  261.95   10.08   0
  -2   3  12   33.83    7.72   0
  -3   1  12 1425.85   14.25   0
   1   2  12 1394.34   19.40   0
  -2   3 -12 1099.46   17.62   0
   2  -3 -12   55.93    7.36   0
   3  -1 -12 1293.60   13.76   0
   1   2 -12   49.34    7.95   0
  -2   3 -12 1390.45   19.53   0
   3  -2 -12 2099.59   15.54   0
  -2  -1  12  421.77   11.26   0
  -1   3  12  357.96    8.77   0
   2   1 -12  421.29   10.07   0
  -3   2  12 2237.45   17.22   0
   1  -3 -12  457.74   10.24   0
  -1   3 -12 2618.63   21.93   0
  -1   3 -12 1955.23   19.43   0
   0  -3 -12  121.55    8.23   0
   0   3 -12  212.96    9.11   0
   0   3  12  115.56    8.45   0
  -3   3 -12  112.38   13.90   0
   3  -3 -12  223.44    8.66   0
   3   0 -12   99.10    6.21   0
  -3   0  12  152.46    9.40   0
  -3   3  12  204.91    9.00   0
  -3   3 -12  100.38   15.05   0
  -4   1  12  152.81    8.46   0
   1   3  12  163.39   10.10   0
   3  -4 -12  172.53    9.62   0
   4  -1 -12  128.05    7.47   0
  -3   4  12  172.80   10.22   0
  -3   4 -12  120.00    9.85   0
   1   3 -12  170.33   10.51   0
  -3   4 -12  133.89   10.02   0
  -2   4 -12   18.82    8.70   0
   2  -4 -12  702.27   12.41   0
   2   2  12    9.02    9.38   0
  -2   4 -12   21.68    8.62   0
  -4   2  12   19.62   10.17   0
   4  -2 -12   17.13    9.44   0
  -2   4  12  652.39   10.62   0
   2   2 -12  606.46   10.44   0
   2   2  12    9.33   10.02   0
  -1   4  12  212.26   10.48   0
  -4   3  12  148.40    8.09   0
  -1   4 -12  150.43   10.21   0
  -1   4 -12  207.40   10.96   0
   1  -4 -12  225.34   10.21   0
  -3  -1  12  234.34   11.79   0
   3   1 -12  182.95   10.63   0
   4  -3 -12  170.73    9.90   0
   4   0 -12 1186.09   14.33   0
   0   4  12 1156.45   15.16   0
  -4   4 -12 1219.87   23.16   0
   0   4 -12  652.31   12.70   0
  -4   4 -12 1055.87   22.05   0
  -4   4  12  718.25   12.78   0
  -4   0  12 1297.77   15.59   0
   4  -4 -12  657.23   12.06   0
   1   4  12   22.69    9.03   0
   5  -1 -12    6.94    6.81   0
  -4   5 -12   18.52    8.52   0
   1   4 -12   74.95    9.73   0
  -4   5  12   66.65    7.18   0
   4  -5 -12   55.30    9.33   0
  -5   1  12   19.10    7.29   0
  -4   5 -12   12.34    8.53   0
   5  -2 -12  933.13   11.25   0
   2   3  12  821.31   14.95   0
  -5   2  12  919.93   13.95   0
   2   3 -12  546.47    9.97   0
  -3   5 -12  914.76   14.96   0
  -3   5 -12  969.29   15.20   0
   3  -5 -12  634.99   11.72   0
  -3   5  12  473.51    9.45   0
   3   2 -12  738.33   12.84   0
  -2   5 -12 1047.33   14.68   0
   3   2  12  847.49   19.47   0
  -5   3  12  905.93   13.75   0
   2  -5 -12  752.71   10.66   0
  -2   5 -12  851.80   12.27   0
   5  -3 -12  925.11   11.22   0
  -2   5  12  700.21   10.59   0
   3   2  12  816.00   18.51   0
  -1   5  12   90.20    7.35   0
  -1   5 -12   70.30    9.92   0
   1  -5 -12  103.70    7.11   0
  -4  -1  12  114.54   11.05   0
   4   1 -12   77.06    7.30   0
  -5   4  12   82.46   10.13   0
  -1   5 -12   55.69    9.60   0
   5  -4 -12   63.98    6.84   0
  -5   0  12   57.56   10.52   0
   5   0 -12   47.85    9.85   0
   0   5  12   40.22    9.11   0
   0   5 -12  150.96   10.15   0
   0   5 -12  173.03   11.03   0
  -5   5 -12   45.82   11.02   0
   5  -5 -12  133.08    7.45   0
  -5   5  12  144.96   10.30   0
  -6   1  12  196.32   13.34   0
   1   5  12  179.10    8.95   0
  -5   6 -12  226.70   12.34   0
   1   5 -12  335.31   10.28   0
  -5   6  12  348.61   13.25   0
   5  -6 -12  387.82   12.84   0
   1   5 -12  427.98   11.50   0
   6  -1 -12  209.08    9.64   0
  -4   6 -12   19.28   10.72   0
   6  -2 -12   26.95   11.73   0
   4  -6 -12  205.66   11.92   0
  -4   6  12  193.88    9.33   0
   2   4 -12  187.60   12.70   0
  -6   2  12   23.97   12.78   0
  -4   6 -12   14.82   10.79   0
   2   4  12   33.12   10.71   0
  -6   3  12  856.19   14.84   0
  -3   6  12  374.75   12.45   0
  -3   6 -12  834.15   15.32   0
   3  -6 -12  542.32   13.07   0
   6  -3 -12  853.86   13.82   0
  -3   6 -12  887.91   13.16   0
   3   3 -12  515.03   13.98   0
   3   3  12  688.28   17.08   0
   3   3  12  815.60   17.29   0
  -2   6  12   56.01    8.27   0
   4   2  12  118.90   11.91   0
   2  -6 -12   64.18   11.28   0
  -6   4  12  153.19   12.47   0
   4   2 -12   81.74   11.88   0
  -2   6 -12  142.65   11.99   0
   4   2  12  142.51   14.35   0
  -2   6 -12  164.77   12.09   0
   6  -4 -12  135.69   12.07   0
  -1   6 -12  294.88   10.33   0
  -1   6  12  317.24   12.48   0
   5   1  12  345.31   22.95   0
  -1   6 -12  261.12    9.64   0
   5   1  12  318.10   19.50   0
  -6   5  12  328.59   10.17   0
  -5  -1  12  317.69   10.80   0
   5   1 -12  253.42   12.87   0
  -6   5 -12  222.60   18.38   0
   6  -5 -12  281.54    9.54   0
   0   6  12   38.16    8.35   0
  -6   0  12   55.03    9.34   0
   0   6 -12  249.60   10.14   0
   0   6 -12  301.97   10.83   0
   6  -6 -12  278.18    9.60   0
   6   0 -12   40.85   12.44   0
  -6   6  12  262.02   13.03   0
  -6   6 -12   62.18   11.52   0
  -7   1  12   91.93   15.44   0
   1   6  12   95.78   10.25   0
  -6   7 -12   86.06   13.89   0
   6  -7 -12  189.06   10.71   0
  -5   7  12  123.26   13.81   0
   5  -7 -12  175.41   10.70   0
  -5   7 -12   82.77   13.40   0
   2   5  12   56.81   11.45   0
   7  -2 -12    9.26   14.05   0
  -7   2  12   76.56    9.50   0
   2   5 -12  197.96   14.29   0
   2   5  12   87.05   13.59   0
   3   4 -12  289.22   13.98   0
   4  -7 -12  363.43   12.91   0
  -4   7  12  306.00   10.62   0
  -4   7 -12    2.57   11.33   0
   3   4  12    5.30   10.70   0
   7  -3 -12    9.58   12.00   0
   3   4  12  -10.76   12.40   0
  -4   7 -12   -8.62   11.11   0
  -7   3  12   -5.56   12.64   0
   3  -7 -12  109.30    8.89   0
  -3   7  12   68.08    8.84   0
   4   3 -12   97.17    9.36   0
  -3   7 -12  145.89    9.09   0
  -7   4  12  135.96   13.12   0
  -3   7 -12  139.57    9.36   0
   4   3  12  108.22   14.22   0
   4   3  12  131.71   14.03   0
   7  -4 -12  165.86   12.68   0
   2  -7 -12  106.65   13.25   0
  -7   5  12   66.11    9.17   0
   7  -5 -12   49.41   10.48   0
   5   2  12   70.06   12.64   0
  -7   5 -12   78.13   23.50   0
   5   2 -12   87.35   10.79   0
  -2   7 -12   52.39   13.52   0
   5   2  12   79.79   13.58   0
  -2   7  12  104.34   13.18   0
  -2   7 -12   52.27   10.39   0
  -1   7 -12   76.24   10.86   0
  -7   6  12   70.18   10.48   0
   6   1  12   69.39   16.38   0
  -1   7  12  210.45   11.00   0
   6   1  12   64.52   20.79   0
  -1   7 -12   47.31   10.67   0
   7  -6 -12   35.07   10.61   0
   0   0  13    0.79   10.51   0
   0   0 -13   -1.86    8.23   0
  -1   0 -13  240.38   19.17   0
  -1   1 -13  752.80   18.54   0
   1   0 -13  717.15   12.65   0
   1  -1 -13  218.00    9.12   0
   0  -1 -13  769.26   14.04   0
   0   1 -13  215.09    9.54   0
  -1   0  13  720.49   14.00   0
   0   1  13  738.02   16.13   0
  -1   1  13  240.79   11.04   0
   1  -2 -13   26.45    7.16   0
  -1   2 -13  542.04   14.21   0
  -1  -1  13   31.44    8.74   0
  -1   2 -13  707.71   14.43   0
   1   1  13  574.29   21.00   0
   2  -1 -13  565.78   11.12   0
  -2   1  13  578.40   12.39   0
  -1   2  13   29.53    8.15   0
   1   1 -13   24.11    7.53   0
  -2   0  13  485.47   10.12   0
   0   2  13  463.21   12.52   0
  -2   2  13 1176.81   13.82   0
   2  -2 -13 1164.62   12.72   0
   0  -2 -13  531.45   11.94   0
   2   0 -13  464.55    9.14   0
   0   2 -13 1066.42   14.77   0
  -2   3 -13  118.40   10.29   0
  -3   1  13  155.57   10.33   0
  -2   3  13  198.09    8.31   0
   1   2  13  158.40   12.58   0
   2  -3 -13  249.54   10.38   0
  -2   3 -13  144.82   12.02   0
   1   2 -13  248.90   10.73   0
   3  -1 -13  149.70    9.83   0
   2   1 -13  802.58   13.33   0
   3  -2 -13  794.39   13.01   0
  -3   2  13  840.26   11.56   0
  -1   3 -13  723.20   14.20   0
  -1   3 -13  941.87   15.49   0
   1  -3 -13  891.17   14.11   0
  -2  -1  13  987.12   14.89   0
  -1   3  13  888.39   14.97   0
  -3   0  13  457.68   10.44   0
   0   3  13  424.13   12.56   0
   3  -3 -13  719.51   12.45   0
  -3   3  13  771.15   11.76   0
   3   0 -13  404.19   11.30   0
   0   3 -13  673.99   13.14   0
   0  -3 -13  472.78   12.15   0
  -3   4 -13  818.42   16.20   0
  -4   1  13 1028.48   14.64   0
   1   3 -13    8.62    9.38   0
  -3   4  13    8.32    6.74   0
   4  -1 -13  836.17   13.13   0
  -3   4 -13  706.99   15.95   0
   1   3  13  887.48   15.73   0
   3  -4 -13   18.16    8.65   0
   2  -4 -13  579.57   11.81   0
   4  -2 -13  256.03    8.21   0
  -2   4  13  556.16   12.44   0
   2   2  13  274.35   15.14   0
  -2   4 -13  255.54   11.03   0
   2   2  13  282.91   15.50   0
   2   2 -13  531.33   12.08   0
  -4   2  13  296.08    9.16   0
  -2   4 -13  305.26   11.26   0
   1  -4 -13 2082.25   18.39   0
  -4   3  13  242.81    8.59   0
  -3  -1  13 2239.08   19.11   0
  -1   4  13 1963.72   18.18   0
   4  -3 -13  283.04   10.42   0
  -1   4 -13  251.96   10.79   0
   3   1 -13 1814.82   16.71   0
  -1   4 -13  312.23    9.16   0
  -4   0  13  271.37   11.84   0
   0   4 -13   42.12    9.64   0
  -4   4 -13  232.32   20.09   0
  -4   4  13   66.12    9.78   0
   0   4  13  231.25   10.83   0
   4  -4 -13   50.63    9.13   0
  -4   4 -13  201.10   20.96   0
   4   0 -13  215.84    8.17   0
  -5   1  13   48.79    7.78   0
   4  -5 -13 1204.58   12.73   0
   5  -1 -13   60.93    9.77   0
   1   4  13   49.89    9.49   0
  -4   5  13 1131.58   14.81   0
  -4   5 -13   48.98    9.17   0
  -4   5 -13   56.54    9.22   0
   1   4 -13 1132.76   12.96   0
   2   3 -13    5.30    9.73   0
   5  -2 -13  157.47    7.58   0
  -3   5 -13  130.69    9.95   0
  -5   2  13  163.63   11.12   0
   2   3  13  175.63   10.71   0
  -3   5  13    0.61    6.59   0
   3  -5 -13   -5.04    6.43   0
  -3   5 -13  158.78   10.07   0
   2   3  13  174.12   11.46   0
   3   2 -13  343.92    8.83   0
  -2   5 -13  377.92   11.60   0
   5  -3 -13  369.61    8.97   0
   3   2  13  364.78   17.72   0
  -2   5 -13  452.85   12.03   0
  -5   3  13  339.93   11.98   0
  -2   5  13  345.96   11.35   0
   2  -5 -13  417.13   10.98   0
   3   2  13  342.63   16.05   0
  -1   5  13  129.89   10.17   0
  -1   5 -13  407.87   11.86   0
   1  -5 -13  194.40   10.33   0
  -1   5 -13  514.69   12.77   0
   4   1 -13  150.73    7.70   0
  -4  -1  13  139.47    8.51   0
  -5   4  13  439.49   11.83   0
   5  -4 -13  472.30   11.36   0
   5   0 -13  251.43   12.89   0
   5  -5 -13   53.29   11.26   0
  -5   5 -13  251.26   18.15   0
   0   5 -13   58.69    9.10   0
   0   5 -13   38.24   11.96   0
  -5   0  13  268.21   13.62   0
  -5   5 -13  215.17   15.49   0
  -5   5  13   34.94   12.02   0
   0   5  13  207.85   12.32   0
  -5   6 -13  149.94   14.67   0
   1   5  13  146.63   12.08   0
   1   5 -13  263.54   14.81   0
   5  -6 -13  251.73    9.59   0
   1   5 -13  248.36   13.30   0
  -5   6  13  251.78   13.21   0
   6  -1 -13  177.56    9.54   0
  -6   1  13  129.24   10.07   0
  -5   6 -13  196.04   14.97   0
   2   4  13  505.19   15.61   0
   2   4 -13  435.25   11.00   0
  -6   2  13  556.05   15.03   0
  -4   6  13  392.87   10.38   0
  -4   6 -13  488.84   14.13   0
   6  -2 -13  508.63   10.97   0
  -4   6 -13  542.51   14.32   0
   4  -6 -13  475.33   10.48   0
   2   4  13  487.06   14.41   0
   3   3  13  323.93   18.19   0
  -3   6  13   29.95    8.58   0
   3   3  13  320.47   13.93   0
  -3   6 -13  408.52   13.51   0
   3  -6 -13   73.55   11.53   0
  -3   6 -13  338.78   13.39   0
   3   3 -13   87.97   12.24   0
   6  -3 -13  389.78   13.40   0
  -6   3  13  361.41   14.07   0
   2  -6 -13   21.91   10.98   0
  -2   6 -13   31.87   11.53   0
   4   2  13   59.13   14.11   0
   6  -4 -13   30.88   11.73   0
   4   2  13   54.16   18.00   0
  -2   6  13    8.50    8.10   0
  -2   6 -13   30.44    8.15   0
  -6   4  13   60.84   12.44   0
   4   2 -13   21.31   11.81   0
  -5  -1  13   23.51   12.91   0
   5   1 -13    2.04   12.09   0
  -1   6 -13   44.48   12.07   0
   6  -5 -13   30.59   11.77   0
  -6   5  13   37.49   12.46   0
  -1   6  13    8.83    8.02   0
  -1   6 -13   45.61   12.37   0
   0   6 -13  104.95   10.83   0
   0   6  13  227.42   14.66   0
  -6   6 -13  215.02   18.08   0
  -6   6  13  116.58   14.54   0
  -6   6 -13  241.49   18.58   0
  -6   0  13  219.25   12.10   0
   6  -6 -13   89.85   14.44   0
   6   0 -13  246.33   11.46   0
   0   6 -13  115.40   15.71   0
   2   5  13   41.33   14.62   0
  -7   2  13   40.50   10.92   0
   5  -7 -13  183.37   10.56   0
  -4   7 -13  691.78   14.38   0
  -7   3  13  656.36   14.04   0
  -4   7 -13  706.83   17.00   0
   3   4  13  602.65   19.28   0
   3   4 -13   57.34   15.57   0
   7  -3 -13  706.34   17.18   0
   4  -7 -13  111.17   10.24   0
  -4   7  13  139.43   14.24   0
   3   4  13  591.96   17.44   0
   4   3  13  135.34   16.97   0
   4   3 -13  290.14   11.99   0
  -3   7 -13  126.01   14.60   0
  -3   7  13  374.46   15.15   0
   7  -4 -13  123.06   14.85   0
  -3   7 -13  125.23   14.50   0
  -7   4  13  148.15   11.33   0
   3  -7 -13  378.60   14.86   0
   4   3  13  163.03   19.92   0
   2  -7 -13  111.17   10.30   0
   5   2  13  101.58   21.59   0
  -2   7  13  138.10   10.45   0
  -2   7 -13  102.85   10.56   0
   0   0  14   -0.70    8.46   0
   0   0 -14    4.05    6.50   0
   0   1  14    1.74   10.18   0
   1  -1 -14 1190.03   15.03   0
  -1   1 -14    4.74    9.51   0
  -1   0  14    0.60    8.33   0
  -1   1  14 1331.32   17.56   0
   1   0 -14    0.64    7.07   0
   0  -1 -14    2.06    6.75   0
   0   1 -14 1180.87   16.33   0
  -2   1  14  732.51   14.77   0
  -1   2 -14  828.12   18.21   0
  -1   2  14  463.85   13.22   0
   2  -1 -14  677.83   12.82   0
  -1   2 -14  635.60   16.65   0
   1  -2 -14  547.57   12.27   0
   1   1  14  705.59   25.25   0
   1   1 -14  529.97   10.60   0
   0   2  14  328.82   13.01   0
  -2   0  14  355.96   12.52   0
   2  -2 -14 1261.27   15.06   0
   2   0 -14  419.80   11.71   0
   0   2 -14 1149.09   16.09   0
   0  -2 -14  439.92   13.88   0
  -2   2  14 1267.53   14.98   0
   3  -1 -14  282.37   10.82   0
   2  -3 -14  416.32   11.06   0
  -2   3 -14  270.65   12.39   0
   1   2  14  330.90   15.71   0
  -3   1  14  363.97   12.16   0
   1   2 -14  357.91    9.05   0
  -2   3  14  433.80   12.28   0
  -2   3 -14  322.24   14.23   0
  -1   3 -14  179.69   12.51   0
[truncated: 21,330 more chars]
