# Supplementary material for: Syntheses and crystal structures of di­chlorido­bis(2,3-di­methyl­pyrazine-κN)zinc(II) and catena-poly[[di­chlorido­zinc(II)]-μ-2,3-di­methyl­pyrazine-κ2N1:N4]
Source: Acta Crystallogr E Crystallogr Commun. 2025 Jul 17;81(Pt 8):694–8. doi: 10.1107/S205698902500619X (PMC12326493; doi:10.1107/S205698902500619X)
Supplement: Supplementary file 2 [file e-81-00694-1sup2.hkl]

data_1                                                                          
_shelx_title ' ZnCl2-bis(2,3-dimethylpyrazine)at 220 K in C2/c (GB518)'         
_shelx_refln_list_code          4                                               
_shelx_F_calc_maximum      194.76                                               
_exptl_crystal_F_000       720.00                                               
_reflns_d_resolution_high  0.7543                                               
                                                                                
loop_                                                                           
 _space_group_symop_operation_xyz                                               
 'x, y, z'                                                                      
 '-x, y, -z+1/2'                                                                
 'x+1/2, y+1/2, z'                                                              
 '-x+1/2, y+1/2, -z+1/2'                                                        
 '-x, -y, -z'                                                                   
 'x, -y, z-1/2'                                                                 
 '-x+1/2, -y+1/2, -z'                                                           
 'x+1/2, -y+1/2, z-1/2'                                                         
                                                                                
_cell_length_a     6.9984                                                       
_cell_length_b    12.0864                                                       
_cell_length_c    17.8220                                                       
_cell_angle_alpha  90.000                                                       
_cell_angle_beta   94.773                                                       
_cell_angle_gamma  90.000                                                       
                                                                                
_shelx_F_squared_multiplier     1.000                                           
                                                                                
loop_                                                                           
 _refln_index_h                                                                 
 _refln_index_k                                                                 
 _refln_index_l                                                                 
 _refln_F_squared_calc                                                          
 _refln_F_squared_meas                                                          
 _refln_F_squared_sigma                                                         
 _refln_observed_status                                                         
   2   0   0        114.43        176.59        29.26 o                         
   4   0   0      11905.71      11507.23       347.67 o                         
   6   0   0        770.04        763.02        25.81 o                         
   8   0   0       3856.00       4066.45        49.87 o                         
   1   1   0      30363.42      31525.08       398.61 o                         
   3   1   0       7022.15       7068.86        36.65 o                         
   5   1   0        508.76        447.66        16.13 o                         
   7   1   0       2553.80       2716.97        55.69 o                         
   9   1   0        160.85        105.36        23.84 o                         
   0   2   0      11179.13       9525.33       108.51 o                         
   2   2   0       2164.78       2036.42        26.70 o                         
   4   2   0       4090.09       3914.04        29.25 o                         
   6   2   0       1259.37       1282.88        24.73 o                         
   8   2   0          0.07         15.84        17.02 o                         
   1   3   0      10101.51       9161.02       131.53 o                         
   3   3   0        378.83        260.88        14.37 o                         
   5   3   0       2880.67       2987.10        30.92 o                         
   7   3   0         48.16         52.59        17.15 o                         
   9   3   0        402.54        290.63        24.18 o                         
   0   4   0       1094.83       1039.93       116.18 o                         
   2   4   0      11991.49      11815.77        61.58 o                         
   4   4   0       2212.36       2121.38        26.93 o                         
   6   4   0       2897.17       2871.89        20.38 o                         
   8   4   0        228.90        226.55        19.50 o                         
   1   5   0       6691.85       6381.12        88.15 o                         
   3   5   0       3104.02       2894.49        25.36 o                         
   5   5   0        451.15        446.12        15.56 o                         
   7   5   0       2490.87       2555.22        79.82 o                         
   0   6   0       2417.88       2443.97        37.23 o                         
   2   6   0        415.41        380.49        14.89 o                         
   4   6   0       1013.55        981.93        16.76 o                         
   6   6   0        751.33        858.96        17.85 o                         
   8   6   0          2.06         -5.22        18.62 o                         
   1   7   0         69.64         51.29        13.87 o                         
   3   7   0         12.89         19.80        13.39 o                         
   5   7   0          8.57         15.35        13.01 o                         
   7   7   0          7.64         20.47        12.63 o                         
   0   8   0        452.96        449.25        18.72 o                         
   2   8   0       5632.22       5997.70        75.96 o                         
   4   8   0        871.41        921.81        17.88 o                         
   6   8   0       1263.30       1427.43        30.21 o                         
   8   8   0        201.85        143.38        36.62 o                         
   1   9   0       3068.52       3090.21        25.87 o                         
   3   9   0         14.84         36.76        12.65 o                         
   5   9   0       2432.46       2604.73        47.21 o                         
   7   9   0         43.27         62.05        18.80 o                         
   0  10   0       5844.87       5590.94       190.53 o                         
   2  10   0        127.17        155.32        13.23 o                         
   4  10   0        634.76        707.51        32.32 o                         
   6  10   0         22.16         30.73        21.10 o                         
   1  11   0        536.99        524.72        15.52 o                         
   3  11   0          6.81         19.40        13.01 o                         
   5  11   0         37.38         71.99        16.78 o                         
   0  12   0       1651.18       1809.23        34.87 o                         
   2  12   0        175.50        165.33        18.13 o                         
   4  12   0       1623.47       1619.87        48.02 o                         
   6  12   0          9.96         26.10        21.69 o                         
   1  13   0       1141.16       1223.77        49.72 o                         
   3  13   0        890.37        946.40        22.28 o                         
   5  13   0        308.14        237.87        23.24 o                         
   0  14   0        610.82        546.36        29.09 o                         
   2  14   0       1645.40       1833.39        59.80 o                         
   4  14   0         41.21         53.10        18.11 o                         
   1  15   0        326.79        302.80        27.48 o                         
   3  15   0          2.10          8.82        21.55 o                         
  -9   1   1        938.26        772.40        28.11 o                         
  -7   1   1          4.89         16.89        20.00 o                         
  -5   1   1       6844.63       7160.30       102.91 o                         
  -3   1   1       1498.95       1424.67        25.96 o                         
  -1   1   1       8663.31       7748.84        65.79 o                         
   1   1   1         54.74        273.93        31.09 o                         
   3   1   1       4449.61       4116.00        65.40 o                         
   5   1   1        343.33        359.25        15.47 o                         
   7   1   1        213.18        266.58        18.36 o                         
   9   1   1        248.79        185.57        41.54 o                         
  -8   2   1       1254.27       1270.32        20.99 o                         
  -6   2   1        769.18        777.31        14.59 o                         
  -4   2   1      15721.73      16470.77       343.01 o                         
  -2   2   1       3437.79       2943.98        31.29 o                         
   0   2   1      17382.53      16132.88       186.08 o                         
   2   2   1        422.93        386.40        19.44 o                         
   4   2   1       6109.50       6012.93        54.53 o                         
   6   2   1        387.42        411.84        15.57 o                         
   8   2   1       1140.05       1175.40        29.50 o                         
  -9   3   1        150.68        101.14        27.22 o                         
  -7   3   1       1678.49       1820.85        19.77 o                         
  -5   3   1       1058.92       1001.27        16.31 o                         
  -3   3   1      13374.45      13633.72       169.80 o                         
  -1   3   1        262.17        208.38        18.36 o                         
   1   3   1       3076.98       2429.95        42.19 o                         
   3   3   1       6969.71       6753.53        82.08 o                         
   5   3   1        454.48        431.79        12.74 o                         
   7   3   1       1397.58       1493.72        19.52 o                         
   9   3   1        194.76        182.86        38.31 o                         
  -8   4   1          0.96          2.15        19.32 o                         
  -6   4   1        790.59        825.60        23.14 o                         
  -4   4   1        190.74        171.63        12.56 o                         
  -2   4   1       7267.01       6869.60        39.45 o                         
   0   4   1       2378.95       2176.85        28.01 o                         
   2   4   1       6125.28       5482.96        64.45 o                         
   4   4   1       1998.20       1915.66        24.66 o                         
   6   4   1       2545.83       2676.19        52.00 o                         
   8   4   1         71.64         17.29        21.91 o                         
  -7   5   1         59.67         32.81        15.79 o                         
  -5   5   1         83.05        108.23        10.86 o                         
  -3   5   1       2662.10       2654.02        24.19 o                         
  -1   5   1        811.47        739.76        17.66 o                         
   1   5   1       2609.10       2512.30        37.57 o                         
   3   5   1        549.23        565.59        15.55 o                         
   5   5   1       1300.47       1239.51        18.84 o                         
   7   5   1        193.36        187.08        19.61 o                         
  -8   6   1         14.68         42.40        22.13 o                         
  -6   6   1       1904.89       2130.47        62.02 o                         
  -4   6   1        780.73        809.78        16.28 o                         
  -2   6   1      16193.55      16613.57       125.37 o                         
   0   6   1        623.83        575.28        15.59 o                         
   2   6   1      20003.83      20572.81        96.23 o                         
   4   6   1       1122.26       1159.19        18.11 o                         
   6   6   1       3976.70       4382.47        76.20 o                         
   8   6   1         71.28         59.33        20.58 o                         
  -7   7   1         57.44         77.82        14.61 o                         
  -5   7   1       1081.95       1069.60        22.98 o                         
  -3   7   1       9415.95       9689.49        89.79 o                         
  -1   7   1       3330.61       3451.23        28.28 o                         
   1   7   1       4771.83       4247.07        50.27 o                         
   3   7   1       2885.21       2913.60        67.15 o                         
   5   7   1       5633.88       5807.60        94.19 o                         
   7   7   1        861.54        891.48        19.42 o                         
  -8   8   1          9.23         29.43        34.23 o                         
  -6   8   1          9.12          8.02        12.33 o                         
  -4   8   1       5020.84       5008.58        45.11 o                         
  -2   8   1        470.61        457.52        15.57 o                         
   0   8   1       2192.51       2019.98        34.03 o                         
   2   8   1         35.61         20.48        14.75 o                         
   4   8   1       6048.59       6293.79        49.16 o                         
   6   8   1         29.13         33.62        14.24 o                         
  -7   9   1        450.90        478.28        23.57 o                         
  -5   9   1        187.95        169.71        19.06 o                         
  -3   9   1        137.84        166.46        13.57 o                         
  -1   9   1        495.25        432.37        14.37 o                         
   1   9   1       1436.89       1448.88        19.67 o                         
   3   9   1         13.32         35.13        12.87 o                         
   5   9   1         15.79         12.67        14.67 o                         
   7   9   1         17.72         47.22        18.64 o                         
  -6  10   1        230.87        233.70        23.52 o                         
  -4  10   1         70.32         97.66        13.99 o                         
  -2  10   1        488.24        472.35        15.05 o                         
   0  10   1       3569.14       3825.53        28.99 o                         
   2  10   1        706.24        639.13        15.86 o                         
   4  10   1        662.49        704.70        17.82 o                         
   6  10   1        220.03        225.93        20.27 o                         
  -5  11   1       2071.93       2132.46        23.90 o                         
  -3  11   1        276.45        297.99        13.86 o                         
  -1  11   1       2255.74       2351.52        22.27 o                         
   1  11   1       2706.56       2655.38        27.63 o                         
   3  11   1       2197.11       2479.46        37.55 o                         
   5  11   1        746.17        694.44        18.73 o                         
  -6  12   1         43.91         46.22        22.00 o                         
  -4  12   1       1011.18       1058.83        28.22 o                         
  -2  12   1       1252.92       1312.95        28.51 o                         
   0  12   1       2183.74       2283.73        29.89 o                         
   2  12   1        807.51        905.21        19.53 o                         
   4  12   1        712.69        765.81        17.81 o                         
   6  12   1        192.43        107.14        45.18 o                         
  -5  13   1          6.14         22.44        19.84 o                         
  -3  13   1        697.70        621.48        20.29 o                         
  -1  13   1          2.58         -5.48        17.58 o                         
   1  13   1        855.47        934.14        21.32 o                         
   3  13   1        215.06        185.64        17.33 o                         
   5  13   1         53.63         34.84        22.30 o                         
  -4  14   1        475.52        390.60        26.15 o                         
  -2  14   1        234.49        279.74        23.87 o                         
   0  14   1        211.40        246.50        17.29 o                         
   2  14   1         80.20         82.81        23.48 o                         
   4  14   1        264.39        195.72        25.37 o                         
  -3  15   1        759.28        576.57        40.01 o                         
  -1  15   1        247.08        239.91        24.60 o                         
   1  15   1         55.91         66.96        21.66 o                         
   3  15   1        209.46        179.15        22.57 o                         
  -8   0   2        429.11        468.14        24.84 o                         
  -6   0   2       2116.40       2125.34       133.66 o                         
  -4   0   2        823.87        542.21        22.61 o                         
  -2   0   2       1585.65       1424.02        35.00 o                         
   0   0   2      11146.74      10095.20       220.17 o                         
   2   0   2        921.32        874.56        36.14 o                         
   4   0   2      24441.55      27259.34       249.78 o                         
   6   0   2         48.73         44.81        20.96 o                         
   8   0   2       2465.76       2364.73       182.00 o                         
  -9   1   2        396.01        360.86        20.77 o                         
  -7   1   2        740.00        848.07        41.12 o                         
  -5   1   2       3337.17       3514.85        22.54 o                         
  -3   1   2        257.32        353.91        19.04 o                         
  -1   1   2        271.53        256.60        17.58 o                         
   1   1   2      27176.11      28467.87       614.31 o                         
   3   1   2       6458.05       6403.54        47.55 o                         
   5   1   2       1789.23       1827.84        25.63 o                         
   7   1   2        639.11        703.01        18.26 o                         
   9   1   2        469.67        277.42        32.17 o                         
  -8   2   2         22.10         30.22        15.66 o                         
  -6   2   2       1051.12        992.90        16.00 o                         
  -4   2   2       1686.21       1704.79        28.26 o                         
  -2   2   2      10895.99      10101.29        77.88 o                         
   0   2   2       1529.29       1284.80        38.13 o                         
   2   2   2      12561.47      12584.41        98.46 o                         
   4   2   2          0.63          2.12        12.70 o                         
   6   2   2       1250.10       1256.67        19.83 o                         
   8   2   2         14.05          9.75        20.95 o                         
  -9   3   2        414.67        267.09        31.81 o                         
  -7   3   2        118.75        140.61        22.74 o                         
  -5   3   2       2102.36       2044.22        24.31 o                         
  -3   3   2        514.13        471.79        17.42 o                         
  -1   3   2      13348.35      12565.08        64.25 o                         
   1   3   2      20720.68      21588.78       156.24 o                         
   3   3   2       2458.29       2245.40        24.90 o                         
   5   3   2        525.36        588.38        13.67 o                         
   7   3   2        426.70        493.55        20.37 o                         
  -8   4   2        923.30        962.88        37.79 o                         
  -6   4   2       1817.30       1877.20        43.25 o                         
  -4   4   2       3375.06       3295.81        22.57 o                         
  -2   4   2      11217.40      10692.45        66.04 o                         
   0   4   2       2450.19       2053.84        29.33 o                         
   2   4   2       8516.86       7915.57        79.64 o                         
   4   4   2       2281.47       2280.37        27.76 o                         
   6   4   2       3484.48       3469.75        49.38 o                         
   8   4   2         32.04         38.65        21.85 o                         
  -7   5   2       2290.55       2575.39        23.37 o                         
  -5   5   2        172.04        177.40        12.75 o                         
  -3   5   2      24095.93      25359.42       328.49 o                         
  -1   5   2       1969.27       1860.36        23.89 o                         
   1   5   2       9953.63       9741.04        48.67 o                         
   3   5   2       2229.08       2055.13        20.86 o                         
   5   5   2      10092.26      10681.68       101.11 o                         
   7   5   2        507.90        513.22        17.40 o                         
  -8   6   2          9.84        -20.29        20.29 o                         
  -6   6   2       1478.03       1694.22        36.14 o                         
  -4   6   2        104.03        111.77        11.85 o                         
  -2   6   2       4834.49       4554.13        30.41 o                         
   0   6   2       1022.23        950.15        21.64 o                         
   2   6   2       2790.95       2659.20        26.29 o                         
   4   6   2       2963.12       2835.40        33.71 o                         
   6   6   2        660.91        740.25        17.05 o                         
   8   6   2         84.76         56.52        19.02 o                         
  -7   7   2       1669.36       1602.94        23.14 o                         
  -5   7   2        217.42        191.12        13.98 o                         
  -3   7   2        799.06        750.60        19.42 o                         
  -1   7   2        119.88        103.68        12.76 o                         
   1   7   2       2283.45       2233.85        30.95 o                         
   3   7   2          0.79          6.73        11.72 o                         
   5   7   2        162.41        131.77        12.76 o                         
   7   7   2          0.80         16.00        14.43 o                         
  -8   8   2        619.14        422.37        27.91 o                         
  -6   8   2       1068.15       1184.65        21.08 o                         
  -4   8   2       2214.07       2148.91        28.14 o                         
  -2   8   2       4233.56       4192.16        41.40 o                         
   0   8   2       2487.99       2608.19        28.75 o                         
   2   8   2       4908.74       4814.68        94.02 o                         
   4   8   2         88.95         98.58        11.53 o                         
   6   8   2       1769.35       1925.04        30.44 o                         
  -7   9   2       1268.93       1374.01        85.54 o                         
  -5   9   2       3680.86       3925.93        71.98 o                         
  -3   9   2        523.47        575.60        28.97 o                         
  -1   9   2       9084.48       9283.22       141.70 o                         
   1   9   2       1244.80       1270.41        19.84 o                         
   3   9   2       4957.00       4915.07        75.72 o                         
   5   9   2        581.95        645.26        16.44 o                         
   7   9   2        106.57         85.13        22.40 o                         
  -6  10   2        122.20        138.88        21.61 o                         
  -4  10   2       3317.27       3733.37        72.56 o                         
  -2  10   2         34.04         29.33        12.66 o                         
   0  10   2       3998.71       4121.65        91.31 o                         
   2  10   2          7.02          6.08         9.82 o                         
   4  10   2       2168.66       2360.47        24.15 o                         
   6  10   2         18.98         -0.27        19.78 o                         
  -5  11   2         21.68         17.38        15.57 o                         
  -3  11   2          2.32         12.94        14.17 o                         
  -1  11   2         18.46         28.12        11.63 o                         
   1  11   2        210.66        218.55        13.77 o                         
   3  11   2        280.74        313.50        15.92 o                         
   5  11   2         94.24         84.09        17.59 o                         
  -6  12   2         44.93          9.93        19.96 o                         
  -4  12   2        207.83        224.24        20.40 o                         
  -2  12   2         83.10        108.35        17.58 o                         
   0  12   2       1743.83       1941.09        25.45 o                         
   2  12   2          4.47          2.68        15.78 o                         
   4  12   2       1118.77       1079.82        21.36 o                         
  -5  13   2        482.99        416.55        47.06 o                         
  -3  13   2        201.08        204.95        17.30 o                         
  -1  13   2       1211.74       1365.79        22.54 o                         
   1  13   2        233.08        267.10        19.68 o                         
   3  13   2        851.38        830.52        20.23 o                         
   5  13   2        138.39         90.50        22.61 o                         
  -4  14   2        246.73        148.68        31.91 o                         
  -2  14   2        521.11        545.70        23.08 o                         
   0  14   2        141.51        118.60        15.55 o                         
   2  14   2        749.86        829.39        29.05 o                         
   4  14   2         70.54         41.90        24.36 o                         
  -3  15   2        285.60        204.84        23.04 o                         
  -1  15   2         11.94          1.20        23.55 o                         
   1  15   2        232.78        202.73        22.34 o                         
   3  15   2         51.02        105.99        33.54 o                         
  -9   1   3        707.48        623.71        23.97 o                         
  -7   1   3          3.22          6.37        15.30 o                         
  -5   1   3       7192.71       7196.27        46.54 o                         
  -3   1   3        616.31        582.28        18.44 o                         
  -1   1   3      21935.31      22234.36       316.97 o                         
   1   1   3       4892.51       4306.01        47.04 o                         
   3   1   3      13566.87      13025.75       188.99 o                         
   5   1   3          6.57         -8.63        13.73 o                         
   7   1   3       2018.90       2285.60        37.29 o                         
   9   1   3         97.48         36.63        33.04 o                         
  -8   2   3        452.05        474.82        19.23 o                         
  -6   2   3       4409.99       4305.22        87.02 o                         
  -4   2   3       4361.23       3941.95        34.14 o                         
  -2   2   3       2630.03       2318.59        34.57 o                         
   2   2   3       8283.63       7635.84       168.48 o                         
   4   2   3       8243.41       8342.96       109.41 o                         
   6   2   3        132.90        140.49        12.75 o                         
   8   2   3       2211.74       2309.06       104.59 o                         
  -9   3   3        183.99        122.51        20.29 o                         
  -7   3   3       4052.36       4343.11       109.93 o                         
  -5   3   3        862.13        847.27        24.12 o                         
  -3   3   3      16013.42      16333.77       177.21 o                         
  -1   3   3        287.37        341.92        18.45 o                         
   3   3   3        164.22        183.37        13.24 o                         
   5   3   3       1152.47       1094.68        16.84 o                         
   7   3   3        612.67        649.87        17.22 o                         
  -8   4   3         67.74         79.58        18.78 o                         
  -6   4   3       2493.46       2412.27        31.10 o                         
  -4   4   3        316.83        266.51        13.03 o                         
  -2   4   3       2381.55       2226.86        24.86 o                         
   0   4   3       2024.56       1770.38        25.46 o                         
   2   4   3       3362.23       3466.80        71.89 o                         
   4   4   3          1.60         10.32        11.57 o                         
   6   4   3          2.97         -6.67        12.76 o                         
   8   4   3          2.12          2.44        28.53 o                         
  -7   5   3          2.39         -0.54        13.20 o                         
  -5   5   3         31.47         50.04        12.22 o                         
  -3   5   3          5.11        -12.14        12.14 o                         
  -1   5   3       1565.81       1441.31        22.05 o                         
   1   5   3       1769.27       1892.11        24.66 o                         
   3   5   3       1131.08       1074.93        18.78 o                         
   5   5   3        848.64        838.64        16.15 o                         
   7   5   3        188.77        213.89        14.87 o                         
  -8   6   3       1009.18        901.91        44.12 o                         
  -6   6   3        172.45        217.04        15.82 o                         
  -4   6   3       1402.02       1382.35        20.86 o                         
  -2   6   3       4225.64       3968.09        59.96 o                         
   0   6   3       2187.12       1887.06        24.39 o                         
   2   6   3       9610.90       9999.07       208.88 o                         
   4   6   3        309.84        284.77        13.67 o                         
   6   6   3       4697.48       5036.38        96.98 o                         
   8   6   3         54.12         76.16        20.36 o                         
  -7   7   3       1146.22       1216.35        21.97 o                         
  -5   7   3       1025.27       1022.14        15.84 o                         
  -3   7   3       3235.53       3121.64        42.34 o                         
  -1   7   3       3351.13       3359.15        44.08 o                         
   1   7   3       5347.20       4961.96        83.18 o                         
   3   7   3        977.24       1089.24        21.05 o                         
   5   7   3       2215.34       2486.69        42.90 o                         
   7   7   3        249.46        245.51        16.27 o                         
  -8   8   3        227.49        159.91        37.72 o                         
  -6   8   3        446.19        402.48        19.96 o                         
  -4   8   3        362.42        390.33        14.91 o                         
  -2   8   3        640.27        645.89        15.74 o                         
   0   8   3       6879.94       6934.47        61.59 o                         
   2   8   3        402.01        488.80        16.99 o                         
   4   8   3        572.21        563.25        30.98 o                         
   6   8   3         71.42         85.88        13.66 o                         
  -7   9   3        348.23        295.98        25.85 o                         
  -5   9   3        416.78        464.21        18.17 o                         
  -3   9   3        601.11        571.11        15.76 o                         
  -1   9   3       1383.99       1383.86        20.68 o                         
   1   9   3        839.11        851.11        18.25 o                         
   3   9   3        624.62        610.00        20.00 o                         
   5   9   3        144.38        181.35        17.11 o                         
   7   9   3        315.93        323.03        25.62 o                         
  -6  10   3        619.56        629.46        36.82 o                         
  -4  10   3        740.99        759.65        36.33 o                         
  -2  10   3        228.43        225.95        14.91 o                         
   0  10   3        301.72        279.04        13.37 o                         
   2  10   3        656.71        675.91        15.45 o                         
   4  10   3        956.41       1072.40        20.35 o                         
   6  10   3          4.77         -7.38        29.71 o                         
  -5  11   3       2473.47       2508.67        38.85 o                         
  -3  11   3        452.03        472.68        17.67 o                         
  -1  11   3       4899.95       5041.81        92.33 o                         
   1  11   3        418.10        405.70        15.83 o                         
   3  11   3       3832.46       4475.34        47.95 o                         
   5  11   3         16.19         37.11        17.20 o                         
  -6  12   3        110.35         80.61        22.50 o                         
  -4  12   3        863.22        810.90        19.03 o                         
  -2  12   3          8.50         19.39        17.15 o                         
   0  12   3        794.58        829.61        21.03 o                         
   2  12   3       2885.41       3116.58        28.26 o                         
   4  12   3        202.42        187.78        24.26 o                         
  -5  13   3         32.16         31.83        19.61 o                         
  -3  13   3         71.60         71.13        18.40 o                         
  -1  13   3          9.15         10.07        14.50 o                         
   1  13   3       1392.27       1486.75        23.47 o                         
   3  13   3         32.90         18.98        16.69 o                         
   5  13   3          4.17         18.89        19.43 o                         
  -4  14   3         96.23         88.65        24.53 o                         
  -2  14   3        488.15        490.17        25.17 o                         
   0  14   3        359.44        374.40        27.20 o                         
   2  14   3        146.47        127.56        23.65 o                         
   4  14   3        399.22        304.01        22.10 o                         
  -3  15   3       1605.69       1293.11        79.32 o                         
  -1  15   3        115.34        143.65        19.98 o                         
   1  15   3        551.02        520.73        24.18 o                         
  -8   0   4        440.95        443.88        21.92 o                         
  -6   0   4       3648.06       3761.51        83.62 o                         
  -4   0   4       7756.77       7436.28       134.32 o                         
  -2   0   4      14524.36      14384.63        89.99 o                         
   0   0   4       1140.74        936.02        41.60 o                         
   2   0   4      10320.41       9688.85        74.00 o                         
   4   0   4      12795.11      12838.04       258.91 o                         
   6   0   4        228.85        236.72        16.62 o                         
   8   0   4       1120.34       1130.80        76.24 o                         
  -9   1   4        839.81        681.35        92.59 o                         
  -7   1   4        147.27        226.91        17.19 o                         
  -5   1   4       3154.58       3203.11        32.15 o                         
  -3   1   4       2107.14       1897.75        43.92 o                         
  -1   1   4      16797.50      15856.78        81.32 o                         
   1   1   4        166.74        179.64        18.36 o                         
   3   1   4       6842.67       6302.54        62.35 o                         
   5   1   4        988.74        929.29        16.16 o                         
   7   1   4        987.49       1125.69        32.09 o                         
  -8   2   4        137.04        109.60        19.84 o                         
  -6   2   4         10.20         19.86        13.38 o                         
  -4   2   4       1092.31       1122.89        21.29 o                         
  -2   2   4       4559.40       4376.90        35.27 o                         
   0   2   4       8896.48       8111.05        69.33 o                         
   2   2   4       1272.88       1204.60        24.13 o                         
   4   2   4          0.33        -11.08        11.08 o                         
   6   2   4          4.86         -1.32        12.19 o                         
   8   2   4        125.09        131.16        22.48 o                         
  -9   3   4        491.57        329.00        37.04 o                         
  -7   3   4          1.82          6.70        13.98 o                         
  -5   3   4       3412.89       3365.97        53.16 o                         
  -3   3   4        989.51       1099.64        17.54 o                         
  -1   3   4      25925.62      27026.45       196.99 o                         
   1   3   4        132.66        114.77        15.11 o                         
   3   3   4       9439.42       9524.76        93.17 o                         
   5   3   4         59.51         44.69        14.10 o                         
   7   3   4       1341.13       1477.42        31.23 o                         
  -8   4   4       1351.31       1370.65        33.61 o                         
  -6   4   4         19.45         38.76        11.82 o                         
  -4   4   4       3560.88       3487.35        60.26 o                         
  -2   4   4      22628.51      24245.91        95.14 o                         
   0   4   4       9952.74       9730.61        75.00 o                         
   2   4   4       1219.32        937.96        19.66 o                         
   4   4   4       1554.82       1533.11        30.91 o                         
   6   4   4       4209.54       4663.73        77.25 o                         
   8   4   4        369.23        364.57        22.10 o                         
  -7   5   4       1343.29       1423.19        20.29 o                         
  -5   5   4         59.44         65.53        12.51 o                         
  -3   5   4      17754.61      18751.01       261.52 o                         
  -1   5   4         14.73        -15.77        15.77 o                         
   1   5   4       8799.39       7700.97       154.24 o                         
   3   5   4         82.22         84.18        15.47 o                         
   5   5   4       6373.68       6764.43       104.01 o                         
   7   5   4         57.44         71.36        16.87 o                         
  -8   6   4        259.47        347.24        32.33 o                         
  -6   6   4        104.15        115.27        16.47 o                         
  -4   6   4        113.80         74.40        12.71 o                         
  -2   6   4       4457.12       4555.60        75.98 o                         
   0   6   4        347.36        336.38        15.58 o                         
   2   6   4        714.98        910.88        23.30 o                         
   4   6   4        295.03        315.04        13.02 o                         
   6   6   4        494.29        589.12        17.53 o                         
   8   6   4        314.12        267.54        40.25 o                         
  -7   7   4        683.86        631.86        38.07 o                         
  -5   7   4        330.73        356.38        29.99 o                         
  -3   7   4       2891.47       3018.90        24.77 o                         
  -1   7   4       1904.51       1744.74        21.01 o                         
   1   7   4       7444.66       7827.19       158.79 o                         
   3   7   4        504.92        476.20        14.78 o                         
   5   7   4        972.01       1009.52        16.42 o                         
   7   7   4        134.95        148.17        26.37 o                         
  -6   8   4        817.84        822.11        27.10 o                         
  -4   8   4       1722.21       1803.66        25.59 o                         
  -2   8   4       1128.27       1172.55        22.70 o                         
   0   8   4       1407.19       1557.56        26.94 o                         
   2   8   4       2779.80       2676.00        25.32 o                         
   4   8   4       1549.94       1556.52        21.05 o                         
   6   8   4        318.15        353.78        16.80 o                         
  -7   9   4        211.09        134.99        19.24 o                         
  -5   9   4       1273.50       1428.30        54.15 o                         
  -3   9   4       2350.76       2430.98        22.68 o                         
  -1   9   4       5680.79       5956.85        48.02 o                         
   1   9   4        921.95        862.51        18.50 o                         
   3   9   4       3811.90       3894.84       103.20 o                         
   5   9   4        766.79        873.27        18.97 o                         
   7   9   4        604.09        406.09        32.29 o                         
  -6  10   4        666.55        731.30        23.72 o                         
  -4  10   4       1200.81       1451.38        20.50 o                         
  -2  10   4       3569.70       3522.53        46.33 o                         
   0  10   4       1711.08       1701.98        21.54 o                         
   2  10   4       1241.97       1224.68        18.59 o                         
   4  10   4       2328.30       2388.01        24.23 o                         
   6  10   4        225.79        269.87        22.52 o                         
  -5  11   4         18.03         19.38        16.89 o                         
  -3  11   4       1036.79       1100.05        21.53 o                         
  -1  11   4        754.18        731.64        29.97 o                         
   1  11   4        181.29        176.48        14.95 o                         
   3  11   4        259.55        283.09        18.90 o                         
   5  11   4        131.80         94.30        19.51 o                         
  -6  12   4        278.35        145.95        30.79 o                         
  -4  12   4          5.48         16.91        16.47 o                         
  -2  12   4         70.96         65.55        16.11 o                         
   0  12   4        137.76        185.23        14.83 o                         
   2  12   4         63.97         52.28        17.95 o                         
   4  12   4        210.22        184.16        17.67 o                         
  -5  13   4       1027.03        892.55        64.94 o                         
  -3  13   4        350.69        359.38        18.44 o                         
  -1  13   4       1697.04       1690.11        23.55 o                         
   1  13   4        344.11        363.70        18.18 o                         
   3  13   4       1562.72       1615.73       102.95 o                         
  -4  14   4       1057.16        832.89        77.68 o                         
  -2  14   4       1162.20       1258.13        42.78 o                         
   0  14   4        736.82        756.21        18.91 o                         
   2  14   4       1026.19       1036.62        25.12 o                         
   4  14   4        321.98        238.69        22.61 o                         
  -1  15   4         17.85         28.74        23.44 o                         
   1  15   4        615.82        531.21        24.45 o                         
  -9   1   5        366.08        322.93        35.89 o                         
  -7   1   5         34.92         37.33        16.55 o                         
  -5   1   5       7931.01       8039.37        72.61 o                         
  -3   1   5        850.17        817.19        18.41 o                         
  -1   1   5      24114.56      25112.47       305.78 o                         
   1   1   5        729.45        840.23        21.62 o                         
   3   1   5      10234.15      10351.66       109.08 o                         
   5   1   5          3.88          0.77        13.60 o                         
   7   1   5       1447.96       1604.84        22.70 o                         
  -8   2   5        401.30        355.03        19.05 o                         
  -6   2   5       5117.27       5166.55        45.24 o                         
  -4   2   5       2114.97       2077.48        29.54 o                         
  -2   2   5      14676.22      14332.59       152.63 o                         
   0   2   5       1978.68       1697.14        79.83 o                         
   2   2   5      19471.61      20067.92       303.54 o                         
   4   2   5       2999.56       3272.00        33.47 o                         
   6   2   5       2335.91       2378.09        22.78 o                         
   8   2   5        476.33        492.78        23.00 o                         
  -9   3   5         62.31         96.28        24.85 o                         
  -7   3   5        568.55        628.23        23.36 o                         
  -5   3   5       3942.23       4101.48        40.21 o                         
  -3   3   5       4621.78       4186.38        32.52 o                         
  -1   3   5       2212.49       1980.00        37.55 o                         
   1   3   5      22798.84      23946.26        95.23 o                         
   3   3   5        815.75        865.02        20.77 o                         
   5   3   5      12051.69      12524.83        91.89 o                         
   7   3   5         46.91         80.27        14.63 o                         
  -8   4   5        328.38        336.22        23.21 o                         
  -6   4   5          3.23          6.98        11.79 o                         
  -4   4   5       1856.01       1855.49        21.37 o                         
  -2   4   5        433.80        384.46        16.60 o                         
   0   4   5        226.53        158.07        18.70 o                         
   2   4   5       7705.31       8616.00       156.45 o                         
   4   4   5       1659.44       1718.55        20.91 o                         
   6   4   5        885.77        986.67        23.02 o                         
   8   4   5        127.81        141.49        19.51 o                         
  -7   5   5       1230.14       1292.38        27.84 o                         
  -5   5   5         66.87         64.76        14.70 o                         
  -3   5   5       1614.30       1626.79        23.04 o                         
  -1   5   5         56.60         43.40        14.21 o                         
   1   5   5       1032.68        930.08        19.45 o                         
   3   5   5         26.70         14.62        11.91 o                         
   5   5   5        315.23        328.08        15.19 o                         
   7   5   5        243.11        240.40        23.72 o                         
  -8   6   5       1106.56       1077.66        27.05 o                         
  -6   6   5        192.31        247.99        14.79 o                         
  -4   6   5       5169.89       5060.72       131.31 o                         
  -2   6   5        275.53        245.54        20.34 o                         
   0   6   5      13543.53      13598.11       188.39 o                         
   2   6   5         68.09         94.10        12.49 o                         
   4   6   5       2051.93       1976.56        32.15 o                         
   6   6   5       1501.63       1669.93        43.05 o                         
   8   6   5        106.85        107.56        18.40 o                         
  -7   7   5       2944.49       2907.98        54.94 o                         
  -5   7   5        329.73        340.30        20.37 o                         
  -3   7   5       4427.80       4673.24        47.25 o                         
  -1   7   5       1835.34       1594.28        22.61 o                         
   1   7   5       7670.64       8069.73       112.16 o                         
   3   7   5       1265.82       1208.07        20.13 o                         
   5   7   5       1767.12       2067.91        45.90 o                         
   7   7   5        829.01        797.61        22.75 o                         
  -6   8   5       1406.59       1439.77        31.34 o                         
  -4   8   5         71.01         83.25        12.17 o                         
  -2   8   5       3216.83       3073.71        34.03 o                         
   0   8   5       1576.70       1577.32        21.06 o                         
   2   8   5        129.94        123.91        13.96 o                         
   4   8   5       1079.38        995.17        17.95 o                         
   6   8   5        642.39        694.28        32.57 o                         
  -7   9   5          7.06          1.33        27.41 o                         
  -5   9   5        430.10        489.32        19.28 o                         
  -3   9   5       1180.34       1154.62        17.14 o                         
  -1   9   5       1478.93       1376.42        20.93 o                         
   1   9   5        546.96        516.50        14.65 o                         
   3   9   5        456.78        468.59        16.87 o                         
   5   9   5        622.20        650.55        16.23 o                         
   7   9   5        251.08        226.98        28.99 o                         
  -6  10   5        829.92        828.87        22.79 o                         
  -4  10   5        346.58        345.85        18.75 o                         
  -2  10   5        190.38        180.65        13.78 o                         
   0  10   5        929.62        928.00        16.60 o                         
   2  10   5        696.93        701.97        18.60 o                         
   4  10   5       1266.93       1318.83        31.04 o                         
   6  10   5          2.31          1.17        23.81 o                         
  -5  11   5       1623.96       1614.25        19.91 o                         
  -3  11   5        599.66        649.27        19.96 o                         
  -1  11   5       2678.56       2867.47        30.50 o                         
   1  11   5         28.22         37.12        20.20 o                         
   3  11   5       3793.33       4050.45        82.90 o                         
   5  11   5         11.95         18.21        19.30 o                         
  -4  12   5       1141.79       1100.23        20.28 o                         
  -2  12   5         30.34         33.40        15.88 o                         
   0  12   5        736.62        839.94        20.85 o                         
   2  12   5        492.00        574.00        20.06 o                         
   4  12   5        331.27        371.27        22.39 o                         
  -5  13   5         15.47          9.19        19.82 o                         
  -3  13   5       1232.98       1245.37        51.18 o                         
  -1  13   5        512.68        546.85        26.86 o                         
   1  13   5        130.62        123.50        16.60 o                         
   3  13   5         17.29         20.01        18.93 o                         
  -4  14   5         63.88         19.08        21.91 o                         
  -2  14   5       1100.07       1154.31        51.35 o                         
   0  14   5          3.76          6.57        22.69 o                         
   2  14   5        368.90        321.25        56.84 o                         
  -1  15   5        576.94        500.97        22.71 o                         
   1  15   5       1163.09        968.98        41.49 o                         
  -8   0   6        127.64        122.98        27.79 o                         
  -6   0   6       7829.20       8064.36       180.90 o                         
  -4   0   6        524.62        500.70        39.51 o                         
  -2   0   6      20078.83      20914.63        99.78 o                         
   0   0   6       1977.97       1720.18        39.26 o                         
   2   0   6      24002.29      25027.17       113.07 o                         
   4   0   6        790.48        727.64        18.45 o                         
   6   0   6        330.58        339.61        37.48 o                         
   8   0   6        532.28        425.78        37.88 o                         
  -9   1   6        245.75        188.89        23.85 o                         
  -7   1   6        203.48        247.54        14.85 o                         
  -5   1   6       6891.83       6893.29        95.45 o                         
  -3   1   6       6176.10       5877.82        50.22 o                         
  -1   1   6         19.19        138.47        14.73 o                         
   1   1   6       1373.70       1319.35        26.18 o                         
   3   1   6       5953.47       5708.99        31.65 o                         
   5   1   6       1083.93       1065.12        17.74 o                         
   7   1   6          9.31         12.95        19.21 o                         
  -8   2   6        791.58        771.70        21.68 o                         
  -6   2   6          2.65          8.89        12.83 o                         
  -4   2   6       4222.86       4097.66        92.24 o                         
  -2   2   6         29.04         55.65        16.03 o                         
   0   2   6       4370.33       3911.71        41.03 o                         
   2   2   6        229.04        261.43        15.97 o                         
   4   2   6        775.16        701.40        20.06 o                         
   6   2   6        163.38        184.69        17.67 o                         
   8   2   6         31.22         19.29        19.10 o                         
  -7   3   6        204.04        204.32        15.95 o                         
  -5   3   6        172.41        167.11        13.01 o                         
  -3   3   6       1211.19       1238.73        26.04 o                         
  -1   3   6       8395.73       8337.29        48.14 o                         
   1   3   6        104.38        117.10        14.52 o                         
   3   3   6       3262.88       3101.70        57.77 o                         
   5   3   6        713.35        700.92        16.29 o                         
   7   3   6       1923.22       2055.63        35.92 o                         
  -8   4   6        977.82        992.78        38.82 o                         
  -6   4   6        504.03        523.13        16.92 o                         
  -4   4   6       5991.73       5773.46        98.89 o                         
  -2   4   6        955.84        941.47        19.91 o                         
   0   4   6       9783.64       9703.66       126.69 o                         
   2   4   6       5509.85       5430.74        39.50 o                         
   4   4   6       2638.25       2743.92        24.41 o                         
   6   4   6        728.77        814.30        19.61 o                         
   8   4   6        484.16        457.66        43.90 o                         
  -7   5   6       2603.45       2717.75        69.64 o                         
  -5   5   6        803.55        725.30        14.81 o                         
  -3   5   6       5813.52       5421.70        69.94 o                         
  -1   5   6       2299.40       2305.15        25.96 o                         
   1   5   6      36336.62      41450.99       455.12 o                         
   3   5   6        239.49        260.86        13.47 o                         
   5   5   6       2609.87       2703.66        41.45 o                         
   7   5   6         40.20         44.52        12.12 o                         
  -8   6   6        385.78        318.18        32.68 o                         
  -6   6   6        735.10        727.29        17.83 o                         
  -4   6   6       1368.83       1353.84        19.30 o                         
  -2   6   6       1498.41       1569.17        27.38 o                         
   0   6   6       3480.87       3237.94        32.93 o                         
   2   6   6       2918.28       2777.99        46.93 o                         
   4   6   6        860.57        955.00        19.23 o                         
   6   6   6         19.18         21.50        16.52 o                         
   8   6   6        414.04        314.59        39.28 o                         
  -7   7   6          8.27          7.47        18.50 o                         
  -5   7   6         12.02         36.49        18.14 o                         
  -3   7   6       1700.06       1707.74        18.97 o                         
  -1   7   6        925.54        896.83        18.63 o                         
   1   7   6        299.60        261.38        15.34 o                         
   3   7   6          5.04         15.24        14.29 o                         
   5   7   6       2033.57       2184.64        77.01 o                         
   7   7   6         61.07         71.80        22.10 o                         
  -6   8   6         45.34         37.46        16.76 o                         
  -4   8   6       3305.88       3176.47        44.38 o                         
  -2   8   6         91.74         98.47        15.23 o                         
   0   8   6       6812.20       6930.45        77.76 o                         
   2   8   6        922.20        872.65        18.14 o                         
   4   8   6       3551.36       3949.71        79.55 o                         
   6   8   6        361.19        351.12        36.11 o                         
  -7   9   6        351.93        261.71        23.16 o                         
  -5   9   6       1417.06       1509.08        45.82 o                         
  -3   9   6       1600.59       1632.67        18.67 o                         
  -1   9   6       3489.16       3620.01        45.53 o                         
   1   9   6       1140.01       1060.50        18.75 o                         
   3   9   6       8655.65       8518.11        87.54 o                         
   5   9   6        207.43        244.04        18.83 o                         
   7   9   6       1198.19        773.87       142.33 o                         
  -6  10   6        833.95        839.75        57.51 o                         
  -4  10   6         18.63         15.15        13.53 o                         
  -2  10   6       1055.34       1042.08        16.93 o                         
   0  10   6        290.51        271.12        14.32 o                         
   2  10   6       3761.39       3931.07       134.31 o                         
   4  10   6        210.98        197.82        19.44 o                         
   6  10   6        491.81        465.44        33.17 o                         
  -5  11   6         13.96         20.40        20.52 o                         
  -3  11   6         34.20         45.35        13.50 o                         
  -1  11   6         81.33         92.43        17.75 o                         
   1  11   6         62.70         63.74        14.30 o                         
   3  11   6        238.02        213.80        17.26 o                         
   5  11   6          1.44          3.46        19.34 o                         
  -4  12   6          3.34          8.46        17.33 o                         
  -2  12   6       1995.12       2133.28        30.12 o                         
   0  12   6          5.89         -1.72        17.21 o                         
   2  12   6        504.75        555.36        17.76 o                         
   4  12   6         72.64         46.68        21.87 o                         
  -3  13   6        211.24        210.34        24.00 o                         
  -1  13   6        868.92        828.16        34.65 o                         
   1  13   6        243.48        237.26        18.03 o                         
   3  13   6        744.84        755.74        24.31 o                         
  -2  14   6         26.03         18.45        21.15 o                         
   0  14   6        553.62        617.75        23.86 o                         
   2  14   6        429.83        364.18        27.31 o                         
  -1  15   6         13.86         17.53        23.59 o                         
   1  15   6        488.33        406.41        40.99 o                         
  -9   1   7         58.62         13.69        29.24 o                         
  -7   1   7        562.56        627.12        18.18 o                         
  -5   1   7        411.27        405.71        14.08 o                         
  -3   1   7       1350.30       1244.64        19.81 o                         
  -1   1   7      15334.21      15512.48        69.51 o                         
   1   1   7         11.64         61.81        14.45 o                         
   3   1   7       7089.44       7235.94        38.56 o                         
   5   1   7        260.14        252.84        12.66 o                         
   7   1   7       2197.16       2268.11        38.18 o                         
  -8   2   7        484.85        442.86        25.79 o                         
  -6   2   7        953.50       1014.74        17.62 o                         
  -4   2   7        981.57        988.67        28.41 o                         
  -2   2   7      17816.46      18457.23       189.66 o                         
   0   2   7       4066.86       3811.45        45.53 o                         
   2   2   7       5016.46       4656.24        33.67 o                         
   4   2   7       1557.74       1538.89        33.84 o                         
   6   2   7       5388.87       5956.94        61.49 o                         
   8   2   7        327.12        318.50        23.73 o                         
  -7   3   7        738.11        870.17        24.72 o                         
  -5   3   7        327.88        416.11        21.92 o                         
  -3   3   7       3850.88       3701.84        28.59 o                         
  -1   3   7       6954.67       6423.12        43.58 o                         
   1   3   7       1153.65        980.30        24.79 o                         
   3   3   7        726.41        697.23        17.38 o                         
   5   3   7       4326.18       4379.91        53.97 o                         
   7   3   7        259.30        287.92        20.78 o                         
  -8   4   7       1052.45       1055.40        20.07 o                         
  -6   4   7       1930.26       1893.46        39.16 o                         
  -4   4   7       4846.82       4830.31       108.35 o                         
  -2   4   7       2051.42       2018.91        26.80 o                         
   0   4   7       7725.22       7511.78        49.99 o                         
   2   4   7       4454.88       4664.35        59.15 o                         
   4   4   7       1596.60       1541.81        21.50 o                         
   6   4   7         70.13         64.62        15.13 o                         
   8   4   7        130.42        116.14        20.04 o                         
  -7   5   7         37.95         21.96        15.47 o                         
  -5   5   7        578.01        551.18        17.80 o                         
  -3   5   7        793.81        775.01        15.62 o                         
  -1   5   7        940.89        890.34        21.72 o                         
   1   5   7       6062.87       6084.70        56.84 o                         
   3   5   7         74.64         95.16        13.58 o                         
   5   5   7        504.28        481.06        17.21 o                         
   7   5   7         27.14         30.30        13.21 o                         
  -8   6   7       1468.08       1372.93        30.15 o                         
  -6   6   7        504.98        526.71        34.22 o                         
  -4   6   7       4370.88       4290.06        61.80 o                         
  -2   6   7       1419.18       1416.58        21.95 o                         
   0   6   7      12616.25      13177.59       200.48 o                         
   2   6   7        243.92        254.88        16.89 o                         
   4   6   7       3732.60       3798.67        63.35 o                         
   6   6   7          6.06         -5.06        15.05 o                         
  -7   7   7       1240.47       1330.71        25.66 o                         
  -5   7   7        512.16        597.68        18.44 o                         
  -3   7   7       4034.69       4044.69        69.84 o                         
  -1   7   7       7561.12       7762.68       100.89 o                         
   1   7   7       6195.64       6402.11        90.02 o                         
   3   7   7         92.13         78.91        12.05 o                         
   5   7   7       1152.79       1384.55        32.41 o                         
   7   7   7        471.11        435.00        22.12 o                         
  -6   8   7       1679.81       1754.07        45.27 o                         
  -4   8   7         96.39         81.07        13.22 o                         
  -2   8   7       6280.30       6519.73        35.15 o                         
   0   8   7        324.35        348.94        16.49 o                         
   2   8   7       2369.76       2241.01        67.96 o                         
   4   8   7         43.66         40.64        17.78 o                         
   6   8   7        382.00        414.34        19.58 o                         
  -7   9   7          8.86         10.98        19.67 o                         
  -5   9   7        165.71        166.24        16.66 o                         
  -3   9   7        160.13        137.63        13.40 o                         
  -1   9   7       1392.29       1370.67        20.11 o                         
   1   9   7         29.38         51.91        15.25 o                         
   3   9   7          0.35          2.90        16.62 o                         
   5   9   7        109.70        114.74        16.81 o                         
  -6  10   7        480.28        404.88        29.91 o                         
  -4  10   7        327.42        347.16        17.45 o                         
  -2  10   7       2449.31       2773.34        46.79 o                         
   0  10   7        123.59        124.82        13.23 o                         
   2  10   7        385.84        488.28        23.15 o                         
   4  10   7        391.45        434.77        16.52 o                         
   6  10   7        104.66         31.99        20.55 o                         
  -5  11   7       1291.52       1336.78        66.41 o                         
  -3  11   7       1969.99       2243.32        41.72 o                         
  -1  11   7       1937.98       2205.70        30.73 o                         
   1  11   7        470.30        581.26        21.41 o                         
   3  11   7       2080.00       2214.75        60.64 o                         
   5  11   7        336.71        362.62        21.13 o                         
  -4  12   7        202.69        254.16        19.75 o                         
  -2  12   7       4718.56       5180.53        95.78 o                         
   0  12   7        616.06        637.02        22.18 o                         
   2  12   7        644.01        725.41        46.22 o                         
   4  12   7        382.80        398.83        19.80 o                         
  -3  13   7        834.32        879.14        32.79 o                         
  -1  13   7         95.06         96.27        16.50 o                         
   1  13   7        546.59        468.23        20.17 o                         
   3  13   7         33.61          9.78        21.04 o                         
  -2  14   7         48.42         51.06        21.11 o                         
   0  14   7         28.91         30.65        19.55 o                         
   2  14   7        878.07        865.52        51.16 o                         
  -1  15   7        371.29        286.42        31.37 o                         
   1  15   7        555.20        403.81        42.78 o                         
  -8   0   8         38.83         33.03        28.26 o                         
  -6   0   8       3232.20       3220.11       126.91 o                         
  -4   0   8       7604.49       7504.24       214.70 o                         
  -2   0   8      37932.53      41677.30       842.05 o                         
   0   0   8         18.00         10.75        20.73 o                         
   2   0   8      28772.08      29967.77       551.51 o                         
   4   0   8        356.07        378.33        20.81 o                         
   6   0   8      10113.25      11315.98        58.36 o                         
   8   0   8         22.51         72.18        28.97 o                         
  -7   1   8        827.25        928.50        17.15 o                         
  -5   1   8       5032.84       4995.58        62.42 o                         
  -3   1   8       3472.37       3346.56        27.17 o                         
  -1   1   8      14432.16      14455.95       225.80 o                         
   1   1   8       2188.36       1988.78        26.80 o                         
   3   1   8       9213.25       9336.56       110.93 o                         
   5   1   8       1628.30       1695.14        20.68 o                         
   7   1   8        633.65        628.60        20.20 o                         
  -8   2   8        139.06        130.52        22.27 o                         
  -6   2   8       2221.88       2359.20        47.35 o                         
  -4   2   8       7127.51       7126.34       135.95 o                         
  -2   2   8        331.23        299.67        16.90 o                         
   0   2   8       2349.90       2115.69        28.28 o                         
   2   2   8       2610.77       2528.72        26.17 o                         
   4   2   8       1778.67       1856.86        20.39 o                         
   6   2   8        178.54        212.07        13.43 o                         
   8   2   8          6.54         10.74        18.86 o                         
  -7   3   8        742.54        734.17        20.48 o                         
  -5   3   8        489.38        478.61        17.13 o                         
  -3   3   8       2381.42       2361.00        24.26 o                         
  -1   3   8        533.68        509.22        16.84 o                         
   1   3   8       4426.69       4327.52        42.23 o                         
   3   3   8       1084.28        920.18        21.58 o                         
   5   3   8        134.36        129.20        12.65 o                         
   7   3   8        625.09        589.38        35.70 o                         
  -8   4   8        693.03        706.71        23.69 o                         
  -6   4   8       2632.42       2933.24        48.76 o                         
  -4   4   8       4584.34       4706.10       112.42 o                         
  -2   4   8         27.17         20.50        13.25 o                         
   0   4   8      12345.77      11872.41        79.01 o                         
   2   4   8       4985.65       4926.97        55.79 o                         
   4   4   8       3299.31       3229.59        44.66 o                         
   6   4   8        159.80        185.42        15.82 o                         
   8   4   8        803.83        622.40        43.69 o                         
  -7   5   8        196.54        188.60        16.22 o                         
  -5   5   8       4045.32       4032.22        68.96 o                         
  -3   5   8       1184.69       1276.55        30.82 o                         
  -1   5   8       3163.02       2907.11        39.71 o                         
   1   5   8       3968.54       3854.98        36.70 o                         
   3   5   8       1714.62       1793.12        23.63 o                         
   5   5   8       2073.62       2431.75        38.93 o                         
   7   5   8        285.67        289.95        21.18 o                         
  -8   6   8        197.84        126.28        25.27 o                         
  -6   6   8        406.44        398.63        18.66 o                         
  -4   6   8       1498.15       1520.93        34.98 o                         
  -2   6   8        133.48        129.67        14.09 o                         
   0   6   8       1561.99       1358.83        50.79 o                         
   2   6   8       2306.99       2492.72        53.24 o                         
   4   6   8        292.81        344.16        14.96 o                         
   6   6   8         87.13         97.81        16.71 o                         
  -7   7   8         26.66         52.13        16.87 o                         
  -5   7   8         10.05         10.51        16.24 o                         
  -3   7   8         28.46         49.62        14.66 o                         
  -1   7   8        313.89        291.83        15.97 o                         
   1   7   8        508.53        444.37        17.86 o                         
   3   7   8        669.23        726.09        19.13 o                         
   5   7   8        275.22        253.24        16.02 o                         
   7   7   8         56.97         31.55        20.02 o                         
  -6   8   8         62.11         57.19        15.34 o                         
  -4   8   8       1216.35       1293.96        43.10 o                         
  -2   8   8        106.54        124.52        12.53 o                         
   0   8   8       1946.51       1824.42        23.16 o                         
   2   8   8        794.76        772.14        17.50 o                         
   4   8   8       2934.08       3232.69        50.57 o                         
   6   8   8         15.40         50.45        23.38 o                         
  -7   9   8        609.00        517.47        33.17 o                         
  -5   9   8        534.55        583.45        18.81 o                         
  -3   9   8       2017.37       2179.50        62.29 o                         
  -1   9   8         51.06         35.15        13.68 o                         
   1   9   8       1575.47       1568.77        47.62 o                         
   3   9   8        852.65        913.82        22.92 o                         
   5   9   8        209.36        197.09        16.02 o                         
  -6  10   8       1992.40       1972.72        27.01 o                         
  -4  10   8         20.88         32.29        15.92 o                         
  -2  10   8       3503.15       3893.92        29.36 o                         
   0  10   8        116.37        112.29        12.70 o                         
   2  10   8       1716.02       1964.66        57.15 o                         
   4  10   8        154.70        131.27        16.60 o                         
   6  10   8        795.61        619.81        27.82 o                         
  -5  11   8        325.74        277.79        22.48 o                         
  -3  11   8        214.96        234.99        15.56 o                         
  -1  11   8        135.83        168.82        16.50 o                         
   1  11   8        456.85        525.36        19.91 o                         
   3  11   8         17.66         31.03        14.90 o                         
   5  11   8        219.12        175.39        24.67 o                         
  -4  12   8         41.53         43.15        19.36 o                         
  -2  12   8       1009.04        976.71        21.49 o                         
   0  12   8         13.14         10.25        16.81 o                         
   2  12   8       1499.16       1410.71        24.22 o                         
   4  12   8        130.94        108.89        22.36 o                         
  -3  13   8        650.63        597.10        26.44 o                         
  -1  13   8        828.02        815.36        21.39 o                         
   1  13   8        893.06        895.30        47.92 o                         
   3  13   8        400.59        349.76        22.67 o                         
  -2  14   8        172.03        142.04        22.60 o                         
   0  14   8       1133.49       1121.27        28.21 o                         
   2  14   8        167.61         71.35        24.03 o                         
  -7   1   9       1985.17       2172.19        31.49 o                         
  -5   1   9         20.85         20.84        10.71 o                         
  -3   1   9       5248.09       5334.26        71.89 o                         
  -1   1   9        120.33         81.82        15.40 o                         
   1   1   9       2905.50       2769.05        29.45 o                         
   3   1   9        774.07        773.12        28.96 o                         
   5   1   9        235.96        233.28        14.04 o                         
   7   1   9        111.35         80.90        19.80 o                         
  -8   2   9        549.18        521.15        40.43 o                         
  -6   2   9       3109.93       3563.69        38.04 o                         
  -4   2   9       1482.52       1541.32        28.60 o                         
  -2   2   9      10021.92       9690.12        80.70 o                         
   0   2   9        143.02         76.65        16.60 o                         
   2   2   9       8519.02       8759.61        51.42 o                         
   4   2   9        609.80        575.66        16.49 o                         
   6   2   9       1115.30       1264.15        27.02 o                         
   8   2   9          6.67          9.07        20.36 o                         
  -7   3   9        557.54        635.66        21.53 o                         
  -5   3   9       2785.16       2887.83        47.34 o                         
  -3   3   9       2155.26       2027.50        24.75 o                         
  -1   3   9       5470.81       5223.81        63.58 o                         
   1   3   9       2778.03       2810.91        73.71 o                         
   3   3   9       2633.40       2596.78        27.71 o                         
   5   3   9       1159.07       1239.75        20.54 o                         
   7   3   9         51.14         70.44        16.95 o                         
  -8   4   9        297.52        318.45        23.13 o                         
  -6   4   9         17.06         20.91        16.26 o                         
  -4   4   9       2914.42       2805.95        42.93 o                         
  -2   4   9        194.64        193.72        13.05 o                         
   0   4   9       3134.51       3123.76       115.24 o                         
   2   4   9        906.35        908.52        18.88 o                         
   4   4   9       3187.94       3227.46        61.36 o                         
   6   4   9        183.80        235.20        25.78 o                         
  -7   5   9          0.97        -15.34        16.59 o                         
  -5   5   9        669.70        546.62        16.08 o                         
  -3   5   9        135.30        102.76        14.10 o                         
  -1   5   9        457.84        463.33        16.13 o                         
   1   5   9        962.67        969.24        25.79 o                         
   3   5   9        660.96        681.37        16.97 o                         
   5   5   9        549.19        571.33        16.56 o                         
   7   5   9          4.20          7.09        29.86 o                         
  -8   6   9        987.78        776.80        34.03 o                         
  -6   6   9        125.97        158.16        21.63 o                         
  -4   6   9       4544.08       4541.52        72.01 o                         
  -2   6   9          9.86         18.52        12.79 o                         
   0   6   9      13368.56      14486.22       266.49 o                         
   2   6   9       1155.49       1171.77        23.96 o                         
   4   6   9       6973.02       7145.72       181.38 o                         
   6   6   9          8.24         12.08        14.88 o                         
  -7   7   9        353.84        328.87        22.96 o                         
  -5   7   9       2213.90       2339.06        69.63 o                         
  -3   7   9       1629.93       1514.93        31.80 o                         
  -1   7   9       2808.99       3014.23        67.93 o                         
   1   7   9       3198.78       3151.91        66.67 o                         
   3   7   9       7311.82       7319.65       154.74 o                         
   5   7   9       1041.43       1100.13        20.38 o                         
   7   7   9        397.05        326.81        42.42 o                         
  -6   8   9       1099.84       1043.61        29.66 o                         
  -4   8   9         15.02         15.69        17.84 o                         
  -2   8   9       1790.80       1754.00        30.55 o                         
   0   8   9        105.13         98.27        17.05 o                         
   2   8   9       7229.02       7192.75        61.51 o                         
   4   8   9         47.64         54.10        17.56 o                         
   6   8   9        330.24        316.33        33.88 o                         
  -7   9   9        149.48        109.16        20.69 o                         
  -5   9   9          4.21         17.40        14.83 o                         
  -3   9   9        103.05         94.86        16.13 o                         
  -1   9   9        879.80        850.62        26.10 o                         
   1   9   9        165.91        147.77        21.02 o                         
   3   9   9         27.65         19.02        16.46 o                         
   5   9   9         17.27         16.94        18.02 o                         
  -6  10   9         10.25        -24.16        24.16 o                         
  -4  10   9        556.76        572.67        30.22 o                         
  -2  10   9       2045.18       2272.68       100.11 o                         
   0  10   9        185.09        210.14        18.80 o                         
   2  10   9        609.08        625.67        21.63 o                         
   4  10   9        671.77        612.95        19.24 o                         
  -5  11   9         23.38         35.46        19.56 o                         
  -3  11   9       1892.51       1925.78        78.92 o                         
  -1  11   9       1290.64       1397.01        40.21 o                         
   1  11   9       1659.38       1785.15        28.67 o                         
   3  11   9        762.60        752.02        23.77 o                         
   5  11   9        707.06        626.40        25.14 o                         
  -4  12   9        513.81        479.33        23.54 o                         
  -2  12   9       1455.38       1437.69        75.54 o                         
   0  12   9        217.80        242.25        21.61 o                         
   2  12   9        786.83        702.41        23.21 o                         
   4  12   9        726.01        637.03        24.15 o                         
  -3  13   9          0.86        -13.29        21.13 o                         
  -1  13   9        479.48        487.41        24.64 o                         
   1  13   9        134.30        109.98        24.53 o                         
   3  13   9        101.58         94.15        22.02 o                         
  -2  14   9        110.88        132.22        22.40 o                         
   0  14   9         11.06         13.65        27.63 o                         
   2  14   9        145.36        115.85        26.21 o                         
  -8   0  10         60.91         44.69        34.25 o                         
  -6   0  10       1660.96       1819.85        30.22 o                         
  -4   0  10         44.28         42.21        17.56 o                         
  -2   0  10       6626.24       6935.15       122.16 o                         
   0   0  10       5798.31       5875.57       226.67 o                         
   2   0  10       4482.46       4071.46        51.80 o                         
   4   0  10        231.46        261.60        17.29 o                         
   6   0  10       5341.62       6009.93        96.18 o                         
  -7   1  10       1330.68       1304.65        17.05 o                         
  -5   1  10       1314.95       1221.95        16.82 o                         
  -3   1  10       5524.97       5385.15        32.26 o                         
  -1   1  10       5939.70       5994.09        60.50 o                         
   1   1  10       4783.79       4504.85        41.77 o                         
   3   1  10         39.08         42.60        13.56 o                         
   5   1  10       1098.21       1198.12        25.16 o                         
   7   1  10       2613.69       2822.27        28.04 o                         
  -8   2  10          0.77         14.85        17.22 o                         
  -6   2  10         14.23         49.73        16.29 o                         
  -4   2  10        824.25        825.75        46.88 o                         
  -2   2  10        598.81        618.90        17.25 o                         
   0   2  10       9397.42       9568.04        71.30 o                         
   2   2  10       2659.51       2738.36        33.25 o                         
   4   2  10       2992.95       2915.23        36.26 o                         
   6   2  10         29.91         17.08        15.35 o                         
  -7   3  10        828.64        875.15        32.50 o                         
  -5   3  10        636.72        595.30        20.85 o                         
  -3   3  10        972.50        977.68        15.98 o                         
  -1   3  10        649.48        553.08        17.77 o                         
   1   3  10       3358.53       3224.68        41.76 o                         
   3   3  10        128.10        141.38        16.32 o                         
   5   3  10        655.51        700.58        17.05 o                         
   7   3  10         80.37         80.96        20.04 o                         
  -8   4  10        803.29        689.54        37.61 o                         
  -6   4  10       1198.94       1299.29        27.99 o                         
  -4   4  10       1768.65       1760.49        22.82 o                         
  -2   4  10       2209.96       2274.77        23.42 o                         
   0   4  10       8930.99       9145.28       104.49 o                         
   2   4  10       1263.98       1296.17        23.26 o                         
   4   4  10       1875.61       1816.72        21.58 o                         
   6   4  10        348.49        374.63        20.11 o                         
  -7   5  10        420.76        383.94        20.33 o                         
  -5   5  10       5360.10       6156.51       104.78 o                         
  -3   5  10        209.32        211.12        15.90 o                         
  -1   5  10      10279.42      10348.67       109.46 o                         
   1   5  10       2344.83       2369.39        29.78 o                         
   3   5  10       5200.46       5310.28        55.30 o                         
   5   5  10        468.91        516.67        28.61 o                         
   7   5  10        788.80        762.22        81.90 o                         
  -6   6  10        236.91        231.57        16.33 o                         
  -4   6  10        389.51        428.66        28.85 o                         
  -2   6  10        632.36        646.71        17.13 o                         
   0   6  10       5313.63       5145.18        39.57 o                         
   2   6  10        307.12        266.46        16.54 o                         
   4   6  10        589.91        613.09        20.32 o                         
   6   6  10        369.14        283.37        19.78 o                         
  -7   7  10        329.45        248.84        22.77 o                         
  -5   7  10       1573.77       1470.00        51.15 o                         
  -3   7  10        473.96        516.56        22.10 o                         
  -1   7  10       3024.83       2929.59       104.49 o                         
   1   7  10        388.20        378.13        25.77 o                         
   3   7  10         22.38         45.38        13.77 o                         
   5   7  10         16.60         41.31        18.40 o                         
   7   7  10         10.95         36.65        34.41 o                         
  -6   8  10        428.45        394.58        37.08 o                         
  -4   8  10       2232.21       2379.05        83.87 o                         
  -2   8  10       2209.51       2082.31        59.09 o                         
   0   8  10       2064.97       2158.71        29.49 o                         
   2   8  10       1089.34       1192.51        26.32 o                         
   4   8  10        654.06        734.82        19.91 o                         
   6   8  10         43.41         46.01        23.52 o                         
  -5   9  10        912.82        923.33        33.99 o                         
  -3   9  10       1921.60       2076.83        48.04 o                         
  -1   9  10       5001.35       5120.65       101.58 o                         
   1   9  10       2696.07       3201.57        36.31 o                         
   3   9  10         96.36        112.29        18.18 o                         
   5   9  10        672.38        737.45        21.90 o                         
  -6  10  10        624.09        524.28        26.59 o                         
  -4  10  10         25.22         28.67        14.76 o                         
  -2  10  10       3746.98       4246.19       179.30 o                         
   0  10  10         56.00         67.20        24.80 o                         
   2  10  10       2357.15       2512.36        46.76 o                         
   4  10  10        333.51        248.76        38.71 o                         
  -5  11  10         29.40         19.57        21.13 o                         
  -3  11  10         64.76         70.02        18.50 o                         
  -1  11  10        450.59        445.77        20.57 o                         
   1  11  10         52.53         65.64        25.32 o                         
   3  11  10        612.51        600.74        27.20 o                         
   5  11  10        129.45        107.42        22.22 o                         
  -4  12  10         49.70         56.80        19.51 o                         
  -2  12  10        468.24        469.43        20.49 o                         
   0  12  10          2.37         21.31        20.66 o                         
   2  12  10       1000.32       1024.03        27.91 o                         
   4  12  10          7.24          8.98        21.20 o                         
  -3  13  10        621.28        603.11        34.44 o                         
  -1  13  10        169.75        174.27        24.56 o                         
   1  13  10        985.90        949.44       109.18 o                         
   3  13  10        117.07         25.50        28.25 o                         
  -2  14  10        233.09        152.79        24.17 o                         
   0  14  10        962.17        788.25        64.91 o                         
  -7   1  11       1358.69       1341.13        36.44 o                         
  -5   1  11          5.79         13.79        10.02 o                         
  -3   1  11      11795.42      11671.58       141.41 o                         
  -1   1  11         14.49         12.05        14.55 o                         
   1   1  11       7457.94       7770.30        81.69 o                         
   3   1  11        346.62        360.22        16.48 o                         
   5   1  11       2322.59       2478.47        25.68 o                         
   7   1  11        162.36        172.27        22.57 o                         
  -8   2  11        336.47        253.45        19.68 o                         
  -6   2  11       1445.83       1566.51        33.78 o                         
  -4   2  11       6428.42       6530.84        71.31 o                         
  -2   2  11       5987.70       5795.37       106.60 o                         
   0   2  11       4523.60       4635.09        64.97 o                         
   2   2  11       6240.31       6299.34        83.22 o                         
   4   2  11       2091.07       2044.12        44.39 o                         
   6   2  11       1835.12       1957.88        52.26 o                         
  -7   3  11         86.82         95.08        15.88 o                         
  -5   3  11       4281.89       4164.36        57.17 o                         
  -3   3  11       2584.39       2541.89        33.82 o                         
  -1   3  11       9910.51       9823.73        63.13 o                         
   1   3  11         42.68         44.52        14.51 o                         
   3   3  11       6093.85       5969.70        64.64 o                         
   5   3  11        145.05        185.30        16.98 o                         
   7   3  11        915.41        909.29        22.15 o                         
  -8   4  11         75.00         77.36        18.88 o                         
  -6   4  11        223.08        237.48        19.05 o                         
  -4   4  11       2181.19       2120.57        24.66 o                         
  -2   4  11          2.06         18.12        14.14 o                         
   0   4  11       3782.82       3545.69       109.82 o                         
   2   4  11        154.79        179.24        16.40 o                         
   4   4  11        955.88        999.86        17.14 o                         
   6   4  11        135.47         96.82        18.94 o                         
  -7   5  11          1.30          1.69        21.08 o                         
  -5   5  11        522.71        539.66        16.33 o                         
  -3   5  11         24.16         23.65        13.07 o                         
  -1   5  11          3.71         19.59        20.57 o                         
   1   5  11        690.20        681.36        19.11 o                         
   3   5  11        192.53        173.55        14.66 o                         
   5   5  11        703.73        751.26        19.12 o                         
   7   5  11          1.64         11.50        20.10 o                         
  -6   6  11        464.69        428.37        16.20 o                         
  -4   6  11       1931.79       1987.67        52.50 o                         
  -2   6  11        905.76        870.21        22.44 o                         
   0   6  11        746.69        770.86        31.24 o                         
   2   6  11        367.84        396.96        18.88 o                         
   4   6  11       3312.94       3523.33        29.10 o                         
   6   6  11         12.80          1.71        21.02 o                         
  -7   7  11         61.71         30.52        20.12 o                         
  -5   7  11       3732.34       3971.97       126.85 o                         
  -3   7  11        815.97        847.02        48.90 o                         
  -1   7  11       1047.99       1010.33        22.93 o                         
   1   7  11        599.51        613.76        42.74 o                         
   3   7  11       3339.73       3850.32        47.13 o                         
   5   7  11        335.04        273.91        21.49 o                         
  -6   8  11        142.17        196.82        19.97 o                         
  -4   8  11       1604.64       1568.98        42.41 o                         
  -2   8  11       1437.25       1532.37        53.30 o                         
   0   8  11        192.63        189.71        16.96 o                         
   2   8  11       2076.46       2259.08       105.30 o                         
   4   8  11        189.87        222.08        22.79 o                         
   6   8  11        751.83        591.99        37.79 o                         
  -5   9  11          1.83         -5.62        16.62 o                         
  -3   9  11        828.88        882.81        39.24 o                         
  -1   9  11       1421.67       1497.83       108.61 o                         
   1   9  11        778.06        871.69        28.30 o                         
   3   9  11          0.18         45.53        17.22 o                         
   5   9  11        338.55        329.40        23.59 o                         
  -6  10  11        164.55        130.31        22.45 o                         
  -4  10  11         21.13         17.45        16.39 o                         
  -2  10  11        405.54        407.51        21.56 o                         
   0  10  11        259.56        281.84        19.26 o                         
   2  10  11        763.72        903.19        51.27 o                         
   4  10  11         60.50         41.55        23.01 o                         
  -5  11  11          5.65         35.93        21.18 o                         
  -3  11  11       2404.17       2471.22       115.20 o                         
  -1  11  11        128.53        148.51        21.32 o                         
   1  11  11       2003.47       2173.81        34.30 o                         
   3  11  11         18.72         53.00        32.82 o                         
  -4  12  11        144.72        128.51        22.09 o                         
  -2  12  11        653.29        749.42        38.86 o                         
   0  12  11        319.63        329.23        22.84 o                         
   2  12  11        716.79        765.68        27.14 o                         
   4  12  11        334.03        212.99        36.49 o                         
  -3  13  11          0.61          1.24        24.85 o                         
  -1  13  11        409.61        412.59        50.03 o                         
   1  13  11         48.76         57.70        27.52 o                         
   0  14  11        153.00         76.03        28.68 o                         
  -8   0  12       2607.31       2343.82        47.82 o                         
  -6   0  12       2189.39       2286.75        32.46 o                         
  -4   0  12        299.47        374.88        23.03 o                         
  -2   0  12       5207.65       5476.14       228.27 o                         
   0   0  12       5996.97       5675.44        52.14 o                         
   2   0  12       5328.75       5497.92       101.89 o                         
   4   0  12        338.06        295.35        19.79 o                         
   6   0  12       1086.68       1129.48        32.85 o                         
  -7   1  12        763.85        726.58        32.47 o                         
  -5   1  12        549.15        596.89        35.39 o                         
  -3   1  12       2459.43       2509.97        28.73 o                         
  -1   1  12        566.55        566.12        15.68 o                         
   1   1  12       4407.03       4245.94        32.94 o                         
   3   1  12        104.21        110.31        13.70 o                         
   5   1  12       1561.40       1713.18        26.55 o                         
   7   1  12         93.95         87.32        18.81 o                         
  -8   2  12         50.01         30.66        20.20 o                         
  -6   2  12        407.73        408.68        15.42 o                         
  -4   2  12       1852.42       1833.46        26.69 o                         
  -2   2  12         94.65        141.18        13.95 o                         
   0   2  12        421.40        431.48        16.59 o                         
   2   2  12         47.83         58.97        15.42 o                         
   4   2  12          2.29          5.63        11.66 o                         
   6   2  12        167.55        143.75        15.31 o                         
  -7   3  12       1551.23       1737.51        50.53 o                         
  -5   3  12         25.52         18.87        14.93 o                         
  -3   3  12       5140.62       5261.87        59.34 o                         
  -1   3  12         78.79        119.88        14.86 o                         
   1   3  12       5506.17       5246.14        83.34 o                         
   3   3  12        186.61        184.54        14.42 o                         
   5   3  12       1718.63       1822.12        23.67 o                         
   7   3  12         20.80          5.11        17.61 o                         
  -6   4  12       1498.82       1571.41        51.36 o                         
  -4   4  12       3358.90       3449.99        47.56 o                         
  -2   4  12       3010.14       3132.28        28.22 o                         
   0   4  12       1781.88       1659.46        56.00 o                         
   2   4  12       1869.32       1844.93        22.94 o                         
   4   4  12       4651.99       4890.68        49.15 o                         
   6   4  12        310.24        308.65        15.71 o                         
  -7   5  12        141.41        150.41        20.30 o                         
  -5   5  12       3428.95       3680.54        63.82 o                         
  -3   5  12         16.68         21.39        12.81 o                         
  -1   5  12       6526.81       6552.54        96.67 o                         
   1   5  12         13.46         21.62        24.44 o                         
   3   5  12       6123.82       5949.21        69.87 o                         
   5   5  12         95.32         84.02        15.12 o                         
  -6   6  12        306.58        310.93        30.41 o                         
  -4   6  12        297.76        352.38        18.29 o                         
  -2   6  12        401.13        371.95        14.73 o                         
   0   6  12        240.90        246.07        15.67 o                         
   2   6  12        482.28        485.73        45.86 o                         
   4   6  12        637.08        634.14        22.09 o                         
   6   6  12        118.56         63.04        28.12 o                         
  -7   7  12         53.04         46.42        21.83 o                         
  -5   7  12        451.33        484.58        18.25 o                         
  -3   7  12        217.14        255.02        20.42 o                         
  -1   7  12       3384.26       3478.70        57.72 o                         
   1   7  12        593.92        615.21        20.31 o                         
   3   7  12       1328.97       1483.07        31.45 o                         
   5   7  12        147.01        106.32        15.63 o                         
  -6   8  12        146.14        103.55        22.19 o                         
  -4   8  12        448.25        438.62        20.54 o                         
  -2   8  12        639.18        665.84        19.26 o                         
   0   8  12       2606.83       2738.69        65.33 o                         
   2   8  12        889.86        932.90        38.30 o                         
   4   8  12        328.05        312.67        19.29 o                         
   6   8  12        361.60        253.20        21.63 o                         
  -5   9  12        138.24        158.67        23.86 o                         
  -3   9  12       2445.48       2582.60       113.05 o                         
  -1   9  12       1135.69       1135.65        29.53 o                         
   1   9  12       2191.10       2413.10        85.57 o                         
   3   9  12       1060.74       1050.72        67.58 o                         
   5   9  12       1035.49        866.60        30.51 o                         
  -4  10  12        943.04        947.39        58.41 o                         
  -2  10  12        523.95        532.00        19.24 o                         
   0  10  12       1949.99       2164.38        29.95 o                         
   2  10  12       1326.44       1408.70        31.18 o                         
   4  10  12        340.45        237.79        35.23 o                         
  -5  11  12         51.62         23.04        27.46 o                         
  -3  11  12        157.30        151.87        25.23 o                         
  -1  11  12        316.04        273.66        54.84 o                         
   1  11  12        129.98        135.62        48.91 o                         
   3  11  12        306.23        304.28        40.68 o                         
  -4  12  12         90.67         56.89        22.45 o                         
  -2  12  12        135.38        127.19        27.39 o                         
   0  12  12          6.65          7.48        23.23 o                         
   2  12  12        108.10        123.15        24.15 o                         
  -1  13  12        250.74        195.94        41.76 o                         
   1  13  12       1008.64        910.39       120.99 o                         
  -7   1  13       1005.57       1098.70        23.24 o                         
  -5   1  13          4.37          3.78        12.60 o                         
  -3   1  13       4120.58       4026.11        74.98 o                         
  -1   1  13        291.01        300.60        16.01 o                         
   1   1  13       9944.47      10143.80       126.70 o                         
   3   1  13        380.30        387.40        14.26 o                         
   5   1  13       1614.44       1644.36        38.36 o                         
   7   1  13          1.80         -1.51        20.23 o                         
  -8   2  13        560.73        374.83        20.26 o                         
  -6   2  13       1288.26       1410.99        44.67 o                         
  -4   2  13       1047.08       1003.80        35.94 o                         
  -2   2  13       2045.73       2004.86        23.66 o                         
   0   2  13       8145.65       8804.76        62.69 o                         
   2   2  13       2314.67       2236.19        32.51 o                         
   4   2  13       1107.87       1155.16        21.37 o                         
   6   2  13        351.13        351.89        22.00 o                         
  -7   3  13        233.78        230.16        20.81 o                         
  -5   3  13       1992.37       2073.27        64.59 o                         
  -3   3  13        526.32        561.65        15.21 o                         
  -1   3  13       5177.95       5464.14        36.01 o                         
   1   3  13       5017.45       5095.25        55.78 o                         
   3   3  13       3035.08       2921.51        48.59 o                         
   5   3  13        142.98        143.62        15.75 o                         
   7   3  13       1545.97       1174.12        51.37 o                         
  -6   4  13       1293.03       1295.31        41.15 o                         
  -4   4  13        908.22        838.23        23.94 o                         
  -2   4  13       2832.90       2885.56        35.43 o                         
   0   4  13       1692.38       1743.81        29.50 o                         
   2   4  13       1261.03       1116.87        19.90 o                         
   4   4  13        504.96        528.65        18.81 o                         
   6   4  13         73.89         65.43        17.97 o                         
  -7   5  13        130.97         94.10        19.24 o                         
  -5   5  13        369.61        377.61        26.76 o                         
  -3   5  13         12.05          0.48        12.55 o                         
  -1   5  13       1290.91       1408.89        35.57 o                         
   1   5  13        909.61        905.98        42.06 o                         
   3   5  13        337.07        406.27        21.80 o                         
   5   5  13         11.27         18.26        17.41 o                         
  -6   6  13       1150.31       1202.51        46.84 o                         
  -4   6  13       1472.06       1435.83        34.98 o                         
  -2   6  13       1810.89       1803.50        29.72 o                         
   0   6  13        630.79        612.20        20.13 o                         
   2   6  13       2246.18       2508.54        33.97 o                         
   4   6  13        310.64        388.73        20.82 o                         
   6   6  13        427.63        400.72        23.39 o                         
  -5   7  13       1592.10       1618.31        95.88 o                         
  -3   7  13        538.84        564.40        18.62 o                         
  -1   7  13       5796.95       5812.76        38.91 o                         
   1   7  13        609.72        620.52        27.34 o                         
   3   7  13       2068.48       2417.25        87.10 o                         
   5   7  13        171.35        167.04        20.12 o                         
  -6   8  13         42.25         25.92        24.13 o                         
  -4   8  13       1664.89       1659.51        70.79 o                         
  -2   8  13         96.33         94.12        29.28 o                         
   0   8  13        982.30       1094.04        38.04 o                         
   2   8  13        903.64        896.32        56.15 o                         
   4   8  13         51.68         70.83        17.02 o                         
  -5   9  13        304.65        268.15        22.58 o                         
  -3   9  13        358.16        397.02        21.37 o                         
  -1   9  13        274.28        259.47        48.83 o                         
   1   9  13        381.65        419.05        22.62 o                         
   3   9  13        925.86        992.47        26.30 o                         
   5   9  13        221.09        174.21        25.12 o                         
  -4  10  13        280.49        277.51        22.09 o                         
  -2  10  13        308.75        299.27        22.14 o                         
   0  10  13        823.97        879.48        72.42 o                         
   2  10  13        810.60        721.77        53.09 o                         
   4  10  13          2.73        -30.17        30.17 o                         
  -3  11  13        710.34        640.91        28.05 o                         
  -1  11  13        146.40        139.57        26.46 o                         
   1  11  13       2208.17       1925.85        33.23 o                         
   3  11  13         50.14          4.01        27.57 o                         
  -2  12  13         65.07         85.07        36.50 o                         
   0  12  13       1441.66       1509.70        86.46 o                         
   2  12  13        125.01        115.86        24.39 o                         
  -1  13  13        677.72        440.66        31.93 o                         
   1  13  13         65.97         65.54        34.53 o                         
  -6   0  14          9.91          5.49        25.69 o                         
  -4   0  14       6968.04       7455.96        49.80 o                         
  -2   0  14        916.70        901.42        56.79 o                         
   0   0  14       6134.52       5870.35        65.27 o                         
   2   0  14         87.87        110.68        20.92 o                         
   4   0  14       2497.05       2679.40        40.80 o                         
   6   0  14        155.54        162.67        34.75 o                         
  -7   1  14       1042.66       1089.34        24.08 o                         
  -5   1  14       1262.09       1331.53        37.50 o                         
  -3   1  14       1979.87       1953.11        22.15 o                         
  -1   1  14        753.56        687.76        17.98 o                         
   1   1  14       3113.91       3047.84        28.12 o                         
   3   1  14        726.64        720.81        16.25 o                         
   5   1  14        340.20        363.31        18.54 o                         
  -6   2  14        721.05        722.98        18.57 o                         
  -4   2  14         31.18         29.37        15.74 o                         
  -2   2  14       2082.68       2046.04        50.78 o                         
   0   2  14         30.09         32.96        15.69 o                         
   2   2  14        385.01        360.94        16.41 o                         
   4   2  14         13.02         29.31        17.24 o                         
   6   2  14          0.75          4.91        23.64 o                         
  -7   3  14          5.16         31.35        19.85 o                         
  -5   3  14         65.11         81.56        16.44 o                         
  -3   3  14       2969.29       2940.67        37.00 o                         
  -1   3  14          6.67        -15.02        15.02 o                         
   1   3  14        395.70        406.05        18.99 o                         
   3   3  14         42.65         43.61        14.95 o                         
   5   3  14       2187.47       2212.86        35.49 o                         
  -6   4  14        829.32        768.56        49.65 o                         
  -4   4  14       1360.51       1429.84        29.22 o                         
  -2   4  14       4480.92       4463.65        81.56 o                         
   0   4  14        583.29        560.55        29.76 o                         
   2   4  14       1448.27       1474.20        24.79 o                         
   4   4  14       1761.04       1919.67        27.40 o                         
   6   4  14        595.82        554.05        24.10 o                         
  -7   5  14         16.13         33.79        21.77 o                         
  -5   5  14       1966.96       2082.12        59.78 o                         
  -3   5  14       3693.54       4059.02        88.85 o                         
  -1   5  14       7205.52       7189.25        46.88 o                         
   1   5  14        185.55        163.02        15.13 o                         
   3   5  14       3971.24       4345.72        76.49 o                         
   5   5  14        420.04        386.18        28.77 o                         
  -6   6  14        210.84        205.08        19.47 o                         
  -4   6  14       1316.74       1289.36        40.57 o                         
  -2   6  14       2085.53       2228.54        25.69 o                         
   0   6  14        135.91        152.08        30.32 o                         
   2   6  14        479.52        518.92        20.62 o                         
   4   6  14        313.39        298.06        20.93 o                         
   6   6  14        243.24        202.12        23.55 o                         
  -5   7  14        143.97        107.49        19.12 o                         
  -3   7  14        951.91        972.98        19.80 o                         
  -1   7  14        523.77        564.16        32.15 o                         
   1   7  14         10.34         10.71        17.61 o                         
   3   7  14       1154.55       1083.78        54.62 o                         
   5   7  14        361.40        328.92        21.11 o                         
  -6   8  14        589.03        431.20        32.15 o                         
  -4   8  14         88.14        101.38        20.64 o                         
  -2   8  14       2254.51       2439.55        34.10 o                         
   0   8  14        258.04        292.96        23.37 o                         
   2   8  14       2090.68       2378.02       129.53 o                         
   4   8  14        146.64        129.69        69.87 o                         
  -5   9  14        359.25        369.40        23.33 o                         
  -3   9  14       1635.64       1703.03        30.96 o                         
  -1   9  14        494.88        567.33        20.63 o                         
   1   9  14       2274.36       2435.87        66.61 o                         
   3   9  14        523.05        525.71        61.13 o                         
  -4  10  14       1051.26       1002.65        58.59 o                         
  -2  10  14        186.64        181.47        22.00 o                         
   0  10  14        871.46        909.04        50.88 o                         
   2  10  14         48.91         40.15        23.28 o                         
   4  10  14        968.46        737.88       141.26 o                         
  -3  11  14         19.05         16.10        23.46 o                         
  -1  11  14          4.51         -3.00        23.10 o                         
   1  11  14         37.34         35.82        36.39 o                         
   3  11  14        111.41         57.52        34.07 o                         
  -2  12  14          3.99          7.84        27.56 o                         
   0  12  14        648.37        617.51        42.96 o                         
   2  12  14         35.47          1.43        33.50 o                         
  -7   1  15        284.72        207.60        30.54 o                         
  -5   1  15        819.74        846.12        26.96 o                         
  -3   1  15        768.83        787.30        30.27 o                         
  -1   1  15        461.10        508.87        17.11 o                         
   1   1  15       3699.89       3645.37        31.15 o                         
   3   1  15        110.87        103.53        18.09 o                         
   5   1  15       2015.91       1932.41        30.09 o                         
  -6   2  15        495.80        501.44        27.76 o                         
  -4   2  15       2652.83       2800.24        68.20 o                         
  -2   2  15        554.42        645.02        20.05 o                         
   0   2  15       3565.65       3526.47        42.71 o                         
   2   2  15       1986.13       1913.73        24.34 o                         
   4   2  15       2275.67       2407.36        27.46 o                         
   6   2  15        518.23        491.35        24.19 o                         
  -7   3  15        474.53        344.17        20.92 o                         
  -5   3  15       2070.21       2070.73        82.58 o                         
  -3   3  15         39.53         20.47        15.16 o                         
  -1   3  15       2636.44       2699.13        27.57 o                         
   1   3  15        556.54        528.41        17.43 o                         
   3   3  15       2181.52       2374.30        27.49 o                         
   5   3  15        281.35        225.56        18.22 o                         
  -6   4  15        696.99        758.53        22.06 o                         
  -4   4  15        531.74        569.39        18.42 o                         
  -2   4  15       1128.56       1099.58        20.02 o                         
   0   4  15       2279.73       2196.24        80.45 o                         
   2   4  15       2510.86       2725.28        30.79 o                         
   4   4  15        323.18        295.99        17.69 o                         
   6   4  15        288.57        203.82        24.17 o                         
  -5   5  15          1.34          5.88        18.21 o                         
  -3   5  15       2084.51       2083.39        39.18 o                         
  -1   5  15        500.64        500.62        20.00 o                         
   1   5  15        122.41        119.41        25.30 o                         
   3   5  15        588.00        566.19        23.69 o                         
   5   5  15          9.23         -4.94        20.66 o                         
  -6   6  15       2364.16       2353.45        70.34 o                         
  -4   6  15         35.86         44.74        18.09 o                         
  -2   6  15       3996.47       4447.31        71.66 o                         
   0   6  15        788.24        845.68        84.13 o                         
   2   6  15       1456.82       1592.89        27.98 o                         
   4   6  15        131.07        102.71        18.50 o                         
  -5   7  15        745.13        758.45        24.67 o                         
  -3   7  15       2152.51       2311.15        58.86 o                         
  -1   7  15       1192.63       1228.16        98.86 o                         
   1   7  15        624.43        674.46        27.96 o                         
   3   7  15        829.44        914.55       111.32 o                         
   5   7  15        371.41        279.13        38.26 o                         
  -4   8  15        978.97       1008.18        79.38 o                         
  -2   8  15         19.06         32.35        24.80 o                         
   0   8  15       2368.75       2439.98       154.91 o                         
   2   8  15          3.89         22.12        17.61 o                         
   4   8  15        540.03        551.19        49.77 o                         
  -5   9  15          0.84          1.87        23.89 o                         
  -3   9  15        156.67        163.23        19.87 o                         
  -1   9  15          8.60         -4.79        17.77 o                         
   1   9  15          8.38         26.01        27.26 o                         
   3   9  15         17.89         21.58        44.32 o                         
  -4  10  15        571.68        493.80        35.15 o                         
  -2  10  15         45.68         19.33        26.65 o                         
   0  10  15        421.07        351.59        29.63 o                         
   2  10  15        179.65        179.40        40.87 o                         
  -3  11  15        727.17        537.14        31.49 o                         
  -1  11  15        234.40        247.07        24.87 o                         
   1  11  15       2313.16       2263.34       193.62 o                         
  -2  12  15         98.75        108.79        33.54 o                         
   0  12  15       1412.03        987.90       147.08 o                         
  -6   0  16        836.63       1046.87        54.19 o                         
  -4   0  16       6657.06       7487.39        52.97 o                         
  -2   0  16        273.90        232.03        21.41 o                         
   0   0  16       7089.22       7341.95        57.55 o                         
   2   0  16       3076.66       3318.90       138.28 o                         
   4   0  16       3599.85       3610.40        53.30 o                         
   6   0  16         26.83         13.95        34.39 o                         
  -7   1  16        252.56        217.31        29.28 o                         
  -5   1  16       1783.86       1860.90        66.58 o                         
  -3   1  16        780.14        871.98        21.38 o                         
  -1   1  16       2049.44       2013.86        53.64 o                         
   1   1  16       4550.13       4518.92        32.72 o                         
   3   1  16        960.81        953.83        21.99 o                         
   5   1  16        576.27        612.59        23.78 o                         
  -6   2  16       1049.58       1124.06        43.00 o                         
  -4   2  16        191.14        200.23        15.92 o                         
  -2   2  16       1076.38       1128.08        19.67 o                         
   0   2  16       1347.50       1268.50        22.28 o                         
   2   2  16       4121.07       4427.66        35.53 o                         
   4   2  16         70.68         79.11        15.02 o                         
   6   2  16         57.89         44.77        22.00 o                         
  -7   3  16         96.77         90.54        20.29 o                         
  -5   3  16        401.48        404.10        20.10 o                         
  -3   3  16        752.52        681.40        19.08 o                         
  -1   3  16        645.94        646.88        18.75 o                         
   1   3  16        375.08        390.77        19.91 o                         
   3   3  16        212.57        228.72        17.40 o                         
   5   3  16        168.83        148.02        21.91 o                         
  -6   4  16        548.12        524.57        35.14 o                         
  -4   4  16        254.57        252.50        16.16 o                         
  -2   4  16       3882.15       4097.94        52.82 o                         
   0   4  16       1708.80       1911.31        29.97 o                         
   2   4  16       1791.08       1882.91        33.13 o                         
   4   4  16        107.64        128.37        16.09 o                         
  -5   5  16        459.03        420.88        47.98 o                         
  -3   5  16       1201.18       1204.43        24.81 o                         
  -1   5  16       1324.27       1464.17        66.23 o                         
   1   5  16       1538.43       1741.38        32.24 o                         
   3   5  16       1486.93       1518.12        59.05 o                         
   5   5  16        108.37        103.34        20.80 o                         
  -6   6  16         47.88         29.77        21.84 o                         
  -4   6  16          3.02          6.97        16.11 o                         
  -2   6  16       1125.20       1137.40       101.83 o                         
   0   6  16        444.52        520.41        20.25 o                         
   2   6  16        787.36        801.77        87.25 o                         
   4   6  16          5.45         19.76        24.48 o                         
  -5   7  16         45.75         33.30        24.03 o                         
  -3   7  16         32.78         15.71        15.99 o                         
  -1   7  16          0.59         -0.55        24.85 o                         
   1   7  16        197.29        222.59        21.37 o                         
   3   7  16        262.38        172.74        27.57 o                         
  -4   8  16        109.07        116.71        22.24 o                         
  -2   8  16        180.00        173.84        19.06 o                         
   0   8  16          4.97        -12.29        20.67 o                         
   2   8  16        923.83        855.00        30.67 o                         
   4   8  16         31.78         -7.87        27.43 o                         
  -3   9  16        399.42        406.82        56.17 o                         
  -1   9  16        200.46        181.04        19.62 o                         
   1   9  16        845.53        804.10        36.18 o                         
   3   9  16        303.39        298.01        63.26 o                         
  -4  10  16       1217.76        890.98       135.00 o                         
  -2  10  16        224.69        222.99        24.80 o                         
   0  10  16       1837.09       1935.71        60.94 o                         
   2  10  16          3.84         -7.69        30.73 o                         
  -1  11  16         54.24        -24.68        33.93 o                         
   1  11  16          5.26        -22.05        33.73 o                         
  -5   1  17        803.50        779.22        40.72 o                         
  -3   1  17        214.64        251.82        19.44 o                         
  -1   1  17       1551.44       1616.06        23.10 o                         
   1   1  17         17.37         23.08        15.71 o                         
   3   1  17        174.96        166.35        17.22 o                         
   5   1  17        249.18        234.31        22.87 o                         
  -6   2  17        167.45        161.31        20.53 o                         
  -4   2  17       2821.85       2974.66        65.18 o                         
  -2   2  17        691.89        776.95        19.52 o                         
   0   2  17       2958.51       3115.75        31.59 o                         
   2   2  17         11.55         14.52        16.23 o                         
   4   2  17       1285.53       1313.98        33.08 o                         
  -5   3  17        120.20         93.32        17.21 o                         
  -3   3  17       3133.18       3309.04        56.33 o                         
  -1   3  17       1537.80       1663.68        24.70 o                         
   1   3  17        232.08        219.85        20.94 o                         
   3   3  17        622.22        644.86        23.54 o                         
   5   3  17        380.27        353.91        27.56 o                         
  -6   4  17        383.13        308.00        20.34 o                         
  -4   4  17         53.02         50.64        18.26 o                         
  -2   4  17       1418.18       1503.06        44.87 o                         
   0   4  17        127.77        106.79        24.90 o                         
   2   4  17       1056.23       1215.26        31.15 o                         
   4   4  17         78.51         57.13        25.05 o                         
  -5   5  17         52.97         72.03        21.38 o                         
  -3   5  17         28.50         54.82        15.13 o                         
  -1   5  17        248.58        258.17        18.86 o                         
   1   5  17        442.90        471.49        23.48 o                         
   3   5  17        154.15        134.06        49.16 o                         
   5   5  17         18.10         46.60        21.61 o                         
  -4   6  17         14.54         17.48        15.33 o                         
  -2   6  17       6244.65       6722.06       187.89 o                         
   0   6  17        157.00        204.73        21.12 o                         
   2   6  17       2422.67       2504.97       159.27 o                         
   4   6  17         63.15         26.82        33.98 o                         
  -5   7  17        216.01        154.94        34.18 o                         
  -3   7  17       1687.76       1674.32        29.56 o                         
  -1   7  17       1997.93       2103.11        72.72 o                         
   1   7  17       2147.30       2127.06       110.19 o                         
   3   7  17        339.90        347.68        28.93 o                         
  -4   8  17        464.97        492.08        32.80 o                         
  -2   8  17        748.16        594.03        54.84 o                         
   0   8  17       1902.83       1899.79        85.68 o                         
   2   8  17        155.11        132.97        24.49 o                         
  -3   9  17         64.00         34.36        33.90 o                         
  -1   9  17        203.39        263.98        36.37 o                         
   1   9  17        115.35        143.94        28.32 o                         
   3   9  17         26.88         17.54        27.35 o                         
  -2  10  17         32.81         19.16        27.41 o                         
   0  10  17        463.51        380.70        37.30 o                         
   2  10  17        513.91        450.23        30.91 o                         
  -6   0  18         94.05         83.75        24.45 o                         
  -4   0  18       3680.41       3643.19        54.27 o                         
  -2   0  18        236.01        215.99        25.77 o                         
   0   0  18       3386.12       3615.63        63.11 o                         
   2   0  18        582.99        615.97        36.05 o                         
   4   0  18       2546.96       2648.23        61.12 o                         
  -5   1  18       1579.99       1761.32        43.48 o                         
  -3   1  18        266.40        301.51        17.80 o                         
  -1   1  18        810.97        927.12        22.26 o                         
   1   1  18          8.19         10.32        17.26 o                         
   3   1  18       2861.94       2765.36        30.53 o                         
   5   1  18        564.08        456.20        26.60 o                         
  -6   2  18         39.51         46.06        19.69 o                         
  -4   2  18         46.16         32.05        15.30 o                         
  -2   2  18        100.59        140.01        16.51 o                         
   0   2  18        220.19        245.87        18.08 o                         
   2   2  18       1514.13       1547.14        26.84 o                         
   4   2  18        120.79         99.59        24.61 o                         
  -5   3  18        443.68        420.49        22.98 o                         
  -3   3  18         72.69         90.18        18.27 o                         
  -1   3  18       1052.22       1078.13        30.00 o                         
   1   3  18        386.86        394.25        22.15 o                         
   3   3  18        109.61        100.91        15.76 o                         
   5   3  18          3.16          7.97        23.61 o                         
  -6   4  18        898.82        798.24        50.96 o                         
  -4   4  18        580.36        595.03        21.59 o                         
  -2   4  18       1644.82       1752.41        40.35 o                         
   0   4  18        488.93        520.85        26.04 o                         
   2   4  18       1664.86       1607.33        34.00 o                         
   4   4  18        187.16        184.83        23.37 o                         
  -5   5  18        229.52        195.58        22.33 o                         
  -3   5  18       1496.73       1559.96        85.95 o                         
  -1   5  18        380.03        405.28        28.67 o                         
   1   5  18       3292.46       3426.10        87.01 o                         
   3   5  18        294.60        330.65        35.22 o                         
  -4   6  18        515.53        554.12        36.74 o                         
  -2   6  18        115.26        139.17        18.92 o                         
   0   6  18        390.26        428.79        22.85 o                         
   2   6  18        444.37        388.57        98.01 o                         
   4   6  18        104.37         47.36        31.71 o                         
  -3   7  18       1219.04       1294.19       120.41 o                         
  -1   7  18        316.37        302.70        20.53 o                         
   1   7  18        269.43        280.85        33.50 o                         
   3   7  18         61.99         52.22        33.32 o                         
  -4   8  18        144.48         99.54        23.99 o                         
  -2   8  18       1558.11       1548.07        63.71 o                         
   0   8  18        154.51        146.87        24.21 o                         
   2   8  18        711.78        637.38        58.02 o                         
  -3   9  18       1042.30        862.86        76.51 o                         
  -1   9  18        301.82        312.55        28.75 o                         
   1   9  18       1021.84       1063.68        33.14 o                         
   0  10  18        666.99        405.20        37.16 o                         
  -5   1  19       1621.17       1769.62        78.64 o                         
  -3   1  19         19.82          6.76        17.82 o                         
  -1   1  19       3177.90       3441.38        72.68 o                         
   1   1  19         65.65         87.33        16.99 o                         
   3   1  19       2024.64       1986.63        32.10 o                         
  -4   2  19       1489.42       1481.79        39.08 o                         
  -2   2  19       1679.13       1752.38        38.89 o                         
   0   2  19       2435.52       2476.93        35.91 o                         
   2   2  19       1405.76       1369.85        25.94 o                         
   4   2  19       1158.35       1167.20        45.40 o                         
  -5   3  19        294.95        289.20        23.37 o                         
  -3   3  19       2486.79       2516.58        59.01 o                         
  -1   3  19        347.62        307.81        21.14 o                         
   1   3  19       1942.18       2043.38        50.46 o                         
   3   3  19        600.26        650.21        29.20 o                         
  -4   4  19        102.23        129.20        24.01 o                         
  -2   4  19        642.95        661.50        23.32 o                         
   0   4  19          3.78        -15.49        24.98 o                         
   2   4  19        630.23        556.25        25.92 o                         
   4   4  19         92.41         66.65        23.34 o                         
  -5   5  19         15.25         40.06        22.24 o                         
  -3   5  19         26.78         20.54        25.80 o                         
  -1   5  19         53.28         22.18        20.72 o                         
   1   5  19        220.35        225.10        50.29 o                         
   3   5  19         34.20         12.81        27.01 o                         
  -4   6  19         97.42         97.04        22.28 o                         
  -2   6  19        501.61        486.95        89.22 o                         
   0   6  19         88.99        119.06        37.57 o                         
   2   6  19       1247.48       1143.17        33.63 o                         
  -3   7  19        488.00        533.39        29.68 o                         
  -1   7  19        206.30        205.20        27.58 o                         
   1   7  19       1490.95       1466.25       121.92 o                         
  -2   8  19         10.70          5.92        27.44 o                         
   0   8  19        794.69        682.71        84.76 o                         
   2   8  19        115.29         51.15        34.03 o                         
  -1   9  19        549.52        347.93        91.28 o                         
  -4   0  20        641.34        626.43        31.57 o                         
  -2   0  20       2179.27       2314.90        72.22 o                         
   0   0  20       1921.75       1916.77        37.44 o                         
   2   0  20        150.68        167.54        29.89 o                         
   4   0  20       1022.93        753.13        41.40 o                         
  -5   1  20        175.65        127.47        19.77 o                         
  -3   1  20        875.48        772.40        30.39 o                         
  -1   1  20        730.56        789.70        23.05 o                         
   1   1  20        100.68        111.45        19.02 o                         
   3   1  20        283.85        258.60        25.30 o                         
  -4   2  20         27.92         38.15        19.40 o                         
  -2   2  20        101.74         89.13        16.93 o                         
   0   2  20          3.97         22.04        19.49 o                         
   2   2  20        199.06        202.26        24.65 o                         
   4   2  20          0.60         -4.18        33.34 o                         
  -5   3  20        923.96        698.24        85.56 o                         
  -3   3  20         26.40         26.12        20.43 o                         
  -1   3  20       2655.84       2734.93        66.77 o                         
   1   3  20         21.72         17.97        18.81 o                         
   3   3  20        635.43        616.09        26.27 o                         
  -4   4  20        391.61        337.91        28.74 o                         
  -2   4  20        785.75        867.33        28.09 o                         
   0   4  20       1316.56       1294.46        29.68 o                         
   2   4  20       1352.54       1200.94        35.00 o                         
  -3   5  20       1774.16       1950.53        57.77 o                         
  -1   5  20        170.63        148.02        55.15 o                         
   1   5  20       2324.67       2327.97        39.51 o                         
   3   5  20         48.13         65.67        23.89 o                         
  -4   6  20          4.18         19.59        23.74 o                         
  -2   6  20          7.34         14.51        32.93 o                         
   0   6  20        605.75        547.48        35.90 o                         
   2   6  20          2.59         -7.80        27.10 o                         
  -3   7  20        255.00        110.99        47.84 o                         
  -1   7  20         72.17        101.78        23.50 o                         
   1   7  20        519.17        476.58        32.53 o                         
  -2   8  20        739.15        428.27        40.95 o                         
   0   8  20        282.31        245.64        43.70 o                         
  -3   1  21          8.84         10.30        20.62 o                         
  -1   1  21       1138.58       1078.15        49.38 o                         
   1   1  21         75.05         80.19        23.14 o                         
   3   1  21       1306.72       1115.85        57.67 o                         
  -4   2  21       1012.66       1064.93        31.07 o                         
  -2   2  21        736.85        784.21        26.75 o                         
   0   2  21        470.67        522.55        25.42 o                         
   2   2  21        617.31        600.60        28.04 o                         
  -3   3  21       2265.01       2285.40        76.77 o                         
  -1   3  21         60.98         67.28        22.45 o                         
   1   3  21       1588.76       1543.60        33.99 o                         
   3   3  21        527.61        465.34        30.30 o                         
  -4   4  21        955.87        921.35        50.41 o                         
  -2   4  21          4.51         11.53        25.64 o                         
   0   4  21        705.86        755.16        31.24 o                         
   2   4  21         50.76         63.62        33.64 o                         
  -3   5  21         13.04         13.45        23.26 o                         
  -1   5  21          1.30          5.06        26.63 o                         
   1   5  21         59.88         19.49        28.03 o                         
  -2   6  21        228.59        158.17        29.00 o                         
   0   6  21        292.35        269.86        29.13 o                         
  -1   7  21        109.18         83.48        33.39 o                         
  -4   0  22         48.46         64.26        49.28 o                         
  -2   0  22       2659.78       2504.57        67.86 o                         
   0   0  22        153.69        165.10        33.54 o                         
   2   0  22        978.32        743.25        47.97 o                         
  -3   1  22        315.07        271.42        23.12 o                         
  -1   1  22       1494.12       1446.46        50.60 o                         
   1   1  22        282.06        258.11        24.84 o                         
  -2   2  22         17.92          3.55        23.58 o                         
   0   2  22        189.03        148.98        26.49 o                         
   2   2  22         29.43         26.60        24.74 o                         
  -3   3  22          8.73        -18.83        20.42 o                         
  -1   3  22        155.24        131.53        27.22 o                         
   1   3  22          2.76        -12.77        27.01 o                         
  -2   4  22        216.20        195.95        28.63 o                         
   0   4  22        868.68        727.95        64.13 o                         
  -1   5  22         33.16         19.37        27.40 o                         
  -1   1  23        818.50        728.73        56.11 o                         
   1   1  23        175.08        147.12        24.57 o                         
  -2   2  23       1556.94       1347.41        96.69 o                         
   0   2  23        455.86        388.09        28.87 o                         
  -1   3  23        119.83        105.39        41.38 o                         
                                                                                
