# Supplementary material for: Syntheses and crystal structures of di­chlorido­bis(2,3-di­methyl­pyrazine-κN)zinc(II) and catena-poly[[di­chlorido­zinc(II)]-μ-2,3-di­methyl­pyrazine-κ2N1:N4]
Source: Acta Crystallogr E Crystallogr Commun. 2025 Jul 17;81(Pt 8):694–8. doi: 10.1107/S205698902500619X (PMC12326493; doi:10.1107/S205698902500619X)
Supplement: Supplementary file 3 [file e-81-00694-2sup3.hkl]

data_2                                                                          
_shelx_title ' ZnCl2(mu-2,3-dimethylpyrazine) at 220K in P3(2)'                 
_shelx_refln_list_code          4                                               
_shelx_F_calc_maximum      103.18                                               
_exptl_crystal_F_000       366.00                                               
_reflns_d_resolution_high  0.7572                                               
                                                                                
loop_                                                                           
 _space_group_symop_operation_xyz                                               
 'x, y, z'                                                                      
 '-y, x-y, z+2/3'                                                               
 '-x+y, -x, z+1/3'                                                              
                                                                                
_cell_length_a     7.2027                                                       
_cell_length_b     7.2027                                                       
_cell_length_c    15.1418                                                       
_cell_angle_alpha  90.000                                                       
_cell_angle_beta   90.000                                                       
_cell_angle_gamma 120.000                                                       
                                                                                
_shelx_F_squared_multiplier     1.000                                           
                                                                                
loop_                                                                           
 _refln_index_h                                                                 
 _refln_index_k                                                                 
 _refln_index_l                                                                 
 _refln_F_squared_calc                                                          
 _refln_F_squared_meas                                                          
 _refln_F_squared_sigma                                                         
 _refln_observed_status                                                         
  -1   1 -19        407.73        366.14        41.03 o                         
   0   1 -19          4.59          3.65         8.82 o                         
   1   1 -19        147.66        132.45         9.58 o                         
  -2   2 -19        156.46        124.09        10.14 o                         
  -1   2 -19         27.86         22.08        12.62 o                         
   0   2 -19        329.14        297.96        10.47 o                         
   0   0 -18        443.90        435.04        17.08 o                         
  -1   1 -18        507.34        508.22        36.05 o                         
   0   1 -18        181.96        172.62         8.19 o                         
   1   1 -18        418.62        402.99        21.67 o                         
  -3   2 -18        147.30        137.24        11.50 o                         
  -2   2 -18        195.84        185.09        17.62 o                         
  -1   2 -18        260.70        251.27         9.81 o                         
   0   2 -18         55.34         49.99         7.64 o                         
   1   2 -18         52.68         42.48         7.69 o                         
   2   2 -18         28.52         30.60         7.64 o                         
  -3   3 -18         89.20         96.37        13.87 o                         
  -2   3 -18        217.61        182.84        12.31 o                         
  -1   3 -18        439.96        422.04        19.59 o                         
   0   3 -18        204.44        210.71        27.95 o                         
  -2   4 -18         15.89         15.94        11.06 o                         
  -1   1 -17         56.30         56.04         6.27 o                         
   0   1 -17        562.28        531.52         9.70 o                         
   1   1 -17        206.63        197.95         9.90 o                         
  -3   2 -17        190.68        186.38         8.37 o                         
  -2   2 -17        180.90        182.96         9.06 o                         
  -1   2 -17        244.85        259.22        12.80 o                         
   0   2 -17        361.07        340.31        19.22 o                         
   1   2 -17        308.97        300.17        10.15 o                         
   2   2 -17        352.94        341.98        30.29 o                         
  -4   3 -17          2.81         -1.55         6.43 o                         
  -3   3 -17        204.90        184.25        12.42 o                         
  -2   3 -17        177.69        181.24        11.96 o                         
  -1   3 -17        114.19        111.27         8.40 o                         
   0   3 -17        175.09        169.60         8.42 o                         
   1   3 -17        570.16        538.30         8.94 o                         
  -4   4 -17         18.03         19.48         9.75 o                         
  -3   4 -17         28.50         26.14         8.23 o                         
  -2   4 -17         14.99         18.18         6.20 o                         
  -1   4 -17        329.12        293.80        29.81 o                         
   0   4 -17        155.65        151.82        16.01 o                         
  -1   1 -16        274.26        282.05         8.32 o                         
   0   1 -16         99.54        101.43         5.57 o                         
   1   1 -16        173.80        179.81         6.94 o                         
  -3   2 -16         50.57         60.53         7.60 o                         
  -2   2 -16        313.23        312.46         8.32 o                         
  -1   2 -16        287.78        287.46        13.06 o                         
   0   2 -16        825.79        793.99        10.01 o                         
   1   2 -16        365.88        345.95         7.81 o                         
   2   2 -16        463.17        453.36        37.39 o                         
  -5   3 -16        112.79        101.91        10.92 o                         
  -4   3 -16        844.95        913.57        65.65 o                         
  -3   3 -16        283.90        296.48        11.47 o                         
  -2   3 -16        269.12        258.22         7.70 o                         
  -1   3 -16        343.73        340.97        24.98 o                         
   0   3 -16        649.44        645.14        33.76 o                         
   1   3 -16         22.35         15.45         7.76 o                         
   2   3 -16         18.45         19.69         8.03 o                         
  -5   4 -16         64.10         56.31         8.06 o                         
  -4   4 -16          3.69         -1.18         8.35 o                         
  -3   4 -16        558.76        550.82        11.03 o                         
  -2   4 -16        185.88        203.85        23.28 o                         
  -1   4 -16         51.87         48.99         8.99 o                         
   0   4 -16         38.77         40.17         6.65 o                         
   1   4 -16        551.37        570.50        31.52 o                         
  -4   5 -16         25.74         24.47         9.94 o                         
  -3   5 -16        348.73        332.56        15.87 o                         
  -2   5 -16         63.09         49.56         7.94 o                         
  -1   5 -16        297.47        289.60        13.96 o                         
   0   0 -15        885.04        937.72        16.38 o                         
  -1   1 -15        285.88        311.30        12.88 o                         
   0   1 -15        162.22        167.78         6.89 o                         
   1   1 -15         74.99         75.76         7.31 o                         
  -3   2 -15        680.07        701.90        40.98 o                         
  -2   2 -15          6.09          4.14         5.34 o                         
  -1   2 -15       1350.39       1487.30        84.54 o                         
   0   2 -15        304.10        295.04         6.76 o                         
   1   2 -15        322.33        312.34        31.82 o                         
   2   2 -15         86.70         79.19         7.29 o                         
  -5   3 -15        177.60        179.13         7.24 o                         
  -4   3 -15        222.62        204.35        21.95 o                         
  -3   3 -15        407.51        425.19         8.22 o                         
  -2   3 -15        697.68        654.26        22.68 o                         
  -1   3 -15        806.85        861.94        65.63 o                         
   0   3 -15        284.98        264.92         6.44 o                         
   1   3 -15        102.71         93.83         6.61 o                         
   2   3 -15        471.65        511.17        24.43 o                         
   3   3 -15        108.60        115.90        14.16 o                         
  -6   4 -15         52.35         46.92         8.08 o                         
  -5   4 -15         15.36         11.94         6.66 o                         
  -4   4 -15        731.15        693.17        11.85 o                         
  -3   4 -15         20.50         19.79         5.91 o                         
  -2   4 -15        109.67        110.57         8.78 o                         
  -1   4 -15         44.92         41.08         4.95 o                         
   0   4 -15        569.97        615.68        39.63 o                         
   1   4 -15         34.29         29.93         6.85 o                         
   2   4 -15         30.73         41.95         7.01 o                         
  -5   5 -15        101.24         74.45        13.16 o                         
  -4   5 -15         15.37         11.85         7.56 o                         
  -3   5 -15        525.36        524.48        27.60 o                         
  -2   5 -15        195.01        206.00        16.14 o                         
  -1   5 -15         11.91         13.54         5.96 o                         
   0   5 -15         93.84         90.90        13.86 o                         
  -4   6 -15          6.69          3.54         7.72 o                         
  -3   6 -15        447.19        456.52        21.69 o                         
  -2   6 -15         51.33         54.57         6.96 o                         
  -1   1 -14          4.91          2.22         4.26 o                         
   0   1 -14       1182.03       1185.58        11.06 o                         
   1   1 -14        511.80        531.49         8.70 o                         
  -3   2 -14         92.07         89.41         5.58 o                         
  -2   2 -14        382.86        422.58         9.92 o                         
  -1   2 -14        641.82        702.45        52.25 o                         
   0   2 -14       1148.77       1209.73        56.01 o                         
   1   2 -14        373.41        378.15        28.80 o                         
   2   2 -14        335.89        346.79        29.28 o                         
  -5   3 -14        469.58        479.69        30.42 o                         
  -4   3 -14         90.29         93.49         4.97 o                         
  -3   3 -14        644.71        690.43        41.79 o                         
  -2   3 -14        294.37        285.40        13.70 o                         
  -1   3 -14        134.59        143.32        13.32 o                         
   0   3 -14        169.17        166.47         9.13 o                         
   1   3 -14        797.74        773.94        10.93 o                         
   2   3 -14         56.40         51.69         6.70 o                         
   3   3 -14         36.86         31.09         6.86 o                         
  -6   4 -14        177.98        196.79        12.76 o                         
  -5   4 -14        666.52        677.87        83.09 o                         
  -4   4 -14         69.57         62.77         6.79 o                         
  -3   4 -14        178.11        163.06         7.92 o                         
  -2   4 -14        454.07        459.73        28.93 o                         
  -1   4 -14        239.91        247.84        14.87 o                         
   0   4 -14        172.03        194.40        16.98 o                         
   1   4 -14         99.79         95.82         6.94 o                         
   2   4 -14         84.77         82.28         8.50 o                         
  -6   5 -14        152.70        127.04        10.95 o                         
  -5   5 -14          1.70          5.24         8.18 o                         
  -4   5 -14        687.81        649.00        24.32 o                         
  -3   5 -14        130.91        122.14         9.98 o                         
  -2   5 -14         65.20         60.60         5.67 o                         
  -1   5 -14        118.92        125.59         6.88 o                         
   0   5 -14        994.31       1081.93        73.99 o                         
   1   5 -14        580.69        636.26        58.07 o                         
  -5   6 -14         11.80         11.87         8.75 o                         
  -4   6 -14        414.80        370.20        19.54 o                         
  -3   6 -14        122.31        122.40         7.53 o                         
  -2   6 -14        241.26        216.51         9.25 o                         
  -1   6 -14        114.59        133.32         7.29 o                         
  -1   1 -13        757.63        739.04        14.32 o                         
   0   1 -13        211.76        215.88         6.19 o                         
   1   1 -13         24.98         24.90         5.09 o                         
  -3   2 -13        835.85        841.49        44.02 o                         
  -2   2 -13        492.36        485.81        33.07 o                         
  -1   2 -13        561.43        598.96        47.82 o                         
   0   2 -13       1134.75       1124.22        49.07 o                         
   1   2 -13        244.23        245.32         7.34 o                         
   2   2 -13        520.79        550.53        23.84 o                         
  -5   3 -13        340.55        370.54        36.06 o                         
  -4   3 -13       1902.24       1962.36       134.91 o                         
  -3   3 -13        405.04        432.87        33.84 o                         
  -2   3 -13        129.22        136.39         8.63 o                         
  -1   3 -13        764.72        814.93        57.37 o                         
   0   3 -13        665.30        692.34        22.55 o                         
   1   3 -13          6.23         13.32         6.23 o                         
   2   3 -13          2.05         -0.91         5.26 o                         
   3   3 -13         76.68         79.46         8.24 o                         
  -7   4 -13        314.21        325.58        43.54 o                         
  -6   4 -13         13.22         21.20         7.88 o                         
  -5   4 -13        171.09        166.04        21.46 o                         
  -4   4 -13        231.70        212.96         7.39 o                         
  -3   4 -13        779.26        791.36        35.07 o                         
  -2   4 -13        264.34        265.96        14.82 o                         
  -1   4 -13        265.00        283.40        15.11 o                         
   0   4 -13         52.76         46.10         6.50 o                         
   1   4 -13       1191.97       1167.03        35.81 o                         
   2   4 -13        430.19        450.78        19.76 o                         
   3   4 -13        115.53         99.50        26.42 o                         
  -7   5 -13        111.00        109.14        10.11 o                         
  -6   5 -13         12.17          2.00        11.85 o                         
  -5   5 -13        242.70        237.20        10.75 o                         
  -4   5 -13         55.71         54.64         5.31 o                         
  -3   5 -13        149.48        148.89         7.88 o                         
  -2   5 -13        394.50        391.00        23.68 o                         
  -1   5 -13        445.49        460.60        26.11 o                         
   0   5 -13         38.67         52.13         5.97 o                         
   1   5 -13        241.37        249.32         6.77 o                         
   2   5 -13        207.90        180.24        10.38 o                         
  -6   6 -13        255.60        234.99         8.44 o                         
  -5   6 -13        201.39        173.68        10.88 o                         
  -4   6 -13        514.86        506.50        13.52 o                         
  -3   6 -13        361.26        375.50        18.20 o                         
  -2   6 -13         29.92         30.34         5.68 o                         
  -1   6 -13         50.75         39.97         6.83 o                         
   0   6 -13        102.72        102.13         7.45 o                         
  -4   7 -13        758.89        693.49         9.16 o                         
  -3   7 -13        126.69        122.54         8.30 o                         
  -2   7 -13        103.47        100.96        10.37 o                         
   0   0 -12        778.67        745.94        15.30 o                         
  -1   1 -12        350.95        358.00         6.54 o                         
   0   1 -12         53.54         52.03         5.01 o                         
   1   1 -12       2263.69       2279.08        33.70 o                         
  -3   2 -12        443.08        434.66        18.01 o                         
  -2   2 -12        784.84        817.69        25.85 o                         
  -1   2 -12       1859.04       1872.59        57.43 o                         
   0   2 -12        270.32        253.28        14.56 o                         
   1   2 -12         53.05         52.10         5.30 o                         
   2   2 -12        626.25        643.37        47.44 o                         
  -5   3 -12        719.09        740.23         8.13 o                         
  -4   3 -12        191.04        203.74        20.84 o                         
  -3   3 -12         95.41        106.16         4.88 o                         
  -2   3 -12       1228.11       1271.39        74.31 o                         
  -1   3 -12       2182.34       2245.38       184.87 o                         
   0   3 -12        220.53        215.09         6.18 o                         
   1   3 -12        159.50        168.59         6.97 o                         
   2   3 -12        544.46        580.13        43.75 o                         
   3   3 -12        466.10        522.96        13.47 o                         
  -7   4 -12        107.74        102.00         6.33 o                         
  -6   4 -12         71.31         72.19         8.62 o                         
  -5   4 -12         90.19         90.98        13.08 o                         
  -4   4 -12       1197.43       1164.40        43.35 o                         
  -3   4 -12        142.35        125.38         5.03 o                         
  -2   4 -12         16.06         18.90         5.04 o                         
  -1   4 -12        152.34        174.59        14.80 o                         
   0   4 -12        631.43        648.38         8.66 o                         
   1   4 -12         54.51         64.95         9.64 o                         
   2   4 -12        188.54        194.24         8.88 o                         
   3   4 -12        336.41        328.33        36.54 o                         
  -7   5 -12         84.38         92.55         8.20 o                         
  -6   5 -12        239.64        240.13        15.16 o                         
  -5   5 -12         41.91         46.07         7.20 o                         
  -4   5 -12         12.17         11.93         4.43 o                         
  -3   5 -12        907.39        932.25        13.92 o                         
  -2   5 -12        885.67        929.09        48.14 o                         
  -1   5 -12         56.66         62.59         4.77 o                         
   0   5 -12        140.33        146.15         9.75 o                         
   1   5 -12        355.83        377.94        22.49 o                         
   2   5 -12        166.62        180.92        11.08 o                         
  -6   6 -12         61.45         53.46        10.46 o                         
  -5   6 -12        223.29        212.50         8.66 o                         
  -4   6 -12         14.72         19.77         6.26 o                         
  -3   6 -12        794.52        854.38        14.42 o                         
  -2   6 -12        123.69        146.03         8.13 o                         
  -1   6 -12        272.20        274.71         8.38 o                         
   0   6 -12        268.97        272.69        12.38 o                         
   1   6 -12        178.96        185.76        10.52 o                         
  -6   7 -12         91.81         84.47        13.63 o                         
  -5   7 -12         78.09         58.39        36.07 o                         
  -4   7 -12          1.13          0.93         6.49 o                         
  -3   7 -12        147.80        145.66         6.64 o                         
  -2   7 -12         58.38         50.27         6.35 o                         
  -1   7 -12         72.24         57.06        12.03 o                         
  -1   1 -11        161.47        167.28         5.60 o                         
   0   1 -11       2603.27       2678.35        73.78 o                         
   1   1 -11        341.99        335.99        13.17 o                         
  -3   2 -11        670.94        671.39        38.70 o                         
  -2   2 -11        688.60        711.38        14.05 o                         
  -1   2 -11       1285.28       1261.29        12.80 o                         
   0   2 -11       1174.39       1133.54        31.77 o                         
   1   2 -11        556.27        557.57        20.69 o                         
   2   2 -11        381.63        371.04         9.20 o                         
  -5   3 -11        240.33        257.85         6.32 o                         
  -4   3 -11        404.57        404.70        31.04 o                         
  -3   3 -11        660.02        678.51        23.65 o                         
  -2   3 -11        473.49        468.40        29.98 o                         
  -1   3 -11        371.90        381.46        23.31 o                         
   0   3 -11        282.79        265.26        11.08 o                         
   1   3 -11         63.62         60.17         7.44 o                         
   2   3 -11         53.48         53.01         5.51 o                         
   3   3 -11        501.17        495.86        20.72 o                         
  -7   4 -11         10.48          9.81         6.75 o                         
  -6   4 -11        349.76        354.92        18.96 o                         
  -5   4 -11       1902.97       1984.54        80.78 o                         
  -4   4 -11         33.00         34.41         4.62 o                         
  -3   4 -11        242.19        241.82         5.52 o                         
  -2   4 -11        847.01        841.43        43.06 o                         
  -1   4 -11       1534.09       1628.03       122.00 o                         
   0   4 -11         68.60         70.62         6.14 o                         
   1   4 -11        246.80        249.28         6.36 o                         
   2   4 -11        855.46        833.22        19.01 o                         
   3   4 -11        515.61        551.13         9.81 o                         
  -7   5 -11         51.59         51.51         7.20 o                         
  -6   5 -11         54.98         56.16         6.66 o                         
  -5   5 -11        111.58        101.76         6.12 o                         
  -4   5 -11        521.42        540.05         8.60 o                         
  -3   5 -11        487.53        483.62        17.11 o                         
  -2   5 -11        219.26        230.71         6.84 o                         
  -1   5 -11        488.99        527.98        35.23 o                         
   0   5 -11       1438.62       1631.94       127.79 o                         
   1   5 -11        603.25        623.72        10.01 o                         
   2   5 -11         15.60          9.01         8.28 o                         
  -7   6 -11         55.25         37.42         8.68 o                         
  -6   6 -11        302.49        304.79         9.33 o                         
  -5   6 -11        108.04        107.21         7.94 o                         
  -4   6 -11        555.62        576.56         8.05 o                         
  -3   6 -11        222.47        239.11         9.66 o                         
  -2   6 -11        310.07        339.56        10.52 o                         
  -1   6 -11        189.69        207.04        14.84 o                         
   0   6 -11        511.92        562.32        31.37 o                         
   1   6 -11         33.90         45.27         8.90 o                         
  -6   7 -11         50.29         44.06         8.67 o                         
  -5   7 -11        103.81         95.26         6.99 o                         
  -4   7 -11        125.61        128.30         8.53 o                         
  -3   7 -11        200.43        202.26         9.68 o                         
  -2   7 -11         21.01         15.62         5.99 o                         
  -1   7 -11        250.19        253.51        18.64 o                         
  -1   1 -10       2380.13       2442.12        33.29 o                         
   0   1 -10        498.70        500.73        16.70 o                         
   1   1 -10        233.70        222.01        10.98 o                         
  -3   2 -10       1004.22       1034.37        42.98 o                         
  -2   2 -10       1179.77       1208.76        37.39 o                         
  -1   2 -10       1875.64       1966.12       118.61 o                         
   0   2 -10       2641.72       2688.20        54.38 o                         
   1   2 -10        124.73        111.69         4.56 o                         
   2   2 -10        189.56        193.39         8.31 o                         
  -5   3 -10        515.22        535.20        27.83 o                         
  -4   3 -10       2831.46       2882.68        74.13 o                         
  -3   3 -10        120.80        122.78         3.85 o                         
  -2   3 -10          7.87          5.18         4.34 o                         
  -1   3 -10        111.43        125.62         9.66 o                         
   0   3 -10       1027.13        995.41        32.37 o                         
   1   3 -10        164.28        171.67         5.95 o                         
   2   3 -10       1286.12       1329.28        43.74 o                         
   3   3 -10        109.79        120.57         5.10 o                         
  -7   4 -10        404.90        410.51        25.43 o                         
  -6   4 -10        115.17        117.86         4.73 o                         
  -5   4 -10        415.64        449.04        18.30 o                         
  -4   4 -10        352.57        361.87        18.11 o                         
  -3   4 -10        101.89        109.66         4.89 o                         
  -2   4 -10        417.51        423.50        17.51 o                         
  -1   4 -10         94.51         90.01         3.67 o                         
   0   4 -10         67.04         65.10         5.40 o                         
   1   4 -10       1673.81       1716.81        92.97 o                         
   2   4 -10        302.21        295.44         9.41 o                         
   3   4 -10          3.44         -2.22         6.46 o                         
   4   4 -10         64.81         68.26        14.45 o                         
  -8   5 -10        134.45        138.33        14.47 o                         
  -7   5 -10        193.64        189.93         7.68 o                         
  -6   5 -10        343.85        329.58         8.09 o                         
  -5   5 -10       1175.47       1167.83        25.18 o                         
  -4   5 -10        221.57        204.36        26.93 o                         
  -3   5 -10         95.95         91.99         6.88 o                         
  -2   5 -10       1196.94       1289.59        44.75 o                         
  -1   5 -10        846.30        957.91        53.79 o                         
   0   5 -10         50.86         62.91         4.82 o                         
   1   5 -10        252.59        242.78        11.35 o                         
   2   5 -10         54.85         46.55         7.51 o                         
   3   5 -10        206.67        162.83         7.75 o                         
  -7   6 -10        163.11        157.96         7.49 o                         
  -6   6 -10        475.62        472.37         8.60 o                         
  -5   6 -10        479.96        498.28         8.46 o                         
  -4   6 -10        376.58        380.49         6.95 o                         
  -3   6 -10       1094.27       1163.03        35.45 o                         
  -2   6 -10        537.82        543.58        25.61 o                         
  -1   6 -10        127.83        131.43         7.24 o                         
   0   6 -10        336.92        367.77        25.29 o                         
   1   6 -10        159.24        177.85        20.63 o                         
  -7   7 -10        101.74        110.08        10.22 o                         
  -6   7 -10         91.86         97.63         8.41 o                         
  -5   7 -10        130.19        134.97         7.20 o                         
  -4   7 -10        761.32        770.95        21.06 o                         
  -3   7 -10         76.16         77.69         6.83 o                         
  -2   7 -10         63.11         74.62         5.03 o                         
  -1   7 -10        277.95        281.52        20.03 o                         
   0   7 -10        396.31        398.74        15.47 o                         
  -5   8 -10         63.30         65.57        16.41 o                         
  -4   8 -10          6.79          7.46         9.98 o                         
  -3   8 -10        175.92        171.98        16.15 o                         
   0   0  -9       4348.84       4675.67        34.92 o                         
  -1   1  -9         62.54         59.98         5.08 o                         
   0   1  -9        687.21        715.14        19.18 o                         
   1   1  -9       3300.51       3358.61       128.00 o                         
  -3   2  -9        797.73        811.32        47.50 o                         
  -2   2  -9        849.99        868.42        24.09 o                         
  -1   2  -9       1334.96       1314.73        69.51 o                         
   0   2  -9       1348.69       1310.23        68.38 o                         
   1   2  -9       2482.27       2532.84        19.85 o                         
   2   2  -9        723.61        730.65        15.20 o                         
  -5   3  -9       2304.81       2270.60        38.26 o                         
  -4   3  -9        140.68        148.52         4.67 o                         
  -3   3  -9         72.25         74.17         4.36 o                         
  -2   3  -9        868.55        845.23        26.52 o                         
  -1   3  -9       2430.05       2693.35       184.84 o                         
   0   3  -9        367.17        353.55        19.56 o                         
   1   3  -9        414.22        434.94         9.15 o                         
   2   3  -9        670.22        674.63        11.00 o                         
   3   3  -9        552.00        518.68        15.89 o                         
  -7   4  -9         33.99         32.29         4.48 o                         
  -6   4  -9        166.89        173.58         4.91 o                         
  -5   4  -9        275.29        265.69         4.64 o                         
  -4   4  -9       1461.45       1541.72        44.72 o                         
  -3   4  -9        176.48        200.38         6.35 o                         
  -2   4  -9        573.56        611.28        24.74 o                         
  -1   4  -9         43.84         48.43         3.98 o                         
   0   4  -9        997.30        991.07        28.23 o                         
   1   4  -9          5.46          3.59         4.33 o                         
   2   4  -9        144.87        145.39         5.90 o                         
   3   4  -9        189.60        184.40        12.41 o                         
   4   4  -9        899.68        857.55        26.20 o                         
  -8   5  -9        171.47        144.18        14.84 o                         
  -7   5  -9        191.56        197.90        20.00 o                         
  -6   5  -9        393.55        394.04        11.27 o                         
  -5   5  -9         35.80         32.85         6.55 o                         
  -4   5  -9        358.87        328.42        12.11 o                         
  -3   5  -9        866.47        901.06        29.90 o                         
  -2   5  -9        948.46        998.15        30.02 o                         
  -1   5  -9        413.43        423.03        27.26 o                         
   0   5  -9        561.30        646.02        45.37 o                         
   1   5  -9        548.70        578.68         9.91 o                         
   2   5  -9        353.99        356.06        34.57 o                         
   3   5  -9         25.18         15.35         8.77 o                         
  -8   6  -9        129.60        102.92        10.51 o                         
  -7   6  -9        130.55        127.93         8.49 o                         
  -6   6  -9        162.25        156.79         7.25 o                         
  -5   6  -9        465.20        471.48        14.19 o                         
  -4   6  -9        177.34        170.09         5.52 o                         
  -3   6  -9        942.77        994.70        37.20 o                         
  -2   6  -9        136.12        129.90         5.92 o                         
  -1   6  -9        525.98        558.45        28.73 o                         
   0   6  -9         61.25         69.34        15.48 o                         
   1   6  -9        153.26        167.34        16.58 o                         
   2   6  -9          2.61          8.44         7.18 o                         
  -7   7  -9        144.28        129.81        13.25 o                         
  -6   7  -9        523.43        544.80        21.45 o                         
  -5   7  -9        132.02        144.46         7.24 o                         
  -4   7  -9        477.70        457.24        31.33 o                         
  -3   7  -9        588.93        585.45        11.97 o                         
  -2   7  -9        206.85        215.13        12.00 o                         
  -1   7  -9         52.79         48.43         5.95 o                         
   0   7  -9         76.69         69.70         6.63 o                         
  -6   8  -9         22.07         23.05         8.40 o                         
  -5   8  -9        119.08        120.82         9.04 o                         
  -4   8  -9        391.91        363.97        14.44 o                         
  -3   8  -9        113.14        117.97         7.14 o                         
  -2   8  -9          2.83          0.86         7.07 o                         
  -1   1  -8        129.31        115.78         4.41 o                         
   0   1  -8       4973.65       4973.88       170.47 o                         
   1   1  -8        353.52        339.84         7.39 o                         
  -3   2  -8       1669.84       1727.79        24.44 o                         
  -2   2  -8        302.32        302.19         7.36 o                         
  -1   2  -8        709.78        684.38        27.72 o                         
   0   2  -8       1757.93       1739.63        32.79 o                         
   1   2  -8         59.96         47.78         4.71 o                         
   2   2  -8        328.11        350.99        17.18 o                         
  -5   3  -8         19.03         20.53         3.44 o                         
  -4   3  -8        552.09        567.91        20.68 o                         
  -3   3  -8       2666.36       2916.13        70.67 o                         
  -2   3  -8        931.22        961.75        59.92 o                         
  -1   3  -8       2547.09       2714.09       184.75 o                         
   0   3  -8       1533.72       1537.83        41.49 o                         
   1   3  -8       2073.55       2150.58        72.10 o                         
   2   3  -8        175.70        172.23         5.74 o                         
   3   3  -8        380.09        391.72        10.52 o                         
  -7   4  -8         86.89         76.33         5.60 o                         
  -6   4  -8        875.74        942.14        42.84 o                         
  -5   4  -8       1793.71       1863.44        65.85 o                         
  -4   4  -8         34.61         36.39         4.70 o                         
  -3   4  -8        204.51        203.50         6.40 o                         
  -2   4  -8       1213.91       1288.84        71.55 o                         
  -1   4  -8       1325.92       1424.49        72.03 o                         
   0   4  -8        316.55        309.08         6.17 o                         
   1   4  -8        203.89        205.97        12.55 o                         
   2   4  -8       1237.71       1291.02        50.75 o                         
   3   4  -8        765.23        738.95        42.88 o                         
   4   4  -8        138.38        155.69        11.98 o                         
  -8   5  -8        553.88        568.80        61.01 o                         
  -7   5  -8        246.76        245.78        19.38 o                         
  -6   5  -8        263.08        261.18        13.84 o                         
  -5   5  -8         56.73         58.02         5.55 o                         
  -4   5  -8        258.93        276.91         5.84 o                         
  -3   5  -8        808.93        851.96         7.97 o                         
  -2   5  -8        667.83        693.76        46.38 o                         
  -1   5  -8        798.74        822.28        40.33 o                         
   0   5  -8       1117.14       1235.96        68.55 o                         
   1   5  -8        283.42        310.97        25.44 o                         
   2   5  -8        488.24        482.23        25.37 o                         
   3   5  -8         78.46         72.20         5.98 o                         
  -8   6  -8        121.57        101.99         9.68 o                         
  -7   6  -8         59.78         58.79         8.36 o                         
  -6   6  -8        435.51        418.68        15.20 o                         
  -5   6  -8        438.15        470.09         8.29 o                         
  -4   6  -8       1057.87       1082.40        28.72 o                         
  -3   6  -8        317.95        351.43        11.78 o                         
  -2   6  -8        868.07        997.24         9.47 o                         
  -1   6  -8        441.71        462.12        20.00 o                         
   0   6  -8        146.98        147.18        12.86 o                         
   1   6  -8         13.71         22.06         4.77 o                         
   2   6  -8        139.03        117.75        26.63 o                         
  -7   7  -8        370.22        361.71        41.14 o                         
  -6   7  -8         94.34         90.05         7.21 o                         
  -5   7  -8        246.05        254.28        17.01 o                         
  -4   7  -8         23.42         17.68         7.04 o                         
  -3   7  -8        272.13        298.19         7.75 o                         
  -2   7  -8         27.64         32.43         6.80 o                         
  -1   7  -8        189.94        211.65         6.09 o                         
   0   7  -8        115.98        111.07         5.72 o                         
  -6   8  -8        196.88        167.86        17.51 o                         
  -5   8  -8        254.45        261.65        29.84 o                         
  -4   8  -8         23.67         28.24         6.79 o                         
  -3   8  -8         10.79          7.94         5.96 o                         
  -2   8  -8        536.88        590.89        10.62 o                         
  -1   8  -8        721.03        699.41        14.05 o                         
  -1   1  -7       4674.74       4551.17        21.04 o                         
   0   1  -7       1542.75       1406.80        70.18 o                         
   1   1  -7        729.40        658.29        24.70 o                         
  -3   2  -7        701.64        704.78        22.15 o                         
  -2   2  -7       1184.95       1116.78        11.03 o                         
  -1   2  -7       2275.28       2247.01       136.44 o                         
   0   2  -7       2108.69       1959.21       105.84 o                         
   1   2  -7        765.74        786.71        32.94 o                         
   2   2  -7       2499.70       2697.95        71.51 o                         
  -5   3  -7        380.59        372.32        15.20 o                         
  -4   3  -7       1760.92       1884.48        56.10 o                         
  -3   3  -7        367.33        367.35        19.33 o                         
  -2   3  -7        354.18        360.41        24.61 o                         
  -1   3  -7          6.22         10.50         4.01 o                         
   0   3  -7       3160.18       3225.65        14.38 o                         
   1   3  -7        240.69        251.04        14.97 o                         
   2   3  -7        704.62        693.85        37.46 o                         
   3   3  -7        229.47        225.58         5.25 o                         
  -7   4  -7        980.67       1036.78        21.49 o                         
  -6   4  -7        615.48        629.90        14.51 o                         
  -5   4  -7        102.09        105.70         5.47 o                         
  -4   4  -7        786.64        812.90         9.62 o                         
  -3   4  -7       1473.24       1546.57        12.77 o                         
  -2   4  -7        590.36        602.31         7.46 o                         
  -1   4  -7        773.82        835.04        42.65 o                         
   0   4  -7         98.54        104.17         4.38 o                         
   1   4  -7       2025.09       1999.32        43.28 o                         
   2   4  -7        178.28        196.21        11.72 o                         
   3   4  -7          5.59          1.67         4.53 o                         
   4   4  -7         16.67         10.54         5.78 o                         
  -8   5  -7         58.35         52.23         5.51 o                         
  -7   5  -7         97.25         99.03         4.98 o                         
  -6   5  -7       1008.17       1087.15        22.25 o                         
  -5   5  -7       1507.72       1522.14        10.18 o                         
  -4   5  -7       1038.15       1065.89         8.86 o                         
  -3   5  -7        292.35        302.54         7.60 o                         
  -2   5  -7       1076.16       1144.25         8.89 o                         
  -1   5  -7        927.72       1022.54        78.10 o                         
   0   5  -7         19.09         18.18         3.44 o                         
   1   5  -7        565.13        598.27        46.79 o                         
   2   5  -7          9.57          7.98         4.52 o                         
   3   5  -7        449.13        420.70        22.82 o                         
  -8   6  -7          8.25         12.82         8.36 o                         
  -7   6  -7        461.87        468.63        12.28 o                         
  -6   6  -7       1098.23       1136.22        22.15 o                         
  -5   6  -7        406.35        429.70         8.20 o                         
  -4   6  -7        355.09        384.45        18.35 o                         
  -3   6  -7        346.22        354.05        12.87 o                         
  -2   6  -7       1156.71       1304.74        21.42 o                         
  -1   6  -7        689.58        792.76        13.87 o                         
   0   6  -7        349.86        395.22        13.69 o                         
   1   6  -7        616.52        670.67        18.12 o                         
   2   6  -7        223.79        244.71        14.87 o                         
  -8   7  -7        171.58        169.38        10.77 o                         
  -7   7  -7         11.31         -0.41        11.62 o                         
  -6   7  -7        697.12        670.49        33.54 o                         
  -5   7  -7        636.40        656.03        11.45 o                         
  -4   7  -7        443.45        441.13         7.21 o                         
  -3   7  -7         61.22         69.31         5.78 o                         
  -2   7  -7        191.75        211.42         7.35 o                         
  -1   7  -7        601.62        644.02        43.82 o                         
   0   7  -7        256.76        275.04        24.00 o                         
   1   7  -7         63.76         54.41         6.60 o                         
  -7   8  -7         98.84        105.87        13.48 o                         
  -6   8  -7        278.23        292.28        22.19 o                         
  -5   8  -7         10.62          2.08         9.55 o                         
  -4   8  -7        124.46        126.34         7.32 o                         
  -3   8  -7        214.62        227.82         7.65 o                         
  -2   8  -7        240.85        247.41         7.86 o                         
  -1   8  -7        204.50        215.69        15.42 o                         
   0   0  -6       3020.29       2772.73        32.05 o                         
  -1   1  -6       4102.29       3987.65        94.86 o                         
   0   1  -6        540.20        475.10        13.95 o                         
   1   1  -6       2399.58       2091.75        54.71 o                         
  -3   2  -6       2204.54       2299.21        40.57 o                         
  -2   2  -6        629.29        587.68         7.02 o                         
  -1   2  -6       1112.49       1051.78        88.26 o                         
   0   2  -6       1617.70       1553.40        58.58 o                         
   1   2  -6       9177.73      10442.28       359.07 o                         
   2   2  -6       2394.89       2357.89        57.66 o                         
  -5   3  -6        358.02        379.61         5.98 o                         
  -4   3  -6        369.27        363.79         8.62 o                         
  -3   3  -6        955.89        956.12        38.17 o                         
  -2   3  -6       2727.58       2858.26       110.06 o                         
  -1   3  -6        921.56        958.70        66.24 o                         
   0   3  -6        676.95        674.94        22.30 o                         
   1   3  -6        303.90        291.73         8.07 o                         
   2   3  -6       1201.40       1171.77        22.55 o                         
   3   3  -6        696.66        703.40        10.24 o                         
  -7   4  -6         24.26         27.47         5.36 o                         
  -6   4  -6        378.64        387.05        13.45 o                         
  -5   4  -6        368.67        367.87        12.52 o                         
  -4   4  -6       2116.12       2178.24        64.57 o                         
  -3   4  -6        400.96        412.43        13.58 o                         
  -2   4  -6        414.15        369.59        10.91 o                         
  -1   4  -6        472.26        514.05         7.47 o                         
   0   4  -6       2102.09       2378.98       146.60 o                         
   1   4  -6        190.75        193.55         8.48 o                         
   2   4  -6        277.16        282.39         9.58 o                         
   3   4  -6        255.52        252.93        16.29 o                         
   4   4  -6        598.29        595.50        13.49 o                         
  -9   5  -6          6.13         14.68         6.35 o                         
  -8   5  -6         40.38         38.16         6.09 o                         
  -7   5  -6        363.34        390.27        15.06 o                         
  -6   5  -6       1149.56       1224.78        10.67 o                         
  -5   5  -6         46.68         46.33         5.29 o                         
  -4   5  -6        304.74        309.94        15.84 o                         
  -3   5  -6       1165.81       1215.82         9.72 o                         
  -2   5  -6        665.64        731.08         7.96 o                         
  -1   5  -6        211.45        230.41         5.04 o                         
   0   5  -6        848.58        895.29        37.01 o                         
   1   5  -6        731.56        800.88        36.50 o                         
   2   5  -6        660.24        680.37        24.52 o                         
   3   5  -6         27.61         24.42         5.13 o                         
   4   5  -6         53.32         27.87        10.65 o                         
  -8   6  -6        283.06        296.85        38.02 o                         
  -7   6  -6        412.11        403.75         8.33 o                         
  -6   6  -6        132.28        135.91         8.03 o                         
  -5   6  -6        719.88        796.50        11.30 o                         
  -4   6  -6        173.60        183.73         5.36 o                         
  -3   6  -6        854.84        883.94         9.66 o                         
  -2   6  -6         81.97         79.87         5.67 o                         
  -1   6  -6        648.15        674.43        40.28 o                         
   0   6  -6         95.97         96.53         7.42 o                         
   1   6  -6        199.56        207.54        14.78 o                         
   2   6  -6         57.93         59.89         6.70 o                         
  -8   7  -6          9.69          6.21         7.21 o                         
  -7   7  -6        103.09        114.71         7.12 o                         
  -6   7  -6        440.32        412.53        13.16 o                         
  -5   7  -6       1213.02       1207.29        16.28 o                         
  -4   7  -6        253.77        262.17         5.86 o                         
  -3   7  -6        637.14        675.76        14.55 o                         
  -2   7  -6        486.11        530.40        12.29 o                         
  -1   7  -6        198.12        214.63        24.48 o                         
   0   7  -6         83.55         87.32         7.66 o                         
   1   7  -6         11.46         18.65         4.86 o                         
  -7   8  -6         90.53         95.80        13.20 o                         
  -6   8  -6        150.66        149.27         8.90 o                         
  -5   8  -6        410.09        410.71        13.17 o                         
  -4   8  -6        618.63        656.39        19.90 o                         
  -3   8  -6        304.41        321.11         9.31 o                         
  -2   8  -6          0.96         -5.23        10.16 o                         
  -1   8  -6        207.96        203.23        12.46 o                         
  -5   9  -6        286.27        276.43         8.31 o                         
  -4   9  -6         41.54         50.49         8.44 o                         
  -1   1  -5       1716.15       1613.32        57.47 o                         
   0   1  -5       2332.27       2022.65        66.52 o                         
   1   1  -5        437.89        387.09         7.27 o                         
  -3   2  -5       2174.92       2036.44        15.11 o                         
  -2   2  -5       1691.32       1639.23        30.84 o                         
  -1   2  -5       1955.90       1992.05        98.69 o                         
   0   2  -5       1263.94       1134.87        29.23 o                         
   1   2  -5       2119.20       2031.74        37.78 o                         
   2   2  -5       1456.25       1472.57        16.50 o                         
  -5   3  -5         18.98         20.88         4.49 o                         
  -4   3  -5        873.45        914.20        17.25 o                         
  -3   3  -5       4418.52       4903.72       167.18 o                         
  -2   3  -5       2125.34       2077.22        91.91 o                         
  -1   3  -5       1647.88       1609.48        59.06 o                         
   0   3  -5       1229.45       1243.29        12.78 o                         
   1   3  -5       2691.84       2757.22        70.57 o                         
   2   3  -5        715.76        727.91         9.25 o                         
   3   3  -5        156.72        152.89         4.06 o                         
  -7   4  -5        317.12        345.03        16.61 o                         
  -6   4  -5        739.33        741.28        26.60 o                         
  -5   4  -5       1141.18       1263.26        54.57 o                         
  -4   4  -5          4.25          4.40         4.62 o                         
  -3   4  -5        286.90        299.11         6.92 o                         
  -2   4  -5       2667.64       2867.91        34.91 o                         
  -1   4  -5       2975.55       3380.15        55.32 o                         
   0   4  -5       1329.83       1420.21       156.87 o                         
   1   4  -5        145.66        141.26         3.80 o                         
   2   4  -5       1714.54       1690.93        52.97 o                         
   3   4  -5       1227.87       1254.76        39.94 o                         
   4   4  -5         32.34         32.43         5.70 o                         
  -9   5  -5        376.31        393.54        31.18 o                         
  -8   5  -5        533.90        571.97        36.66 o                         
  -7   5  -5        267.25        277.10         7.86 o                         
  -6   5  -5        134.45        133.27         6.70 o                         
  -5   5  -5          5.62          5.91         4.57 o                         
  -4   5  -5        722.25        749.88         8.46 o                         
  -3   5  -5       1160.03       1167.61         9.72 o                         
  -2   5  -5       1077.27       1164.07        18.47 o                         
  -1   5  -5        402.74        433.33        13.86 o                         
   0   5  -5        959.50        976.33        24.11 o                         
   1   5  -5         85.21         86.45         4.88 o                         
   2   5  -5        916.73        940.24        19.39 o                         
   3   5  -5        175.37        173.12         6.17 o                         
   4   5  -5        196.91        186.19         6.90 o                         
  -9   6  -5         96.66        102.26         8.86 o                         
  -8   6  -5        199.25        199.13         9.16 o                         
  -7   6  -5         18.78         28.00         4.76 o                         
  -6   6  -5        931.82        961.05        15.23 o                         
  -5   6  -5        389.31        385.25        31.58 o                         
  -4   6  -5       1032.85       1096.76        34.64 o                         
  -3   6  -5        265.57        272.37         5.12 o                         
  -2   6  -5       1024.32       1149.99        33.74 o                         
  -1   6  -5         55.62         56.59         6.06 o                         
   0   6  -5         29.06         41.68        11.45 o                         
   1   6  -5         20.56         19.26         4.62 o                         
   2   6  -5        319.61        324.70        11.34 o                         
   3   6  -5         88.37         90.30         8.42 o                         
  -8   7  -5          0.68         -5.61         7.12 o                         
  -7   7  -5        542.88        549.95        21.75 o                         
  -6   7  -5         36.90         38.10         5.04 o                         
  -5   7  -5        558.09        589.94        30.83 o                         
  -4   7  -5        112.81        116.16        10.95 o                         
  -3   7  -5        345.26        394.20         7.86 o                         
  -2   7  -5        659.27        713.14         7.38 o                         
  -1   7  -5        468.39        502.00         8.18 o                         
   0   7  -5        290.40        312.64        16.26 o                         
   1   7  -5        720.26        733.71        15.96 o                         
  -7   8  -5        106.39         93.59         7.47 o                         
  -6   8  -5        166.80        176.13        13.39 o                         
  -5   8  -5       1099.70       1152.09        29.58 o                         
  -4   8  -5         34.60         27.89         6.79 o                         
  -3   8  -5          2.37          8.35         6.72 o                         
  -2   8  -5        457.53        447.54         7.54 o                         
  -1   8  -5        477.10        522.13        33.72 o                         
  -6   9  -5        148.97        131.00        16.31 o                         
  -5   9  -5         48.30         35.36         9.88 o                         
  -4   9  -5        466.07        446.57         9.02 o                         
  -3   9  -5          8.81         18.58        13.64 o                         
  -1   1  -4       1735.26       1552.08        22.27 o                         
   0   1  -4       6729.04       6657.09       394.95 o                         
   1   1  -4       3942.33       3787.94        56.41 o                         
  -3   2  -4       2059.51       2015.43        34.57 o                         
  -2   2  -4       4176.62       4250.28        53.93 o                         
  -1   2  -4       3054.06       3154.45       122.32 o                         
   0   2  -4       4177.71       4170.85        26.90 o                         
   1   2  -4        158.02        150.45         4.27 o                         
   2   2  -4        357.14        324.26         7.19 o                         
  -5   3  -4        316.86        318.14         9.25 o                         
  -4   3  -4       1522.51       1542.55        27.94 o                         
  -3   3  -4       1464.24       1425.55        56.49 o                         
  -2   3  -4       2266.78       2217.18        27.34 o                         
  -1   3  -4        153.81        155.76         4.93 o                         
   0   3  -4       2479.42       2467.50        18.06 o                         
   1   3  -4        356.75        331.09         4.97 o                         
   2   3  -4       1248.65       1223.19        20.93 o                         
   3   3  -4        336.47        339.38         6.58 o                         
  -7   4  -4       1405.90       1544.26        35.79 o                         
  -6   4  -4        118.15        111.67         7.65 o                         
  -5   4  -4        926.92        988.68        35.22 o                         
  -4   4  -4        272.69        267.11         6.93 o                         
  -3   4  -4       3432.80       3679.00        34.25 o                         
  -2   4  -4       2837.91       3135.92        14.66 o                         
  -1   4  -4        254.88        245.29         5.22 o                         
   0   4  -4         16.15         18.60         5.49 o                         
   1   4  -4       2288.44       2310.00        30.37 o                         
   2   4  -4        624.36        621.18        24.30 o                         
   3   4  -4        424.43        432.09        12.37 o                         
   4   4  -4         60.38         57.75         6.22 o                         
  -9   5  -4        304.30        287.88        21.07 o                         
  -8   5  -4        109.78        116.55         6.01 o                         
  -7   5  -4       1014.56       1024.96        13.62 o                         
  -6   5  -4        459.67        459.21         7.41 o                         
  -5   5  -4       3536.97       3680.86       159.04 o                         
  -4   5  -4        787.41        812.23        10.20 o                         
  -3   5  -4        902.17        975.69         8.44 o                         
  -2   5  -4       1498.23       1606.83        21.57 o                         
  -1   5  -4       1188.49       1268.23        23.21 o                         
   0   5  -4        118.72        120.94         5.00 o                         
   1   5  -4        348.35        360.50        14.81 o                         
   2   5  -4        309.23        311.82        15.40 o                         
   3   5  -4        814.97        857.16        34.96 o                         
   4   5  -4          5.74          9.65         7.52 o                         
  -9   6  -4        144.65        117.84        11.72 o                         
  -8   6  -4         63.21         59.00         7.07 o                         
  -7   6  -4        286.72        287.78        14.23 o                         
  -6   6  -4        698.81        733.72         9.18 o                         
  -5   6  -4        208.25        214.15         5.00 o                         
  -4   6  -4        173.64        189.34         6.17 o                         
  -3   6  -4          2.93         10.39         4.47 o                         
  -2   6  -4       1023.31       1081.44        45.60 o                         
  -1   6  -4        472.60        510.73         6.56 o                         
   0   6  -4       1132.17       1239.67        78.93 o                         
   1   6  -4        363.88        372.03         9.57 o                         
   2   6  -4        226.48        249.27         6.34 o                         
   3   6  -4         27.96         28.35         6.32 o                         
  -8   7  -4        231.08        217.81        20.12 o                         
  -7   7  -4         34.89         44.60        10.48 o                         
  -6   7  -4        644.35        682.62        20.17 o                         
  -5   7  -4         30.78         31.70         4.82 o                         
  -4   7  -4        639.12        658.07        21.30 o                         
  -3   7  -4        139.82        161.48         7.11 o                         
  -2   7  -4        332.64        354.29         6.69 o                         
  -1   7  -4        231.12        227.32        10.97 o                         
   0   7  -4        468.03        529.95        16.80 o                         
   1   7  -4         73.91         83.35         5.98 o                         
  -8   8  -4         41.35         33.81        10.74 o                         
  -7   8  -4        310.28        299.36        14.73 o                         
  -6   8  -4        687.62        696.67        11.20 o                         
  -5   8  -4         87.93         97.69        13.74 o                         
  -4   8  -4        266.16        278.41         7.96 o                         
  -3   8  -4        409.97        439.73         7.85 o                         
  -2   8  -4        230.32        259.02         8.97 o                         
  -1   8  -4        296.82        311.88        18.22 o                         
   0   8  -4         62.17         63.57         6.44 o                         
  -6   9  -4         46.30         38.06        10.38 o                         
  -5   9  -4        514.36        521.29         9.86 o                         
  -4   9  -4         79.05         84.93         9.63 o                         
  -3   9  -4         99.41         74.27         7.55 o                         
  -1   1  -3       8959.64       9229.73        60.79 o                         
   0   1  -3       1684.31       1434.37        15.46 o                         
   1   1  -3       9281.17       9234.11        85.35 o                         
  -3   2  -3       2588.60       2529.89        48.55 o                         
  -2   2  -3       1664.86       1601.05        20.53 o                         
  -1   2  -3        704.81        636.72        22.47 o                         
   0   2  -3       1618.36       1473.71        43.46 o                         
   1   2  -3       2505.39       2067.50        19.70 o                         
   2   2  -3       1703.27       1709.59        49.08 o                         
  -5   3  -3       1468.44       1565.32        38.23 o                         
  -4   3  -3        571.40        570.14        20.90 o                         
  -3   3  -3        958.33        905.97         8.87 o                         
  -2   3  -3       4607.51       4701.80        38.63 o                         
  -1   3  -3       2208.07       2283.26       118.11 o                         
   0   3  -3        110.05        110.58         5.24 o                         
   1   3  -3       1835.97       1911.25        36.31 o                         
   2   3  -3        302.97        298.42         6.74 o                         
   3   3  -3        558.21        555.68        22.35 o                         
  -7   4  -3         61.32         63.02         4.85 o                         
  -6   4  -3        664.15        698.01        42.55 o                         
  -5   4  -3        335.63        356.08        12.38 o                         
  -4   4  -3       3285.08       3478.75        18.87 o                         
  -3   4  -3       1081.67       1051.18        17.49 o                         
  -2   4  -3       1558.37       1719.61        11.44 o                         
  -1   4  -3        725.52        803.97         8.55 o                         
   0   4  -3       2386.42       2493.24       151.96 o                         
   1   4  -3        698.76        686.41        18.22 o                         
   2   4  -3        819.05        789.98        12.25 o                         
   3   4  -3        264.40        282.91        15.75 o                         
   4   4  -3        383.22        386.65        16.68 o                         
  -9   5  -3         67.07         53.56         6.86 o                         
  -8   5  -3         56.57         48.69         5.79 o                         
  -7   5  -3        589.34        609.15        19.00 o                         
  -6   5  -3       1307.34       1280.09        50.20 o                         
  -5   5  -3        483.97        472.49         7.82 o                         
  -4   5  -3        501.29        508.96        10.72 o                         
  -3   5  -3        743.71        734.41        20.53 o                         
  -2   5  -3        470.01        459.16         6.01 o                         
  -1   5  -3       1156.27       1261.36        14.74 o                         
   0   5  -3        247.87        253.86        13.55 o                         
   1   5  -3       1576.78       1552.66        40.09 o                         
   2   5  -3        727.21        765.82        18.45 o                         
   3   5  -3         10.60         17.62         5.44 o                         
   4   5  -3          6.98          2.26         5.92 o                         
  -9   6  -3        851.34        874.96        12.90 o                         
  -8   6  -3        206.91        205.11         7.74 o                         
  -7   6  -3       1204.72       1267.36        18.05 o                         
  -6   6  -3        157.10        163.95         6.32 o                         
  -5   6  -3        374.98        391.78         8.47 o                         
  -4   6  -3        134.47        127.26         6.04 o                         
  -3   6  -3       1109.41       1135.80        11.10 o                         
  -2   6  -3        113.18        120.25         5.88 o                         
  -1   6  -3       2129.06       2303.68        11.10 o                         
   0   6  -3        196.85        205.05         8.98 o                         
   1   6  -3        265.41        276.03        12.62 o                         
   2   6  -3        140.31        134.80         6.32 o                         
   3   6  -3        319.01        306.64        12.70 o                         
  -8   7  -3         21.43         26.57         6.02 o                         
  -7   7  -3          1.52          1.50         5.58 o                         
  -6   7  -3        658.91        715.26        15.64 o                         
  -5   7  -3        726.88        820.55         9.28 o                         
  -4   7  -3       1075.77       1147.63        30.34 o                         
  -3   7  -3        156.21        160.08         6.20 o                         
  -2   7  -3        304.33        316.56         6.78 o                         
  -1   7  -3        489.46        538.05        54.04 o                         
   0   7  -3        215.19        222.64         7.40 o                         
   1   7  -3         21.16         23.62         5.15 o                         
  -8   8  -3        555.96        545.95        10.48 o                         
  -7   8  -3         88.23         79.89         7.26 o                         
  -6   8  -3        193.73        182.56         6.70 o                         
  -5   8  -3         43.04         53.10         5.97 o                         
  -4   8  -3       1070.47       1083.45         8.64 o                         
  -3   8  -3        359.64        361.31         6.33 o                         
  -2   8  -3        206.79        219.23        18.05 o                         
  -1   8  -3         99.06         93.55        13.05 o                         
   0   8  -3        492.27        482.71         7.13 o                         
  -6   9  -3        235.18        225.65        15.44 o                         
  -5   9  -3         94.54         77.27         7.57 o                         
  -4   9  -3         99.03         81.08        12.45 o                         
  -3   9  -3        266.98        280.97         8.94 o                         
  -1   1  -2       2110.83       1894.98        26.00 o                         
   1   1  -2       1760.59       1603.10        27.61 o                         
  -3   2  -2       1004.18        937.02        15.32 o                         
  -2   2  -2       1252.04       1136.39        23.81 o                         
  -1   2  -2       1758.27       1673.49        14.07 o                         
   0   2  -2       1399.87       1210.94        48.92 o                         
   1   2  -2       3094.79       2945.61        64.11 o                         
   2   2  -2       4872.26       4639.78       149.38 o                         
  -5   3  -2        147.67        142.74         5.45 o                         
  -4   3  -2        255.31        253.48         4.80 o                         
  -3   3  -2       5935.57       6160.14       104.79 o                         
  -2   3  -2       3110.71       3168.11        58.21 o                         
  -1   3  -2       2131.28       2016.03        36.74 o                         
   0   3  -2         63.70         72.83         6.46 o                         
   1   3  -2       4494.01       4550.86        64.33 o                         
   2   3  -2       1187.55       1244.34         9.85 o                         
   3   3  -2        313.47        323.66         5.62 o                         
  -7   4  -2        350.81        363.38        10.43 o                         
  -6   4  -2        939.92        985.23        22.00 o                         
  -5   4  -2       1843.70       1927.66        43.04 o                         
  -4   4  -2        237.07        234.50         5.98 o                         
  -3   4  -2       1059.80       1087.02        26.11 o                         
  -2   4  -2       2967.13       3133.98        45.31 o                         
  -1   4  -2       2181.67       2294.83        49.31 o                         
   0   4  -2       1660.21       1714.00        61.98 o                         
   1   4  -2        174.22        172.79         4.59 o                         
   2   4  -2       1241.20       1236.72        32.07 o                         
   3   4  -2        925.73        992.97        20.83 o                         
   4   4  -2         22.76         22.51         5.70 o                         
  -9   5  -2         35.58         39.73         7.88 o                         
  -8   5  -2        699.04        667.27         8.56 o                         
  -7   5  -2        286.90        307.32         8.05 o                         
  -6   5  -2        505.51        504.76         6.45 o                         
  -5   5  -2        159.87        161.07         5.54 o                         
  -4   5  -2        600.99        606.20         6.88 o                         
  -3   5  -2        751.78        762.12         7.80 o                         
  -2   5  -2        980.17       1013.31         8.48 o                         
  -1   5  -2         69.32         73.07         4.80 o                         
   0   5  -2        719.98        770.88        19.98 o                         
   1   5  -2        253.14        256.09        10.91 o                         
   2   5  -2       1072.46       1098.44        37.76 o                         
   3   5  -2          3.74          5.41         8.35 o                         
   4   5  -2        162.34        169.18         5.32 o                         
  -9   6  -2          3.89          1.82         8.22 o                         
  -8   6  -2        442.77        430.59         8.50 o                         
  -7   6  -2        189.24        200.30         6.51 o                         
  -6   6  -2        364.92        375.28         6.98 o                         
  -5   6  -2        494.77        492.37         6.71 o                         
  -4   6  -2        248.00        267.34         6.56 o                         
  -3   6  -2       1136.06       1181.54        45.99 o                         
  -2   6  -2       1373.74       1417.67        10.09 o                         
  -1   6  -2        211.19        212.15         5.44 o                         
   0   6  -2        113.83        129.87         9.56 o                         
   1   6  -2        419.53        427.39        10.86 o                         
   2   6  -2        747.93        779.73        19.08 o                         
   3   6  -2         56.29         66.67         5.73 o                         
  -9   7  -2        167.59        137.80        11.53 o                         
  -8   7  -2         63.33         54.57         6.21 o                         
  -7   7  -2        688.55        702.64        31.26 o                         
  -6   7  -2         41.45         40.93         5.69 o                         
  -5   7  -2        577.32        621.05        16.10 o                         
  -4   7  -2        249.91        265.77        19.63 o                         
  -3   7  -2        763.44        885.58        28.21 o                         
  -2   7  -2        794.47        834.88         9.94 o                         
  -1   7  -2        779.92        836.59        52.04 o                         
   0   7  -2        243.57        259.71        14.47 o                         
   1   7  -2        513.12        533.01        25.98 o                         
   2   7  -2        168.27        147.48        10.90 o                         
  -8   8  -2        169.59        149.96         8.00 o                         
  -7   8  -2          6.15         -3.42         8.53 o                         
  -6   8  -2        293.26        310.89        11.35 o                         
  -5   8  -2       1134.06       1172.90        80.41 o                         
  -4   8  -2         17.76          7.04         5.53 o                         
  -3   8  -2        167.47        155.21         7.37 o                         
  -2   8  -2        134.56        132.57         7.19 o                         
  -1   8  -2        120.51        131.29        10.03 o                         
   0   8  -2        104.19        101.44         7.40 o                         
  -7   9  -2        213.31        186.22        12.08 o                         
  -6   9  -2        217.01        204.85        44.10 o                         
  -5   9  -2         10.52          4.50         6.01 o                         
  -4   9  -2        372.30        361.82        30.89 o                         
  -3   9  -2         32.31         22.05         6.59 o                         
  -1   1  -1       9306.37      10305.46        74.78 o                         
   0   1  -1        472.79        365.09         9.64 o                         
   1   1  -1       1458.48       1260.02        22.08 o                         
  -3   2  -1        656.87        591.96        15.82 o                         
  -2   2  -1       3193.36       2973.84        63.27 o                         
  -1   2  -1        992.05        868.08        21.97 o                         
   0   2  -1       3210.87       3162.61       157.44 o                         
   1   2  -1        784.31        744.02        17.79 o                         
   2   2  -1        450.00        375.55        11.71 o                         
  -5   3  -1        626.67        653.82        13.06 o                         
  -4   3  -1       1996.82       2011.56        68.56 o                         
  -3   3  -1        423.00        388.98        21.77 o                         
  -2   3  -1       2317.69       2228.95        88.80 o                         
  -1   3  -1        419.33        388.30         6.38 o                         
   0   3  -1       4295.87       4313.86       248.88 o                         
   1   3  -1       1362.42       1307.46        24.34 o                         
   2   3  -1       1854.14       1993.17         9.18 o                         
   3   3  -1        555.57        580.93         9.65 o                         
  -7   4  -1       1234.92       1361.76        57.81 o                         
  -6   4  -1       2135.14       2315.86        67.33 o                         
  -5   4  -1         93.37         83.38         5.12 o                         
  -4   4  -1          2.85          6.95         5.67 o                         
  -3   4  -1      10646.85      11615.56       229.01 o                         
  -2   4  -1       3184.46       3114.66       101.79 o                         
  -1   4  -1        239.23        223.87         4.60 o                         
   0   4  -1         25.90         31.70         3.91 o                         
   1   4  -1       1535.68       1544.83        49.13 o                         
   2   4  -1         93.87         88.51         5.69 o                         
   3   4  -1        177.59        178.33         5.91 o                         
   4   4  -1         22.10         24.67         4.25 o                         
  -9   5  -1        210.90        208.41         7.98 o                         
  -8   5  -1         80.31         80.97        13.21 o                         
  -7   5  -1       1317.36       1410.29        16.39 o                         
  -6   5  -1       1356.22       1380.21         9.77 o                         
  -5   5  -1       1124.89       1126.89        43.91 o                         
  -4   5  -1        477.82        478.61        23.98 o                         
  -3   5  -1        968.29        970.65        35.27 o                         
  -2   5  -1        149.46        146.37         7.63 o                         
  -1   5  -1       1428.66       1466.90         9.49 o                         
   0   5  -1         53.71         54.70         3.98 o                         
   1   5  -1        453.99        465.72        21.43 o                         
   2   5  -1        445.15        443.94        15.26 o                         
   3   5  -1       1260.33       1273.29        39.54 o                         
   4   5  -1        127.92        126.38         7.64 o                         
  -9   6  -1         11.90         25.74         9.49 o                         
  -8   6  -1        122.90        111.57         7.46 o                         
  -7   6  -1         30.88         36.02        15.32 o                         
  -6   6  -1        302.22        340.32        10.24 o                         
  -5   6  -1        313.83        324.53         8.12 o                         
  -4   6  -1         57.95         64.35         4.96 o                         
  -3   6  -1        737.76        759.83         8.13 o                         
  -2   6  -1       2395.28       2500.51        66.18 o                         
  -1   6  -1        597.19        617.58        18.14 o                         
   0   6  -1       1310.66       1438.17        53.20 o                         
   1   6  -1        230.42        232.96        10.54 o                         
   2   6  -1        577.83        589.20         5.72 o                         
   3   6  -1         88.84         73.84         4.73 o                         
  -9   7  -1         67.57         46.19        10.57 o                         
  -8   7  -1        190.99        184.95        20.53 o                         
  -7   7  -1        221.19        213.45        12.20 o                         
  -6   7  -1        584.09        636.25        12.07 o                         
  -5   7  -1        509.92        521.39         7.01 o                         
  -4   7  -1        520.15        562.28        19.00 o                         
  -3   7  -1        701.34        769.47         8.82 o                         
  -2   7  -1        633.78        666.86         7.17 o                         
  -1   7  -1         93.88         87.76         5.96 o                         
   0   7  -1        132.11        150.46         6.84 o                         
   1   7  -1         17.33         21.70         5.61 o                         
   2   7  -1         62.47         56.22         7.10 o                         
  -8   8  -1         30.40         17.29         8.72 o                         
  -7   8  -1        572.76        580.40        10.38 o                         
  -6   8  -1        884.09        914.51        43.31 o                         
  -5   8  -1         39.27         38.31         5.14 o                         
  -4   8  -1         21.41         23.27         4.80 o                         
  -3   8  -1        263.08        279.30        24.60 o                         
  -2   8  -1        230.33        246.47        11.90 o                         
  -1   8  -1        157.97        144.76         6.36 o                         
   0   8  -1         49.97         45.80         7.12 o                         
  -7   9  -1         70.90         59.35         7.55 o                         
  -6   9  -1         42.85         35.72         6.98 o                         
  -5   9  -1        303.33        305.53         9.75 o                         
  -4   9  -1        178.43        166.98        11.49 o                         
  -3   9  -1        110.67         86.26        11.66 o                         
  -2   9  -1        171.61        143.52        11.01 o                         
  -1   1   0        908.82        725.46        13.16 o                         
   0   1   0       1098.72        886.06        17.87 o                         
   1   1   0        340.25        273.06         5.90 o                         
  -3   2   0       2820.72       2725.20        43.09 o                         
  -2   2   0        519.02        461.67         9.83 o                         
  -1   2   0        465.83        377.78         7.85 o                         
   0   2   0        546.90        500.61         6.66 o                         
   1   2   0       5052.31       5186.68       212.71 o                         
   2   2   0        253.31        208.92         3.85 o                         
  -5   3   0       1661.29       1794.65        49.22 o                         
  -4   3   0        330.54        294.31         5.46 o                         
  -3   3   0       1416.74       1370.12        29.28 o                         
  -2   3   0       5086.53       5136.21       129.78 o                         
  -1   3   0       3245.68       3275.58        71.75 o                         
   0   3   0       1393.73       1360.10        47.68 o                         
   1   3   0       2620.92       2571.53        13.49 o                         
   2   3   0        730.28        712.04        22.08 o                         
   3   3   0        221.36        220.21        10.41 o                         
  -7   4   0        111.18        119.90         4.63 o                         
  -6   4   0        525.87        528.71         8.16 o                         
  -5   4   0       1435.35       1500.68        30.50 o                         
  -4   4   0       2158.46       2101.33        47.67 o                         
  -3   4   0       2660.43       2501.87        30.98 o                         
  -2   4   0        272.05        225.24         5.15 o                         
  -1   4   0        262.28        241.18         5.14 o                         
   0   4   0       2094.74       2117.42        63.78 o                         
   1   4   0        244.30        248.30         4.40 o                         
   2   4   0        384.75        358.51         9.77 o                         
   3   4   0        561.10        563.52        17.98 o                         
   4   4   0        618.54        644.14        12.64 o                         
  -9   5   0         89.03         75.06         9.83 o                         
  -8   5   0         33.09         36.80         6.98 o                         
  -7   5   0       1526.87       1552.89        11.60 o                         
  -6   5   0       2453.77       2573.90       118.52 o                         
  -5   5   0         91.83         93.21         5.01 o                         
  -4   5   0        236.36        228.04         6.67 o                         
  -3   5   0        811.72        842.92        21.24 o                         
  -2   5   0       1603.10       1736.15        35.98 o                         
  -1   5   0       1457.81       1521.38         9.53 o                         
   0   5   0        103.20        109.82         4.18 o                         
   1   5   0        344.11        365.72         4.96 o                         
   2   5   0       1181.17       1224.36        20.24 o                         
   3   5   0         35.65         34.10         4.70 o                         
   4   5   0         10.62         15.79         6.03 o                         
  -9   6   0        156.18        133.84         8.03 o                         
  -8   6   0         55.37         59.44         8.54 o                         
  -7   6   0        659.86        650.99         8.30 o                         
  -6   6   0         21.40         16.38         5.60 o                         
  -5   6   0        335.43        357.94        33.35 o                         
  -4   6   0        394.07        383.21         9.58 o                         
  -3   6   0        256.10        244.73        15.71 o                         
  -2   6   0        567.91        571.87        37.57 o                         
  -1   6   0       2389.28       2391.77        10.94 o                         
   0   6   0         30.85         29.54         4.07 o                         
   1   6   0        886.93        915.99        28.60 o                         
   2   6   0        127.20        138.78         5.40 o                         
   3   6   0         90.45         79.88         7.22 o                         
  -9   7   0        207.56        206.02        33.85 o                         
  -8   7   0         32.35         35.14         6.93 o                         
  -7   7   0         29.11         16.69         9.28 o                         
  -6   7   0        904.88        952.07        47.62 o                         
  -5   7   0       1093.56       1175.99        81.34 o                         
  -4   7   0        531.20        540.01        20.62 o                         
  -3   7   0        128.07        135.82         5.98 o                         
  -2   7   0       1532.29       1611.98        73.37 o                         
  -1   7   0        669.21        735.22         8.85 o                         
   0   7   0         12.60         15.66         7.04 o                         
   1   7   0        114.94        107.58         4.68 o                         
   2   7   0        181.02        158.73         9.04 o                         
  -8   8   0        480.55        480.66        12.32 o                         
  -7   8   0        138.24        125.76         6.69 o                         
  -6   8   0        141.95        159.74         6.65 o                         
  -5   8   0         26.36         27.12         6.98 o                         
  -4   8   0        471.35        484.36        22.27 o                         
  -3   8   0         18.01         24.22         7.67 o                         
  -2   8   0         81.03         82.24         8.25 o                         
  -1   8   0         50.99         51.23         8.09 o                         
   0   8   0        414.36        406.90        12.85 o                         
  -7   9   0        151.35        138.29        10.81 o                         
  -6   9   0        113.26         96.78        15.67 o                         
  -5   9   0          9.62          6.12         8.43 o                         
  -4   9   0         75.38         82.82         6.96 o                         
  -3   9   0        197.91        190.10         8.72 o                         
  -2   9   0        283.38        278.90        12.76 o                         
  -1   1   1        569.07        451.45        10.82 o                         
   1   1   1        934.72        811.66        10.46 o                         
  -3   2   1        386.51        370.64        11.23 o                         
  -2   2   1       2806.00       2604.66        63.25 o                         
  -1   2   1       1689.78       1464.72        56.18 o                         
   0   2   1       3426.62       3164.53        32.74 o                         
   1   2   1       2302.41       2228.44        13.79 o                         
   2   2   1       3134.12       2922.56        23.76 o                         
  -5   3   1        128.56        123.19         5.53 o                         
  -4   3   1        290.11        259.29         5.20 o                         
  -3   3   1       4149.92       4049.36       159.85 o                         
  -2   3   1        899.47        831.10        35.35 o                         
  -1   3   1        627.57        554.91         7.97 o                         
   0   3   1        384.97        353.78         8.05 o                         
   1   3   1      10605.76      11868.58       182.94 o                         
   2   3   1        893.02        899.08        11.25 o                         
   3   3   1        611.77        608.00        16.82 o                         
  -7   4   1        641.79        634.19        13.74 o                         
  -6   4   1       2338.81       2409.86        41.10 o                         
  -5   4   1       1643.00       1684.90        10.42 o                         
  -4   4   1         29.23         28.03         7.72 o                         
  -3   4   1       1455.05       1449.70        91.98 o                         
  -2   4   1        477.76        441.56         6.83 o                         
  -1   4   1       1651.25       1524.37        31.78 o                         
   0   4   1          2.23          5.56         3.09 o                         
   1   4   1        496.99        504.78         6.33 o                         
   2   4   1         58.18         63.69         3.77 o                         
   3   4   1        531.55        576.84         7.03 o                         
   4   4   1         21.50         27.07         4.32 o                         
  -9   5   1        192.38        179.59        11.03 o                         
  -8   5   1        307.39        305.82         7.07 o                         
  -7   5   1        702.57        722.67        21.60 o                         
  -6   5   1        665.35        695.20        13.35 o                         
  -5   5   1         59.06         55.76         4.87 o                         
  -4   5   1       1403.78       1412.84        90.18 o                         
  -3   5   1       1873.10       2054.72        81.09 o                         
  -2   5   1        530.11        529.31         9.48 o                         
  -1   5   1        110.38        108.01         4.13 o                         
   0   5   1       1343.10       1351.33         9.60 o                         
   1   5   1        405.40        415.30         5.13 o                         
   2   5   1        471.34        482.39         5.36 o                         
   3   5   1         52.46         53.65         4.32 o                         
   4   5   1        272.58        256.94         5.83 o                         
  -9   6   1         92.25         67.78         6.52 o                         
  -8   6   1        173.99        175.67         7.61 o                         
  -7   6   1        105.84         94.92         5.45 o                         
  -6   6   1       1358.86       1440.11        44.49 o                         
  -5   6   1        450.84        440.19        11.20 o                         
  -4   6   1        132.94        126.35         5.07 o                         
  -3   6   1        602.94        624.36         9.39 o                         
  -2   6   1       2234.82       2291.17        26.35 o                         
  -1   6   1       1374.57       1380.17        14.05 o                         
   0   6   1        354.47        371.14         8.32 o                         
   1   6   1        518.91        535.91        13.97 o                         
   2   6   1        887.78        920.00        15.56 o                         
   3   6   1         69.60         67.92         5.60 o                         
  -9   7   1        164.09        144.21        16.16 o                         
  -8   7   1        129.10        122.19         8.89 o                         
  -7   7   1        193.54        190.25         6.99 o                         
  -6   7   1        253.80        241.32         6.09 o                         
  -5   7   1        417.10        416.54        21.03 o                         
  -4   7   1        144.71        160.44         6.35 o                         
  -3   7   1       1163.21       1243.91         9.54 o                         
  -2   7   1       1331.04       1379.97        76.79 o                         
  -1   7   1         19.91         17.59         5.25 o                         
   0   7   1        211.64        208.14         5.89 o                         
   1   7   1        521.14        558.57        10.40 o                         
   2   7   1         65.21         53.28         8.76 o                         
  -8   8   1         45.88         49.13         8.60 o                         
  -7   8   1         24.84         26.95         8.72 o                         
  -6   8   1        530.99        540.46        10.15 o                         
  -5   8   1       1257.52       1279.36        81.09 o                         
  -4   8   1         22.70         25.04         5.35 o                         
  -3   8   1         59.82         58.39         6.38 o                         
  -2   8   1        143.78        148.47        11.75 o                         
  -1   8   1        185.72        187.28         7.15 o                         
   0   8   1         32.94         35.51         9.25 o                         
  -7   9   1         38.87         37.98         9.08 o                         
  -6   9   1         97.15         86.26         9.80 o                         
  -5   9   1        112.97        100.81        19.01 o                         
  -4   9   1        237.93        223.42         7.66 o                         
  -3   9   1         28.94         23.41         6.71 o                         
  -2   9   1         47.46         50.41         9.83 o                         
  -1   1   2       8714.01       9129.96        63.19 o                         
   0   1   2       2160.13       1913.44        17.70 o                         
   1   1   2       1529.76       1404.81        27.58 o                         
  -3   2   2       2245.43       2148.65        31.86 o                         
  -2   2   2       1161.34       1048.73        15.88 o                         
  -1   2   2       2035.90       1918.93        16.51 o                         
   0   2   2       1500.58       1353.26        18.03 o                         
   1   2   2       3160.05       3163.51        67.55 o                         
   2   2   2       3028.18       3092.56        86.26 o                         
  -5   3   2        980.88        934.30        44.74 o                         
  -4   3   2       2461.94       2438.07        13.75 o                         
  -3   3   2         96.41        102.99         4.67 o                         
  -2   3   2       2865.76       2774.61       174.99 o                         
  -1   3   2        918.68        808.95         7.00 o                         
   0   3   2       5982.62       6161.59        56.40 o                         
   1   3   2       1053.65       1068.76        17.50 o                         
   2   3   2        749.12        750.09        22.61 o                         
   3   3   2       1083.14       1086.75        35.04 o                         
  -7   4   2        733.19        729.57        25.69 o                         
  -6   4   2       1370.60       1359.51         9.75 o                         
  -5   4   2         89.51         90.71        11.03 o                         
  -4   4   2       1674.56       1769.81        11.06 o                         
  -3   4   2       4340.37       4473.39       242.29 o                         
  -2   4   2       4829.54       4883.24       243.91 o                         
  -1   4   2        259.17        249.68         4.35 o                         
   0   4   2        236.58        242.23         4.49 o                         
   1   4   2        669.56        675.42        10.49 o                         
   2   4   2        189.57        198.17         3.75 o                         
   3   4   2        210.92        221.07         4.46 o                         
   4   4   2         17.32         21.19         4.80 o                         
  -9   5   2        367.72        342.49         7.06 o                         
  -8   5   2        141.68        126.32        13.15 o                         
  -7   5   2        792.69        840.78        45.91 o                         
  -6   5   2        198.04        191.60        10.45 o                         
  -5   5   2        611.18        614.48         9.94 o                         
  -4   5   2        160.01        167.33        15.51 o                         
  -3   5   2       1180.64       1263.48         9.64 o                         
  -2   5   2        149.79        146.40         9.18 o                         
  -1   5   2       1787.00       1796.98        33.16 o                         
   0   5   2        148.54        154.18         4.40 o                         
   1   5   2        513.30        497.34        13.17 o                         
   2   5   2        549.18        570.76         9.21 o                         
   3   5   2       1218.13       1207.44        39.63 o                         
   4   5   2          9.64         12.62         5.90 o                         
  -9   6   2         33.90         14.50         8.36 o                         
  -8   6   2        132.53        137.09         6.52 o                         
  -7   6   2        847.86        867.93         9.03 o                         
  -6   6   2        114.80        123.47         6.38 o                         
  -5   6   2        185.31        189.21        11.99 o                         
  -4   6   2       1329.05       1384.75        54.15 o                         
  -3   6   2        372.12        365.42         6.86 o                         
  -2   6   2        833.29        822.69        23.36 o                         
  -1   6   2        611.27        582.49         6.61 o                         
   0   6   2        326.66        336.69         6.71 o                         
   1   6   2         49.33         56.54         4.69 o                         
   2   6   2        324.21        302.50        12.11 o                         
   3   6   2        181.85        178.79         5.61 o                         
  -8   7   2        136.98        116.30        20.11 o                         
  -7   7   2        268.78        300.73         7.97 o                         
  -6   7   2        420.46        417.42        20.08 o                         
  -5   7   2       1087.06       1183.60        32.76 o                         
  -4   7   2        988.37       1059.91        36.04 o                         
  -3   7   2        347.52        359.18        14.01 o                         
  -2   7   2        320.50        319.67         7.73 o                         
  -1   7   2        248.76        245.84         6.26 o                         
   0   7   2        570.28        568.62         8.20 o                         
   1   7   2          5.57          7.47         4.94 o                         
   2   7   2        247.24        225.80         6.35 o                         
  -8   8   2         99.05         93.41        14.70 o                         
  -7   8   2        447.98        485.05        30.19 o                         
  -6   8   2        778.19        859.48        41.75 o                         
  -5   8   2          9.55          5.20         4.88 o                         
  -4   8   2         22.23         28.91         6.65 o                         
  -3   8   2        660.07        648.30        22.07 o                         
  -2   8   2        437.62        477.49        12.59 o                         
  -1   8   2         64.39         57.53        10.41 o                         
   0   8   2        164.81        153.87         8.37 o                         
  -7   9   2        141.15        106.11        10.70 o                         
  -6   9   2         50.75         49.11         9.65 o                         
  -5   9   2        167.81        151.29         8.92 o                         
  -4   9   2         21.55         16.86         6.13 o                         
  -3   9   2         14.47          9.66         6.77 o                         
  -2   9   2        170.66        147.90         7.39 o                         
  -1   1   3       1786.63       1522.51        19.21 o                         
   0   1   3       8729.38       9236.58        61.55 o                         
   1   1   3        466.89        436.05         8.16 o                         
  -3   2   3       1961.18       1900.31        48.86 o                         
  -2   2   3       1808.61       1753.93        30.07 o                         
  -1   2   3       9287.63       9576.76       251.37 o                         
   0   2   3       1799.14       1700.98        10.99 o                         
   1   2   3       4665.00       4737.84        99.57 o                         
   2   2   3       1706.09       1803.97        15.70 o                         
  -5   3   3        507.98        462.32        14.54 o                         
  -4   3   3        722.95        789.34        22.79 o                         
  -3   3   3         58.96         65.11         4.33 o                         
  -2   3   3       2759.67       2431.41        40.37 o                         
  -1   3   3       2905.15       2814.39        12.62 o                         
   0   3   3        940.16        891.17        11.54 o                         
   1   3   3       1062.59       1033.49        15.96 o                         
   2   3   3        778.34        804.37         6.32 o                         
   3   3   3        987.01       1018.36        37.70 o                         
  -7   4   3        160.56        148.05         5.58 o                         
  -6   4   3         80.12         76.02         5.13 o                         
  -5   4   3       1128.36       1157.88        30.25 o                         
  -4   4   3       2427.72       2580.79        17.17 o                         
  -3   4   3       1726.34       1854.15        68.08 o                         
  -2   4   3       1681.99       1711.18        83.01 o                         
  -1   4   3        509.42        499.60         5.75 o                         
   0   4   3       3118.25       3310.63        19.76 o                         
   1   4   3        486.38        508.17        12.46 o                         
   2   4   3        119.75        116.33         3.91 o                         
   3   4   3       1101.95       1156.01        12.20 o                         
   4   4   3       1204.13       1208.23         8.55 o                         
  -9   5   3        100.34         76.94         5.65 o                         
  -8   5   3        403.78        407.40        37.52 o                         
  -7   5   3        266.75        276.78         7.96 o                         
  -6   5   3       2188.73       2187.91       109.45 o                         
  -5   5   3        234.57        232.51         6.04 o                         
  -4   5   3        722.12        731.28        55.13 o                         
  -3   5   3        342.96        351.58         6.53 o                         
  -2   5   3       1440.09       1464.30        21.15 o                         
  -1   5   3        270.44        254.04         4.43 o                         
   0   5   3        548.38        545.89         6.99 o                         
   1   5   3        387.16        367.70        12.45 o                         
   2   5   3        750.95        785.52         7.16 o                         
   3   5   3         38.27         38.59         4.02 o                         
   4   5   3        103.68         86.58         6.21 o                         
  -9   6   3        251.38        262.20        11.15 o                         
  -8   6   3        168.77        181.27         9.13 o                         
  -7   6   3        506.95        536.04         8.86 o                         
  -6   6   3        151.12        143.05         7.44 o                         
  -5   6   3       1516.08       1487.70        27.43 o                         
  -4   6   3        780.38        795.41         8.07 o                         
  -3   6   3        636.18        621.13        19.57 o                         
  -2   6   3        643.67        653.61         7.74 o                         
  -1   6   3       1435.37       1403.75        19.25 o                         
   0   6   3        148.52        142.27         4.59 o                         
   1   6   3        622.94        623.26        18.41 o                         
   2   6   3        155.93        147.31        10.85 o                         
   3   6   3        255.13        242.51        14.31 o                         
  -8   7   3        122.52        126.05        10.29 o                         
  -7   7   3        215.93        200.67        10.68 o                         
  -6   7   3        247.29        261.74        27.84 o                         
  -5   7   3        775.96        808.27        10.33 o                         
  -4   7   3        281.00        313.60         6.85 o                         
  -3   7   3         64.11         59.03         6.67 o                         
  -2   7   3        571.97        602.30         8.35 o                         
  -1   7   3       1106.75       1118.19        12.09 o                         
   0   7   3          0.97         -0.42         4.54 o                         
   1   7   3         74.76         68.99         5.20 o                         
  -8   8   3        460.09        427.46         9.24 o                         
  -7   8   3         38.77         38.26         8.80 o                         
  -6   8   3        159.03        141.60        12.73 o                         
  -5   8   3         14.32         15.16         5.51 o                         
  -4   8   3        313.99        316.83        18.20 o                         
  -3   8   3         45.45         39.69         6.65 o                         
  -2   8   3        194.92        192.87         7.01 o                         
  -1   8   3         33.59         23.95         7.96 o                         
   0   8   3        576.78        558.76        10.98 o                         
  -6   9   3        350.81        337.28         9.88 o                         
  -5   9   3         13.15         14.05         5.90 o                         
  -4   9   3         51.56         43.03         6.91 o                         
  -3   9   3        922.40        944.87        46.43 o                         
  -1   1   4       6546.80       6765.38        45.54 o                         
   0   1   4       2053.35       1828.58        55.85 o                         
   1   1   4       3078.31       2997.39        18.85 o                         
  -3   2   4        165.56        171.55         5.91 o                         
  -2   2   4       3869.64       3807.20        53.49 o                         
  -1   2   4       4171.68       4071.67        63.41 o                         
   0   2   4       4197.13       4118.89        77.52 o                         
   1   2   4       2236.31       2185.91        34.40 o                         
   2   2   4       2745.56       2906.14        58.01 o                         
  -5   3   4       1434.39       1498.75        55.86 o                         
  -4   3   4        297.03        282.94         5.88 o                         
  -3   3   4       2646.34       2620.55        27.66 o                         
  -2   3   4         87.05         89.79         5.23 o                         
  -1   3   4       2102.08       2034.22        46.60 o                         
   0   3   4       1371.48       1280.03        19.00 o                         
   1   3   4       3328.41       3518.08        40.30 o                         
   2   3   4        782.12        864.97        14.39 o                         
   3   3   4         17.83         21.44         4.00 o                         
  -7   4   4        176.67        185.88        19.35 o                         
  -6   4   4       1137.27       1131.75         9.65 o                         
  -5   4   4       1281.01       1317.31        42.62 o                         
  -4   4   4         17.97         10.48         4.67 o                         
  -3   4   4        378.89        370.95        13.52 o                         
  -2   4   4        354.47        308.02         6.16 o                         
  -1   4   4       1411.65       1395.18        22.45 o                         
   0   4   4        265.91        258.92         4.55 o                         
   1   4   4        805.23        835.70        28.22 o                         
   2   4   4        209.99        208.50         4.18 o                         
   3   4   4        537.16        559.95         7.25 o                         
   4   4   4        271.96        251.50         8.88 o                         
  -9   5   4         97.50        102.13         6.47 o                         
  -8   5   4        411.69        413.58        21.42 o                         
  -7   5   4        289.63        318.48         8.07 o                         
  -6   5   4        475.35        488.04        20.38 o                         
  -5   5   4         96.29         91.75         6.16 o                         
  -4   5   4       2124.65       2178.81       144.35 o                         
  -3   5   4       1355.81       1337.26        54.25 o                         
  -2   5   4        263.24        247.42         6.33 o                         
  -1   5   4       1009.81       1015.87        31.10 o                         
   0   5   4       3730.76       3965.75        95.78 o                         
   1   5   4        223.13        216.87         3.92 o                         
   2   5   4         64.65         65.82         3.92 o                         
   3   5   4         99.75        105.22         5.10 o                         
   4   5   4        519.74        502.48        15.57 o                         
  -9   6   4         79.30         77.32         8.89 o                         
  -8   6   4        246.18        249.62         7.87 o                         
  -7   6   4        209.36        184.05         6.71 o                         
  -6   6   4       1144.99       1180.69        46.72 o                         
  -5   6   4        356.00        348.56        23.88 o                         
  -4   6   4        736.94        715.61        24.53 o                         
  -3   6   4        307.45        298.36         6.23 o                         
  -2   6   4         84.69         76.18         4.54 o                         
  -1   6   4        517.93        522.52         6.47 o                         
   0   6   4        742.53        763.77        22.02 o                         
   1   6   4        562.00        606.60        18.08 o                         
   2   6   4        691.11        710.13         7.09 o                         
   3   6   4         45.97         36.03         8.76 o                         
  -8   7   4        306.07        293.09         8.25 o                         
  -7   7   4        540.30        535.08        15.12 o                         
  -6   7   4        367.60        334.77        20.44 o                         
  -5   7   4        308.66        324.50        13.11 o                         
  -4   7   4        398.73        390.66        10.41 o                         
  -3   7   4       1328.02       1410.25        72.10 o                         
  -2   7   4        937.34        950.96        12.71 o                         
  -1   7   4        313.79        313.34        17.37 o                         
   0   7   4         22.69         23.89         5.16 o                         
   1   7   4        297.81        295.15        17.45 o                         
  -8   8   4         61.03         60.08        21.31 o                         
  -7   8   4         92.53         80.63         8.97 o                         
  -6   8   4        166.01        175.33         7.49 o                         
  -5   8   4        806.05        870.07        47.57 o                         
  -4   8   4         62.50         64.61         6.74 o                         
  -3   8   4        101.99        101.48         6.71 o                         
  -2   8   4         89.31         90.83         8.09 o                         
  -1   8   4        234.30        224.28         9.53 o                         
   0   8   4         44.03         28.27        15.85 o                         
  -6   9   4         15.38          6.10         8.19 o                         
  -5   9   4          2.88         14.55         7.69 o                         
  -4   9   4        332.17        308.68         8.65 o                         
  -3   9   4        140.40        127.33         8.40 o                         
  -1   1   5       2306.20       1996.61        22.32 o                         
   0   1   5       1853.35       1811.97        69.62 o                         
   1   1   5       1890.31       1820.23        14.41 o                         
  -3   2   5       1693.00       1563.44        46.73 o                         
  -2   2   5       1378.71       1278.55        51.52 o                         
  -1   2   5        457.83        407.11        10.41 o                         
   0   2   5       1743.99       1664.63        47.10 o                         
   1   2   5       1957.18       1912.90        99.36 o                         
   2   2   5       2773.04       2964.74        68.82 o                         
  -5   3   5       1153.52       1173.06        88.35 o                         
  -4   3   5       3184.68       3376.32       118.90 o                         
  -3   3   5       1129.58       1175.57        17.48 o                         
  -2   3   5       1961.01       1862.20        49.72 o                         
  -1   3   5       2131.52       1921.67        45.57 o                         
   0   3   5       4529.66       4641.67        97.46 o                         
   1   3   5        279.84        294.01         5.13 o                         
   2   3   5       1198.44       1250.05        60.89 o                         
   3   3   5        204.02        199.94         6.87 o                         
  -7   4   5        350.08        373.95         5.49 o                         
  -6   4   5        816.40        803.22         8.07 o                         
  -5   4   5        366.29        372.82        14.64 o                         
  -4   4   5       1341.72       1337.08        59.77 o                         
  -3   4   5       2559.55       2706.52        62.56 o                         
  -2   4   5       1339.19       1299.10        10.44 o                         
  -1   4   5        888.84        898.19        21.99 o                         
   0   4   5          4.27          4.16         4.34 o                         
   1   4   5        767.27        768.58        13.08 o                         
   2   4   5        925.25        958.53        18.30 o                         
   3   4   5        129.83        127.58         4.71 o                         
   4   4   5         37.78         34.30         5.69 o                         
  -9   5   5        472.79        438.72         8.41 o                         
  -8   5   5          0.68         -1.02         5.62 o                         
  -7   5   5        708.25        716.75        12.08 o                         
  -6   5   5         90.99         85.05         9.82 o                         
  -5   5   5       1020.04        966.17        20.27 o                         
  -4   5   5        137.88        137.36         8.30 o                         
  -3   5   5        627.65        618.46        14.24 o                         
  -2   5   5         39.71         44.37         5.30 o                         
  -1   5   5       1018.90       1017.23         6.83 o                         
   0   5   5         10.37          9.54         3.84 o                         
   1   5   5        484.40        467.94         4.80 o                         
   2   5   5        530.70        540.15        10.85 o                         
   3   5   5       1083.18       1087.88        18.55 o                         
   4   5   5         38.91         36.97         9.61 o                         
  -9   6   5         15.02          9.52         8.61 o                         
  -8   6   5        437.99        388.27        10.53 o                         
  -7   6   5        512.25        489.77        22.46 o                         
  -6   6   5         53.90         63.30         8.31 o                         
  -5   6   5         94.33         86.87         5.14 o                         
  -4   6   5       1731.49       1690.50        77.17 o                         
  -3   6   5        178.59        188.27         6.03 o                         
  -2   6   5        871.29        845.11         8.64 o                         
  -1   6   5        115.31        118.80         4.65 o                         
   0   6   5       1003.51       1050.32        20.75 o                         
   1   6   5         37.14         36.19         6.44 o                         
   2   6   5        120.49        113.35         4.38 o                         
   3   6   5        113.79        105.81         8.19 o                         
  -8   7   5        483.92        463.32        35.86 o                         
  -7   7   5        288.84        283.11        21.57 o                         
  -6   7   5          6.56          1.87         6.93 o                         
  -5   7   5        970.45       1084.71        10.20 o                         
  -4   7   5       1288.72       1346.69        10.79 o                         
  -3   7   5        296.56        294.20         9.81 o                         
  -2   7   5        271.32        268.26         7.29 o                         
  -1   7   5         41.17         49.15         4.10 o                         
   0   7   5        498.17        505.61        15.20 o                         
   1   7   5        118.72        118.89         6.89 o                         
  -7   8   5        656.81        666.51        54.75 o                         
  -6   8   5        293.77        287.31        13.22 o                         
  -5   8   5        177.41        178.90        10.99 o                         
  -4   8   5         35.29         34.09         8.04 o                         
  -3   8   5        461.20        465.30        10.93 o                         
  -2   8   5        217.62        221.60         8.49 o                         
  -1   8   5          3.27         -4.32         7.80 o                         
  -6   9   5         81.54         87.30         8.32 o                         
  -5   9   5        241.08        235.09         8.93 o                         
  -4   9   5        375.08        386.62        10.82 o                         
  -3   9   5         87.71         91.85        18.06 o                         
   0   0   6       2785.84       2742.09        34.37 o                         
  -1   1   6        451.83        418.51        25.64 o                         
   0   1   6       3877.78       3861.14       193.96 o                         
   1   1   6       1248.57       1149.73        58.29 o                         
  -3   2   6        897.00        833.75        19.96 o                         
  -2   2   6       1592.77       1549.01        49.41 o                         
  -1   2   6       2436.46       2164.15        39.41 o                         
   0   2   6        704.76        673.19        37.30 o                         
   1   2   6       3014.20       3102.81       117.14 o                         
   2   2   6        497.47        457.88        12.19 o                         
  -5   3   6        731.62        761.45        21.01 o                         
  -4   3   6        398.94        393.07         6.94 o                         
  -3   3   6        632.33        638.92        30.54 o                         
  -2   3   6       9479.83       9916.74        37.57 o                         
  -1   3   6       2037.14       1959.86        67.08 o                         
   0   3   6        858.12        847.19        18.49 o                         
   1   3   6        414.09        424.86        10.65 o                         
   2   3   6       1132.50       1142.53        22.63 o                         
   3   3   6        854.77        838.52         7.76 o                         
  -7   4   6        626.07        660.66         7.29 o                         
  -6   4   6        114.54        108.50         3.72 o                         
  -5   4   6        264.99        279.41        10.72 o                         
  -4   4   6       2061.75       2145.49        72.09 o                         
  -3   4   6        328.02        319.86         7.33 o                         
  -2   4   6       2350.71       2241.35        13.20 o                         
  -1   4   6        337.87        309.98         7.25 o                         
   0   4   6       2050.39       2097.60        31.55 o                         
   1   4   6        336.10        354.28         5.14 o                         
   2   4   6        226.85        229.35        18.99 o                         
   3   4   6        285.17        275.24        10.44 o                         
   4   4   6        608.94        619.64        28.14 o                         
  -9   5   6         42.20         43.42         6.41 o                         
  -8   5   6        328.25        317.51        11.09 o                         
  -7   5   6        428.70        423.22         9.87 o                         
  -6   5   6        573.95        558.82        18.77 o                         
  -5   5   6        769.38        752.65        33.80 o                         
  -4   5   6        195.32        185.37        16.16 o                         
  -3   5   6       1132.75       1130.69         9.86 o                         
  -2   5   6        404.22        409.85         7.38 o                         
  -1   5   6        435.45        422.05        11.76 o                         
   0   5   6         29.70         30.05         3.90 o                         
   1   5   6        778.24        860.24         7.07 o                         
   2   5   6       1105.16       1127.36        11.59 o                         
   3   5   6        395.95        395.87        11.31 o                         
   4   5   6        292.93        247.42         6.60 o                         
  -8   6   6          0.60          5.13         8.56 o                         
  -7   6   6        194.02        178.98         8.62 o                         
  -6   6   6         75.49         73.16         7.10 o                         
  -5   6   6        669.15        720.13        30.42 o                         
  -4   6   6        265.96        250.65         5.35 o                         
  -3   6   6        832.34        811.51        32.40 o                         
  -2   6   6        318.36        327.80         8.88 o                         
  -1   6   6       1110.64       1147.74        50.06 o                         
   0   6   6         95.74        102.76         4.06 o                         
   1   6   6        426.39        417.66        18.24 o                         
   2   6   6        160.67        141.34         5.67 o                         
  -8   7   6        208.39        170.25         9.48 o                         
  -7   7   6         84.66         90.63         8.84 o                         
  -6   7   6        242.11        220.95        16.09 o                         
  -5   7   6        647.87        660.85        14.44 o                         
  -4   7   6        298.56        292.58        13.86 o                         
  -3   7   6         42.47         48.92         7.87 o                         
  -2   7   6        291.38        293.01         7.37 o                         
  -1   7   6        366.04        366.86        13.36 o                         
   0   7   6        116.47        132.72         5.88 o                         
   1   7   6         86.15         75.37         6.27 o                         
  -7   8   6         23.23         27.76        11.44 o                         
  -6   8   6         57.23         53.40         8.51 o                         
  -5   8   6         42.27         41.20         8.11 o                         
  -4   8   6        625.23        590.01        18.15 o                         
  -3   8   6         45.90         42.82         8.24 o                         
  -2   8   6        253.20        273.23         8.65 o                         
  -1   8   6         14.30          9.07         6.57 o                         
  -5   9   6         68.54         63.46         8.07 o                         
  -4   9   6         13.38         16.22         7.77 o                         
  -1   1   7       1540.54       1449.57        23.68 o                         
   0   1   7       4799.21       4894.04       174.47 o                         
   1   1   7       2219.57       2191.77       130.36 o                         
  -3   2   7         13.93         20.04         4.79 o                         
  -2   2   7       1993.31       1854.10        16.76 o                         
  -1   2   7        607.84        567.36         8.13 o                         
   0   2   7       1127.57       1005.30        42.22 o                         
   1   2   7        271.29        279.80        18.11 o                         
   2   2   7        622.54        590.10         8.56 o                         
  -5   3   7       1013.78        982.71        11.35 o                         
  -4   3   7        830.76        836.52        11.42 o                         
  -3   3   7       3289.24       3469.98        40.56 o                         
  -2   3   7        729.71        759.05        10.96 o                         
  -1   3   7        877.19        919.65        22.34 o                         
   0   3   7        336.05        335.09         6.37 o                         
   1   3   7       1453.15       1509.92        78.90 o                         
   2   3   7        224.10        226.72         6.00 o                         
   3   3   7        360.41        353.91        11.61 o                         
  -7   4   7         76.95         78.91         4.50 o                         
  -6   4   7       1224.64       1276.54        15.84 o                         
  -5   4   7        836.77        854.37         9.67 o                         
  -4   4   7        101.29        101.43         6.28 o                         
  -3   4   7        214.82        226.55         6.15 o                         
  -2   4   7       2630.46       2702.70        14.95 o                         
  -1   4   7       1763.43       1826.48        12.76 o                         
   0   4   7        784.43        797.29        17.14 o                         
   1   4   7        976.58        970.31        18.21 o                         
   2   4   7        429.42        452.09         7.24 o                         
   3   4   7        507.33        510.07        31.47 o                         
   4   4   7        123.61        119.42         9.17 o                         
  -8   5   7        172.97        177.72         6.63 o                         
  -7   5   7        182.12        175.76        10.47 o                         
  -6   5   7        650.57        669.98         9.47 o                         
  -5   5   7         15.43         10.77         5.65 o                         
  -4   5   7       1922.23       1887.97        81.30 o                         
  -3   5   7        846.23        824.33        10.58 o                         
  -2   5   7        481.92        454.28        14.88 o                         
  -1   5   7        123.17        122.26         4.26 o                         
   0   5   7       1446.78       1434.46        11.21 o                         
   1   5   7        432.22        455.49         7.01 o                         
   2   5   7        714.39        717.89        20.87 o                         
   3   5   7         16.87         14.42         6.66 o                         
  -8   6   7        238.99        233.97        11.16 o                         
  -7   6   7        568.56        544.98        11.99 o                         
  -6   6   7        405.38        423.79        10.04 o                         
  -5   6   7        601.04        599.73        26.07 o                         
  -4   6   7        168.34        176.57         8.40 o                         
  -3   6   7        196.17        177.49         6.00 o                         
  -2   6   7        520.58        519.79         8.27 o                         
  -1   6   7       1006.48       1038.48        18.32 o                         
   0   6   7       1046.43       1083.95         7.66 o                         
   1   6   7        663.18        644.16        41.17 o                         
   2   6   7        233.55        223.58         8.19 o                         
  -8   7   7        185.97        172.72        11.16 o                         
  -7   7   7        245.95        260.90        16.47 o                         
  -6   7   7        584.53        554.89        24.20 o                         
  -5   7   7         29.77         32.35         5.41 o                         
  -4   7   7          1.23          8.25         6.20 o                         
  -3   7   7        880.12        911.11        23.32 o                         
  -2   7   7        126.52        121.19         8.84 o                         
  -1   7   7        502.10        530.80        21.50 o                         
   0   7   7         18.39         20.05         6.53 o                         
   1   7   7         83.56         82.78         5.86 o                         
  -7   8   7         73.33         73.52         8.50 o                         
  -6   8   7        198.72        165.33        11.70 o                         
  -5   8   7        494.28        487.39        10.95 o                         
  -4   8   7         19.27         19.18         7.85 o                         
  -3   8   7         51.82         49.11         6.64 o                         
  -2   8   7          5.47          5.67         6.35 o                         
  -1   8   7        215.60        202.24        17.17 o                         
  -1   1   8       5045.95       5208.28        33.44 o                         
   0   1   8        164.89        153.99         5.72 o                         
   1   1   8        721.18        757.40        54.59 o                         
  -3   2   8       2630.32       2720.00        45.01 o                         
  -2   2   8       1802.45       1874.99        17.74 o                         
  -1   2   8        448.26        453.88        10.32 o                         
   0   2   8        192.96        187.04         9.23 o                         
   1   2   8        895.80        909.44        62.87 o                         
   2   2   8       1199.29       1253.21        42.95 o                         
  -5   3   8        624.82        615.58         8.36 o                         
  -4   3   8       1138.04       1165.10        14.49 o                         
  -3   3   8       1465.92       1514.22        23.06 o                         
  -2   3   8         89.88         74.39         8.14 o                         
  -1   3   8       1570.84       1615.06        41.37 o                         
   0   3   8       2601.60       2728.51        90.51 o                         
   1   3   8        205.28        191.76         5.55 o                         
   2   3   8        906.52        944.80        49.01 o                         
   3   3   8        295.31        301.54         5.96 o                         
  -7   4   8        241.93        234.97        13.33 o                         
  -6   4   8        819.76        858.97        20.10 o                         
  -5   4   8        858.89        845.51        11.76 o                         
  -4   4   8        305.40        300.64        12.80 o                         
  -3   4   8       2128.47       2111.52        28.94 o                         
  -2   4   8        312.92        322.93         6.79 o                         
  -1   4   8        567.88        578.18        11.55 o                         
   0   4   8         33.22         36.89         5.53 o                         
   1   4   8        259.35        272.64         5.81 o                         
   2   4   8       1100.82       1158.57        22.47 o                         
   3   4   8         12.14         10.41         4.79 o                         
   4   4   8         22.34         19.44         6.74 o                         
  -8   5   8         12.61          5.84         6.78 o                         
  -7   5   8         32.30         36.56         4.82 o                         
  -6   5   8        504.10        490.55        10.98 o                         
  -5   5   8       1218.51       1282.21        39.66 o                         
  -4   5   8        228.92        217.43         5.77 o                         
  -3   5   8        116.55        110.58         6.24 o                         
  -2   5   8         45.38         51.52         5.70 o                         
  -1   5   8       1770.56       1854.61        43.06 o                         
   0   5   8         46.85         44.61         4.81 o                         
   1   5   8        410.00        415.90        34.85 o                         
   2   5   8        264.43        253.10         6.65 o                         
   3   5   8        288.68        301.08         9.27 o                         
  -8   6   8        519.11        461.72         8.58 o                         
  -7   6   8        207.73        234.06         9.81 o                         
  -6   6   8        192.43        175.41         6.38 o                         
  -5   6   8        300.72        312.18        11.96 o                         
  -4   6   8       1163.84       1180.79        11.48 o                         
  -3   6   8        375.29        370.67         6.88 o                         
  -2   6   8        983.52        998.12        19.77 o                         
  -1   6   8        275.88        286.64         6.14 o                         
   0   6   8        478.61        481.49         9.69 o                         
   1   6   8         91.46        107.27        20.65 o                         
   2   6   8        173.04        150.71         7.13 o                         
  -7   7   8         94.01         83.57         7.29 o                         
  -6   7   8          3.18         11.07         8.18 o                         
  -5   7   8        468.03        469.77        25.23 o                         
  -4   7   8        709.59        687.00        28.46 o                         
  -3   7   8         97.69         92.72         6.64 o                         
  -2   7   8        223.92        209.81         6.20 o                         
  -1   7   8         55.01         53.59         7.66 o                         
   0   7   8        383.17        383.29        13.97 o                         
  -7   8   8        174.53        121.09        10.90 o                         
  -6   8   8        170.47        165.48        11.95 o                         
  -5   8   8         97.21         79.42        12.80 o                         
  -4   8   8        140.49        152.59         8.51 o                         
  -3   8   8        514.52        470.51         8.60 o                         
  -2   8   8        125.64         97.09         7.17 o                         
   0   0   9       4632.17       4987.40        40.38 o                         
  -1   1   9        615.82        657.62        11.99 o                         
   0   1   9         35.39         35.54         6.30 o                         
   1   1   9       1456.42       1566.57       116.21 o                         
  -3   2   9       2492.39       2684.75        51.95 o                         
  -2   2   9       1356.92       1357.24        15.44 o                         
  -1   2   9       3086.04       3308.49       149.36 o                         
   0   2   9        818.80        846.41        16.00 o                         
   1   2   9        975.02        963.46        41.11 o                         
   2   2   9        636.58        691.20        29.92 o                         
  -5   3   9        991.63        979.71        16.00 o                         
  -4   3   9         22.06         22.73         4.13 o                         
  -3   3   9        367.37        373.61         8.24 o                         
  -2   3   9       2447.61       2439.71        17.63 o                         
  -1   3   9        735.53        765.90        12.61 o                         
   0   3   9         39.61         34.90         5.65 o                         
   1   3   9        228.46        245.61         6.65 o                         
   2   3   9        843.89        843.35        57.12 o                         
   3   3   9        965.46       1010.58         9.78 o                         
  -7   4   9        544.37        523.81        17.05 o                         
  -6   4   9        146.59        145.04        10.63 o                         
  -5   4   9        405.03        400.29        10.26 o                         
  -4   4   9        809.41        813.35        16.05 o                         
  -3   4   9        489.10        518.45        10.21 o                         
  -2   4   9        819.73        849.33        11.85 o                         
  -1   4   9        122.99        132.40        12.82 o                         
   0   4   9       1442.56       1440.19        33.31 o                         
   1   4   9        337.86        312.15        10.30 o                         
   2   4   9        184.56        181.87        12.37 o                         
   3   4   9        497.74        463.03        11.95 o                         
   4   4   9        316.26        297.30        21.49 o                         
  -8   5   9         91.61         78.64         6.18 o                         
  -7   5   9        190.23        183.86         6.43 o                         
  -6   5   9        616.64        612.03        17.39 o                         
  -5   5   9        549.10        566.52         7.27 o                         
  -4   5   9         13.91         16.35         4.56 o                         
  -3   5   9        721.18        720.99         8.63 o                         
  -2   5   9       2301.82       2249.00        21.60 o                         
  -1   5   9        313.70        314.10         5.83 o                         
   0   5   9         19.76         17.65         5.28 o                         
   1   5   9        377.35        364.84         7.50 o                         
   2   5   9        203.74        208.43         7.32 o                         
   3   5   9        119.11         98.70         6.20 o                         
  -8   6   9          3.10          0.83         8.12 o                         
  -7   6   9         49.52         46.63         6.80 o                         
  -6   6   9         48.28         41.60         7.69 o                         
  -5   6   9        532.39        537.74         9.11 o                         
  -4   6   9        142.21        130.54         6.11 o                         
  -3   6   9        448.75        426.90        15.74 o                         
  -2   6   9        164.57        155.15         7.02 o                         
  -1   6   9        443.78        472.99        19.17 o                         
   0   6   9        131.18        125.66        13.61 o                         
   1   6   9        516.27        487.68        21.80 o                         
   2   6   9         25.58         20.77         7.02 o                         
  -7   7   9         52.02         41.38         7.34 o                         
  -6   7   9        144.63        136.15         8.73 o                         
  -5   7   9        375.18        375.23        16.55 o                         
  -4   7   9        235.57        247.12         8.03 o                         
  -3   7   9         48.94         51.71         6.49 o                         
  -2   7   9        172.62        167.05         8.31 o                         
  -1   7   9        135.48        132.73         6.89 o                         
   0   7   9        146.17        151.02        19.00 o                         
  -6   8   9          0.43         -1.54         7.87 o                         
  -5   8   9         40.57         42.02         8.12 o                         
  -4   8   9        924.07        842.05        12.16 o                         
  -3   8   9        203.65        147.50        18.29 o                         
  -2   8   9         95.46         77.15        23.64 o                         
  -1   1  10        550.67        581.27        10.37 o                         
   0   1  10       2339.48       2511.81        50.58 o                         
   1   1  10       1808.69       1974.42        60.73 o                         
  -3   2  10        122.01        120.40         6.06 o                         
  -2   2  10       2623.28       2818.94        20.83 o                         
  -1   2  10        168.13        172.55         8.35 o                         
   0   2  10       1161.38       1219.26        62.31 o                         
   1   2  10          5.79         10.42         5.55 o                         
   2   2  10        447.47        443.76        20.10 o                         
  -5   3  10       1128.95       1175.64        21.14 o                         
  -4   3  10         81.47         77.39         4.69 o                         
  -3   3  10       1032.22       1129.14        13.28 o                         
  -2   3  10        191.86        192.18         7.09 o                         
  -1   3  10       1072.85       1118.77        40.70 o                         
   0   3  10        104.58        108.82         6.11 o                         
   1   3  10        170.83        162.50        10.31 o                         
   2   3  10        112.95        122.59         6.67 o                         
   3   3  10       1070.98       1071.62        26.08 o                         
  -7   4  10         67.76         61.51         6.12 o                         
  -6   4  10        534.78        526.12         7.64 o                         
  -5   4  10        793.08        809.72        12.27 o                         
  -4   4  10         65.31         59.93         5.78 o                         
  -3   4  10        195.67        183.56         6.69 o                         
  -2   4  10        240.00        242.22         8.91 o                         
  -1   4  10       2874.63       3005.19       161.84 o                         
   0   4  10        342.76        346.67         7.38 o                         
   1   4  10        208.36        191.32         7.34 o                         
   2   4  10        406.60        392.51        11.53 o                         
   3   4  10        893.82        879.42        31.01 o                         
   4   4  10          6.20          0.23        11.90 o                         
  -8   5  10        135.73        117.11        11.01 o                         
  -7   5  10         96.60         90.98         6.80 o                         
  -6   5  10        143.11        142.26         6.37 o                         
  -5   5  10         56.45         59.39         6.26 o                         
  -4   5  10       1686.39       1729.64        16.02 o                         
  -3   5  10       1280.48       1366.57        14.61 o                         
  -2   5  10        539.21        566.19        11.71 o                         
  -1   5  10        428.72        440.36        18.36 o                         
   0   5  10       1066.35       1087.23        19.79 o                         
   1   5  10        404.65        389.66        21.01 o                         
   2   5  10        156.47        165.70        18.00 o                         
   3   5  10         73.48         75.70         8.97 o                         
  -7   6  10        271.14        263.43         7.04 o                         
  -6   6  10        358.33        350.26        10.96 o                         
  -5   6  10        265.63        257.44         7.52 o                         
  -4   6  10        237.33        240.72         7.15 o                         
  -3   6  10        105.06        105.27         6.27 o                         
  -2   6  10        115.26        108.38         6.01 o                         
  -1   6  10        329.39        338.25        18.03 o                         
   0   6  10        429.98        455.32        39.32 o                         
   1   6  10         68.36         51.12         8.55 o                         
  -7   7  10        328.56        308.55        14.67 o                         
  -6   7  10        130.57        114.26         7.69 o                         
  -5   7  10         84.52         79.13         8.96 o                         
  -4   7  10          0.66          4.64         8.35 o                         
  -3   7  10        341.86        323.30         8.21 o                         
  -2   7  10        240.97        238.28         7.75 o                         
  -1   7  10        208.39        199.38         9.12 o                         
   0   7  10        117.14        105.70        10.81 o                         
  -5   8  10        240.79        223.74        11.97 o                         
  -4   8  10         66.94         76.64        10.48 o                         
  -3   8  10        112.75        115.38        10.71 o                         
  -1   1  11       2670.41       2823.47        23.19 o                         
   0   1  11        179.24        189.11         7.54 o                         
   1   1  11       1322.66       1407.23        26.65 o                         
  -3   2  11        369.64        359.37         7.32 o                         
  -2   2  11       1200.68       1259.04        15.17 o                         
  -1   2  11        354.15        368.95        11.58 o                         
   0   2  11        572.82        592.24        14.91 o                         
   1   2  11        417.31        427.17        17.64 o                         
   2   2  11        779.68        814.79        67.07 o                         
  -5   3  11        188.63        183.50         5.85 o                         
  -4   3  11       1416.26       1421.43        29.87 o                         
  -3   3  11        229.23        234.47         7.22 o                         
  -2   3  11        579.67        610.21        11.46 o                         
  -1   3  11        621.48        663.60        33.46 o                         
   0   3  11        690.01        723.91        28.18 o                         
   1   3  11        257.71        254.11        24.38 o                         
   2   3  11        545.14        542.43         7.91 o                         
   3   3  11        237.82        226.71         6.16 o                         
  -7   4  11        205.39        198.78        10.80 o                         
  -6   4  11        346.94        347.58         9.54 o                         
  -5   4  11        482.97        473.51        10.02 o                         
  -4   4  11         67.52         68.75         7.05 o                         
  -3   4  11        161.44        156.35         8.42 o                         
  -2   4  11        467.42        418.02         8.47 o                         
  -1   4  11        398.45        401.99        11.11 o                         
   0   4  11         35.08         25.21        10.73 o                         
   1   4  11        479.18        469.59         7.55 o                         
   2   4  11        506.68        517.99        15.45 o                         
   3   4  11        106.15         98.81         6.34 o                         
  -7   5  11         41.92         40.71         6.80 o                         
  -6   5  11        232.09        217.11         6.46 o                         
  -5   5  11       1478.24       1554.39        15.44 o                         
  -4   5  11        270.51        272.50        10.47 o                         
  -3   5  11         57.90         52.68         9.35 o                         
  -2   5  11        201.72        196.80         7.66 o                         
  -1   5  11       1962.42       2125.08        60.99 o                         
   0   5  11        108.45        115.73         5.91 o                         
   1   5  11        126.58        120.49        10.65 o                         
   2   5  11        101.76         87.82        12.51 o                         
  -7   6  11        252.90        212.36         9.09 o                         
  -6   6  11        542.21        488.91         8.79 o                         
  -5   6  11        591.64        570.86        13.14 o                         
  -4   6  11        836.65        865.01        12.87 o                         
  -3   6  11        425.34        401.09        10.99 o                         
  -2   6  11        366.41        343.08         8.56 o                         
  -1   6  11         83.62         80.59         7.70 o                         
   0   6  11        322.51        360.67        19.28 o                         
   1   6  11         63.49         55.79        15.51 o                         
  -6   7  11         32.32         26.20         8.96 o                         
  -5   7  11         24.34         32.00        11.43 o                         
  -4   7  11        456.35        427.04        10.39 o                         
  -3   7  11         14.91          6.48        11.22 o                         
  -2   7  11         64.99         72.87        11.45 o                         
  -1   7  11         49.25         41.17         8.00 o                         
   0   0  12       1065.73       1066.46        18.43 o                         
  -1   1  12         75.76         80.91         9.39 o                         
   0   1  12        379.37        417.77        10.00 o                         
   1   1  12       1820.50       1939.95        60.23 o                         
  -3   2  12       2183.21       2276.21        17.52 o                         
  -2   2  12        249.14        257.97         9.93 o                         
  -1   2  12       2169.41       2302.50        88.17 o                         
   0   2  12        739.89        785.61        19.94 o                         
   1   2  12       1393.89       1420.76        15.82 o                         
   2   2  12          9.52         12.30         5.57 o                         
  -5   3  12        839.48        863.06        26.14 o                         
  -4   3  12        136.92        145.80         7.95 o                         
  -3   3  12        196.05        201.55         8.85 o                         
  -2   3  12         29.63         33.18         7.57 o                         
  -1   3  12        380.28        379.50        31.49 o                         
   0   3  12        106.69        132.19        18.12 o                         
   1   3  12        161.76        154.65         6.37 o                         
   2   3  12        865.61        870.86        48.98 o                         
   3   3  12        789.27        792.77        42.94 o                         
  -7   4  12        134.71        124.81         7.80 o                         
  -6   4  12        121.87        136.33         8.79 o                         
  -5   4  12         72.31         80.92         9.94 o                         
  -4   4  12        681.91        711.65        12.66 o                         
  -3   4  12        155.88        169.83        10.04 o                         
  -2   4  12        620.71        646.07        10.52 o                         
  -1   4  12        192.82        218.85        10.86 o                         
   0   4  12       1178.12       1227.22        70.55 o                         
   1   4  12         24.55         20.30         5.56 o                         
   2   4  12         22.56         28.45         8.05 o                         
   3   4  12          1.58         -3.14         6.69 o                         
  -7   5  12         81.48         69.41         6.39 o                         
  -6   5  12        349.91        324.14         8.27 o                         
  -5   5  12        133.46        142.38        10.12 o                         
  -4   5  12         62.75         65.40         7.05 o                         
  -3   5  12        484.94        467.62         9.33 o                         
  -2   5  12        713.61        693.89        10.49 o                         
  -1   5  12        100.19         97.15        11.95 o                         
   0   5  12         39.21         48.25         8.50 o                         
   1   5  12        184.57        181.61         8.46 o                         
   2   5  12         84.72         73.11         7.47 o                         
  -7   6  12         79.04         67.88         7.97 o                         
  -6   6  12        264.56        257.77        12.82 o                         
  -5   6  12        359.33        343.45        13.05 o                         
  -4   6  12        200.98        190.60         9.17 o                         
  -3   6  12        426.45        369.60        12.28 o                         
  -2   6  12         69.17         54.96         8.12 o                         
  -1   6  12        311.37        312.59         8.04 o                         
   0   6  12         55.09         46.30         8.28 o                         
   1   6  12        107.80         92.90         8.38 o                         
  -5   7  12        147.81        121.07        13.56 o                         
  -4   7  12        367.22        301.44        10.46 o                         
  -3   7  12         96.35         66.83         8.68 o                         
  -2   7  12        118.71        102.45        12.94 o                         
  -1   7  12        240.65        206.95        10.82 o                         
  -1   1  13        215.34        236.97        10.86 o                         
   0   1  13        699.77        722.76        10.50 o                         
   1   1  13        553.10        571.45        10.56 o                         
  -3   2  13        794.02        834.54        11.48 o                         
  -2   2  13       1142.09       1176.24        13.81 o                         
  -1   2  13         26.82         29.86         5.85 o                         
   0   2  13        475.82        471.37        11.00 o                         
   1   2  13        141.36        154.00         7.84 o                         
   2   2  13        282.72        284.61         6.89 o                         
  -5   3  13        351.62        341.54         8.32 o                         
  -4   3  13        223.96        238.86         8.45 o                         
  -3   3  13        777.12        765.47        11.67 o                         
  -2   3  13        184.77        194.79         8.17 o                         
  -1   3  13        831.72        934.79        49.06 o                         
   0   3  13        421.04        438.81        16.56 o                         
   1   3  13        895.62        962.27        70.07 o                         
   2   3  13        172.01        168.40         6.29 o                         
   3   3  13        343.43        332.92        12.77 o                         
  -7   4  13        154.54        145.57         8.37 o                         
  -6   4  13         55.59         57.83         8.13 o                         
  -5   4  13        418.70        433.44        11.67 o                         
  -4   4  13         51.42         64.87         9.59 o                         
  -3   4  13          4.85          8.16         6.61 o                         
  -2   4  13        515.10        549.61        12.29 o                         
  -1   4  13       1896.22       2122.25       138.90 o                         
   0   4  13        236.03        247.06        19.74 o                         
   1   4  13         58.91         48.31         5.90 o                         
   2   4  13        512.42        510.58        18.85 o                         
   3   4  13        707.82        618.87        20.36 o                         
  -7   5  13        110.62         99.72        21.19 o                         
  -6   5  13         50.66         36.78        12.22 o                         
  -5   5  13         33.82         34.27        11.79 o                         
  -4   5  13       1153.38       1127.70        14.76 o                         
  -3   5  13          1.90          0.60         6.46 o                         
  -2   5  13        354.06        340.91        11.18 o                         
  -1   5  13        147.23        133.30         6.41 o                         
   0   5  13        213.97        234.85        29.67 o                         
   1   5  13        155.26        134.49         8.54 o                         
   2   5  13         53.66         40.04         8.58 o                         
  -6   6  13        105.80        114.44        14.27 o                         
  -5   6  13        259.37        247.68        13.00 o                         
  -4   6  13        397.02        387.23        10.23 o                         
  -3   6  13         47.96         29.38         8.42 o                         
  -2   6  13         14.76          8.33         7.94 o                         
  -1   6  13          9.76         14.17         7.20 o                         
   0   6  13        229.21        218.90         9.18 o                         
  -4   7  13        124.53        136.91        13.98 o                         
  -3   7  13        357.33        368.79        14.92 o                         
  -2   7  13        140.40        135.63        10.26 o                         
  -1   1  14       1214.45       1331.72        17.57 o                         
   0   1  14          1.01          1.09         6.32 o                         
   1   1  14        675.21        719.45        13.34 o                         
  -3   2  14         99.29        115.85        10.65 o                         
  -2   2  14       1160.79       1265.94        14.96 o                         
  -1   2  14        421.38        457.88        13.05 o                         
   0   2  14        311.69        338.40        13.37 o                         
   1   2  14        325.77        347.15        16.29 o                         
   2   2  14        465.54        452.69         8.19 o                         
  -5   3  14         45.91         44.03         8.62 o                         
  -4   3  14        162.61        164.86         8.20 o                         
  -3   3  14        150.30        142.02        10.50 o                         
  -2   3  14        420.39        428.08        12.12 o                         
  -1   3  14        102.34        110.63         6.38 o                         
   0   3  14        674.39        700.01        50.94 o                         
   1   3  14        210.04        205.75         6.70 o                         
   2   3  14        138.53        138.15         7.75 o                         
   3   3  14        141.95        137.75         6.65 o                         
  -6   4  14        255.55        220.94        10.10 o                         
  -5   4  14        107.15        123.87        12.37 o                         
  -4   4  14        175.37        170.32         8.03 o                         
  -3   4  14        891.91        838.78        12.02 o                         
  -2   4  14        403.75        389.55         9.57 o                         
  -1   4  14         82.43         94.57         7.28 o                         
   0   4  14         68.59         61.09         5.86 o                         
   1   4  14        646.53        671.25        38.81 o                         
   2   4  14        396.62        383.88        17.36 o                         
  -6   5  14        117.90        120.08        14.91 o                         
  -5   5  14       1001.76       1073.03        16.09 o                         
  -4   5  14         95.30        113.29        11.84 o                         
  -3   5  14         54.52         62.63        11.62 o                         
  -2   5  14        450.67        483.78        13.27 o                         
  -1   5  14        638.53        674.35        21.81 o                         
   0   5  14          2.35         -1.49         8.35 o                         
   1   5  14         30.25         34.51         9.81 o                         
  -5   6  14        572.24        618.54        16.51 o                         
  -4   6  14         47.52         40.66        11.67 o                         
  -3   6  14         15.38         20.23         8.07 o                         
  -2   6  14        210.31        196.05         9.41 o                         
  -1   6  14        130.52        113.71        13.90 o                         
   0   0  15       1004.18       1097.92        19.53 o                         
  -1   1  15        177.07        191.95        11.85 o                         
   0   1  15        322.07        360.54         9.55 o                         
   1   1  15       1293.92       1363.51        15.70 o                         
  -3   2  15        817.29        838.15        14.56 o                         
  -2   2  15        281.00        296.98         9.41 o                         
  -1   2  15         34.45         40.60        10.16 o                         
   0   2  15          8.86          5.69         7.03 o                         
   1   2  15        745.58        771.86        43.66 o                         
   2   2  15         80.07         85.55        10.29 o                         
  -5   3  15        145.24        134.79         9.57 o                         
  -4   3  15         38.46         31.23         7.23 o                         
  -3   3  15        306.59        321.84        11.40 o                         
  -2   3  15        379.47        384.05        12.13 o                         
  -1   3  15        557.77        557.71        13.41 o                         
   0   3  15        428.69        424.28        16.30 o                         
   1   3  15         23.18         28.53         7.60 o                         
   2   3  15        511.10        519.25         9.00 o                         
   3   3  15        442.63        431.93        11.98 o                         
  -6   4  15         55.07         26.53        15.05 o                         
  -5   4  15         20.34         15.15        12.18 o                         
  -4   4  15        557.11        543.58        14.54 o                         
  -3   4  15        135.43        126.12         7.67 o                         
  -2   4  15         94.31         91.06        10.09 o                         
  -1   4  15        237.91        251.31        26.57 o                         
   0   4  15        750.81        760.69        36.86 o                         
   1   4  15         26.62         25.40         6.93 o                         
   2   4  15          5.65         16.20         9.43 o                         
  -5   5  15        108.74         74.84        12.63 o                         
  -4   5  15         42.55         28.89         8.43 o                         
  -3   5  15        431.17        423.49        13.61 o                         
  -2   5  15        164.86        151.35         9.22 o                         
  -1   5  15         16.33         10.66         7.08 o                         
   0   5  15         81.37         49.64         8.77 o                         
  -4   6  15         22.92         26.82        14.04 o                         
  -3   6  15         75.58         70.33        14.28 o                         
  -2   6  15         51.48         55.39        13.91 o                         
  -1   1  16        119.63        122.51         8.51 o                         
   0   1  16        258.73        270.82         9.10 o                         
   1   1  16        322.78        354.65        12.27 o                         
  -3   2  16        287.07        284.59        11.78 o                         
  -2   2  16        861.22        878.33        13.60 o                         
  -1   2  16        161.70        169.05        11.47 o                         
   0   2  16        237.75        233.69        10.69 o                         
   1   2  16        292.73        316.09        15.31 o                         
   2   2  16        261.53        265.33        13.41 o                         
  -5   3  16         89.34         85.54         9.40 o                         
  -4   3  16         65.89         72.22        12.70 o                         
  -3   3  16        646.96        645.74        12.48 o                         
  -2   3  16        378.81        352.02        12.29 o                         
  -1   3  16         31.25         35.48         9.96 o                         
   0   3  16        272.38        291.59        13.90 o                         
   1   3  16        619.30        617.73        28.37 o                         
   2   3  16        345.82        346.94        19.18 o                         
  -5   4  16        233.65        230.29        15.69 o                         
  -4   4  16         40.75         38.56        12.21 o                         
  -3   4  16         16.54         11.81        11.75 o                         
  -2   4  16        472.12        456.89        14.18 o                         
  -1   4  16        825.35        809.43        16.71 o                         
   0   4  16          4.16         13.30         8.60 o                         
   1   4  16         37.09         45.88        10.20 o                         
  -4   5  16        541.46        598.40        16.62 o                         
  -3   5  16          8.50         19.47        11.61 o                         
  -2   5  16        112.52         96.37        12.40 o                         
  -1   5  16         48.78         56.75        13.94 o                         
  -1   1  17        546.93        580.93        14.86 o                         
   0   1  17         44.33         43.62         7.35 o                         
   1   1  17        237.05        257.24        13.83 o                         
  -3   2  17        132.16        138.28        12.86 o                         
  -2   2  17        339.22        337.39        14.58 o                         
  -1   2  17        182.21        188.54        13.46 o                         
   0   2  17        177.38        173.63         8.81 o                         
   1   2  17        217.57        220.88        13.71 o                         
   2   2  17          8.37          9.35         8.65 o                         
  -4   3  17        271.83        243.95        13.74 o                         
  -3   3  17        193.54        187.02        10.35 o                         
  -2   3  17        333.12        348.83        14.38 o                         
  -1   3  17        199.12        196.90        13.42 o                         
   0   3  17        223.03        229.79         9.97 o                         
   1   3  17         28.97         18.86         7.67 o                         
  -4   4  17        156.54        152.13        15.26 o                         
  -3   4  17        617.26        561.01        15.65 o                         
  -2   4  17        363.53        349.20        14.16 o                         
  -1   4  17          7.23          6.12        11.75 o                         
   0   4  17         17.17         21.48         8.52 o                         
  -1   1  18        185.46        177.13        16.44 o                         
   0   1  18        528.15        532.97        20.56 o                         
   1   1  18        218.36        208.95        10.48 o                         
  -3   2  18        452.14        421.45        15.10 o                         
  -2   2  18         41.10         39.76        12.56 o                         
  -1   2  18        448.75        449.80        15.84 o                         
   0   2  18        168.76        172.76        11.97 o                         
   1   2  18        143.47        126.88         9.92 o                         
   2   2  18         18.16         12.64        10.30 o                         
  -3   3  18        217.75        228.57        14.66 o                         
  -2   3  18         73.37         67.29        12.78 o                         
  -1   3  18        165.78        176.77        13.83 o                         
   0   3  18         87.52         85.01        10.95 o                         
  -2   4  18         45.20         35.42        14.77 o                         
  -1   1  19          6.98         12.62        12.48 o                         
   1   1  19         26.72         28.40        10.86 o                         
  -2   2  19        347.63        350.63        16.72 o                         
  -1   2  19        129.99        108.03        18.99 o                         
   0   2  19        201.48        205.60        22.60 o                         
                                                                                
